# Supplementary material for: Collateral sensitivity profiling in drug-resistant Escherichia coli identifies natural products suppressing cephalosporin resistance
Source: Nat Commun. 2023 Apr 8;14:1976. doi: 10.1038/s41467-023-37624-4 (PMC10082850; doi:10.1038/s41467-023-37624-4)
Supplement: Supplementary file 4 — Source data [file 41467_2023_37624_MOESM4_ESM.xlsx]

## Sheet: Fig 2
Fig 2/Supplementary Fig 1 (Parts I - III)
		Structural Class	Penicillin	Penicillin	Penicillin	Penicillin	Penicillin	Penicillin	Cephalosporin	Cephalosporin	Cephalosporin	Glycopeptide	Oligopeptide	Oligopeptide	Phosphonodipeptide	Peptide	Macrolide	Macrolide	Macrolide	Macrolide	Polyether	Polyether	Lipopeptide	Oligopeptide	Oligopeptide	Depsipeptide	Quinolone	Fluoroquinolone	Fluoroquinolone	Fluoroquinolone	Fluoroquinolone	Anthracycline	Anthracycline	Anthracycline	Anthracycline	Depsipeptide	Aminocoumarin	Aminoquinone	Polyamide	Nitrofuran	Nitrofuran	Nitroimidazole	Sulfonamide	Sulfonamide	Sulfonamide	Sulfonamide	Sulfonamide	Rifamycins	Rifamycins
		Target Mechanism	Cell Wall Synthesis	Cell Wall Synthesis	Cell Wall Synthesis	Cell Wall Synthesis	Cell Wall Synthesis	Cell Wall Synthesis	Cell Wall Synthesis	Cell Wall Synthesis	Cell Wall Synthesis	Cell Wall Synthesis	Cell Wall Synthesis	Cell Wall Synthesis	Cell Wall Synthesis	Cell Wall Synthesis	Ionophore	Ionophore	Ionophore	Ionophore	Ionophore	Ionophore	Ionophore	Ionophore	Ionophore	Ionophore	DNA Replication	DNA Replication	DNA Replication	DNA Replication	DNA Replication	DNA Replication	DNA Replication	DNA Replication	DNA Replication	DNA Replication	DNA Replication	DNA Replication	DNA Replication	DNA Replication	DNA Replication	DNA Replication	DNA/RNA Synthesis	DNA/RNA Synthesis	DNA/RNA Synthesis	DNA/RNA Synthesis	DNA/RNA Synthesis	RNA Synthesis	RNA Synthesis
Gene	Mutation	Strain Name (vertical)/Antimicrobial Compound (horizontal)	Penicillin G	Amoxicillin	Piperacillin	Ampicillin	Cloxacillin	Carbenicillin	Cephadroxil	Cefaclor	Ceftazidime	Vancomycin	Polymixin B	Bacitracin	Alafosfalin	D-Cycloserine	Bafilomycin	Amphotericin B	Nystatin	Nonactin	Monensin	Salinomycin	Daptomycin	Tyrothricin	Gramicidin	Valinomycin	Nalidixic Acid	Levofloxacin	Ciprofloxacin	Norfloxacin	Sparfloxacin	Doxorubicin	Epirubicin	Idarubicin	Mithramycin	Actinomycin D	Novobiocin	Streptonigrin	Netropsin	Nitrofurantoin	Furazolidone	Ornidazole	Sulfamethazine	Sulfapyridine	Sulfamethoxazole	Sulfadazine	Sulfamerazine	Rifampicin	Rifabutin
Wildtype	N/A	MG1655	0	0	0	0	0	0	0	0	0	0	0	0	0	0	0	0	0	0	0	0	0	0	0	0	0	0	0	0	0	0	0	0	0	0	0	0	0	0	0	0	0	0	0	0	0	0	0
gyrA	S83L	S83L	0	0	0	0.666667	0	0	0	0	0	0	0	0	0	0	0	0	0	0	0	0	0	1	0	0	2	3.66667	5.33333	4	4.66667	1	0	0	0	0	0	0	0	0	0	0	0	0	0	0	0	0	0
gyrA	S83A	Cip1	0	0	0	0.666667	0	0	0	0	0	0	-1	0	0	0	0	0	0	0	0	0	0	1	0	0	2	2	4	2.66667	2	0	0	0	0	0	0	0	0	0	0	0	0	0	0	0	0	0	0
gyrA	D87Y	Cip3	0	0	0	0.666667	0	0	0	0	-0.666667	0	-0.666667	0	0	0	0	0	0	0	0	0	0	1	0	0	2	3	5.33333	3.66667	3.66667	1	0	0	0	0	0	0	0	0	0	0	0	0	0	0	0	0	0
gyrA	D87G	Cip5	0	0	0	1	0	0	0	0	0	0	-0.666667	0	0	0	0	0	0	0	0	0	0	1	0	0	2	3	4.66667	3.66667	3	1	0	0	0	0	0	0	0	0	0	0	0	0	0	0	0	0	0
gyrB	L509G	Cip2KB	0	0	0	1	0	0	0	0	0.666667	0	0	0	0	0	0	0	0	0	0	0	0	1	0	0	0	1.33333	2	1.66667	2	1	0	0	0	0	0	0	0	0	0	0	0	0	0	0	0	0	0
gyrB	S464Y	Cip15KB	0	0	0	0	0	0	0	0	0	0	0	0	0	0	0	0	0	0	0	0	0	1	0	0	1.33333	3	5	4	3.66667	1	0	0	0	0	0	0	0	0	0	0	0	0	0	0	0	0	0
gyrB	D426N	NA3	0	0	0	0.666667	0	0	0	0	0	0	0	0	0	0	0	0	0	0	0	0	0	1	0	0	2	1.66667	3	2.33333	1.66667	0	0	0	0	0	0	0	0.666667	0	0	0	0	0	0	0	0	0	0
marR	R77H	Cip8	1	0	1	1.66667	0	0	0	0	0.666667	0	-0.666667	0	0	0	0	0	0	0	0	0	0	1	0	0	0.666667	1.33333	1.66667	1.66667	1	0	0	0	0	0	0	1.33333	0	0	-0.666667	0	0	0	0	0	0	0	0.666667
marR	H120fs	Tet8	1	0.666667	1.33333	1.33333	0	0	0	0.666667	1	0	0	0	0	0	0	0	0	0	0	0	0	1	0	0	1	1.33333	2	2	1.33333	0	0	0	0	0	0	1.33333	0	0	0	0	0	0	0	0	0	1	0.666667
acrR	E118*	Cm2	1	0	1	1.33333	0	0	0	0	0	0	-0.666667	0	0	0	0	0	0	0	0	0	0	1	0	0	1	1	1.66667	1.33333	1.33333	0	0	0	0	0	0	1	0	0.666667	0	0	0	0	0	0	0	0	0.666667
acrR	A151fs	Cm3	1	0	1	0.666667	0	0	0	0	-1	0	0	0	0	0	0	0	0	0	0	0	0	1	0	0	1.33333	1	1.66667	1.33333	1.66667	0	0	0	0	0	0	1.33333	0	0.666667	0	0	0	0	0	0	0	0	1.33333
rpoB	I572L	Rif1	0	0.666667	0	1	0	0	0	0	0	0	0	0	0	0	0	0	0	0	0	0	0	1	0	0	0	0	0	0	0	0	-0.666667	0	0	0	-0.666667	0	-0.666667	0	0	0	0	0	0	0	0	4.33333	4.33333
rpoB	I572S	Rif7	0	0	0	0.666667	0	0	0	0	0	0	0	0	0	0	0	0	0	0	0	0	0	1	0	0	0	0	0	0	0	0	-0.666667	0	0	0	0	0.666667	0	0	0	0	0	0	0	0	0	4.33333	3.66667
rpoB	D516N	Rif11	0	0	0	0	0	0	0	0	-1	-0.666667	-0.666667	0	0	0	0	0	0	0	0	0	0	1	0	0	0	0	0.666667	0.666667	0	0	0	0	0	0	0	0	0	0	0	0	0	0	0	0	0	4.33333	4.66667
envZ	T402M	Cef1	0.666667	0	0	0.666667	0	0	0	0	1	0	0	0	0	0	0	0	0	0	0	0	0	0	0	0	0	0	0.666667	0.666667	0	0	-0.666667	0	0	0	0	0	0	0	0	0	0	0	0	0	0	0.666667	0.666667
envZ	P248S	Cef8	0.666667	1	0.666667	1	0	0	0	0	1	0	0	0	0	0	0	0	0	0	0	0	0	0	0	0	0	0	1.33333	0.666667	0	0	-0.666667	0	0	0	0	1	0.666667	0	0	0	0	0	0	0	0	0.666667	0.666667
rfaH	W4*	Cef6	0	0.666667	-1	0	-0.666667	0	1	0.666667	2.66667	0	-0.666667	0	0	0	0	0	0	0	0	0	-1	-2.66667	0	0	-3	-1	0	0.666667	-3	-1	-0.666667	-3.33333	0	0	-3.66667	-2.66667	0	0.666667	0	0	0	0	0	0	0	-1.66667	-2.66667
rfaG	E289fs	Cef7	0	0.666667	-0.666667	0	-1	0	1	1	2	-0.666667	-1	0	0	0	0	0	0	0	0	0	-1	-3	0	0	-4	-1	0	0.666667	-3.33333	-1	-0.666667	-3.33333	0	0	-5.33333	-3	0.666667	0.666667	0	0	0	0	0	0	0	-2.33333	-3.33333
cyoA	I127fs	Gn12	0	0	0.666667	0	0	0	0	0	0	0	0	0	0	0	0	0	0	0	0	0	0	0	0	0	0	0	0	0	0	0	-0.666667	0	0	0	0	0.666667	0	0	0	0	0	0	0	0	0	0	0
cyoA	W82*	Kn14	0.666667	0.666667	0	0	0	0	0	0	-1	0	0	0	0	0	0	0	0	0	0	0	0	0	0	0	0	0	0	0	0	0	-0.666667	0	0	0	0	0	0	0	0	0	0	0	0	0	0	0	0.666667
ubiB	Y176*	Kn6	0	0	0	0	0	0	0	0	0	0	0	0	0	0	0	0	0	0	0	0	0	0	0	0	0	0	0	0	0	0	-0.666667	0	0	0	0	0.666667	0	0	0	0	0	0	0	0	0	0	0.666667
ubiF	D342H	Gn14	0.666667	0	0	0	0	0	0	0	-1.33333	-0.666667	0	0	0	0	0	0	0	0	0	0	0	0	0	0	0	0	0	0	0	0	-0.666667	0	0	0	0	0	0	0	0	0	0	0	0	0	0	0	0
ubiF	Q120*	Kn15	0.666667	1	0	0	0	0	0	0.666667	-0.666667	0	0	0	0	0	0	0	0	0	0	0	0	0	0	0	0	0.666667	0	0	0.666667	0	0	0	0	0	0	0	0	0.666667	0	0	0	0	0	0	0	0	0
rpsL	K43R	Str1	0	0	0.666667	0	0	0	0	0	0	0	0	0	0	0	0	0	0	0	0	0	0	0	0	0	0	0	0	0	0	0	-0.666667	0	0	0	0	1	0	0	0	0	0	0	0	0	0	0	0
rpsL	K43N	Str3	0	0	0	0	0	0	0	0	-0.666667	0	0	0	0	0	0	0	0	0	0	0	0	0	0	0	0	0	0	0.666667	0.666667	0	-0.666667	0	0	0	0	1	0	0	0	0	0	0	0	0	0	0	0
rpsL	P91Q	Str4	0	-0.666667	0	-1	0	0	0	-1.33333	-1.66667	-0.666667	0	0	0	0	0	0	0	0	0	0	0	0	0	0	0	0	0.666667	0.666667	0.666667	0	0	0	0	0	0	0.666667	0	-1	-0.666667	0	0	0	0	0	0	0	0
Plasmid	N/A	RK2	1	4	5.66667	5	0	0	0	3.66667	1	0	0	0	0	0	0	0	0	0	0	0	0	0	0	0	1	1.33333	2	1.66667	1.66667	0	0	0	0	0	-1	1.33333	0	0.666667	0	0	0	0	0	0	0	1	0.666667
Plasmid	N/A	AC29-1	1	2.33333	2	2.33333	0	0	1.66667	1.33333	0	0	-0.666667	0	0	0	0	0	0	0	0	0	0	0	0	0	0	0	1	1.66667	0.666667	0	-0.666667	0	0	0	0	1.33333	1.33333	0	-0.666667	0	0	0	0	0	0	0	0.666667
Plasmid	N/A	AC30-1	1	2.33333	1.66667	1.66667	0	0	1.66667	1.66667	0.666667	0	-0.666667	0	0	0	0	0	0	0	0	0	0	0	0	0	0	1	1.33333	1	1	0	0	0	0	0	0	1.33333	1	0	-0.666667	0	0	0	0	0	0	1	0.666667
Note: Values are Log2 MIC differences from wildtype (MG1655), for raw MIC values for all three replicates see DOI: 10.5281/zenodo.7552219.
[truncated: 33 more columns]

## Sheet: Fig 3A
Fig 3A
#1.3
6195	29	0	0
id	S83L	Cip1	Cip3	Cip5	Cip2KB	Cip15KB	NA3	Cip8	Tet8	Cm2	Cm3	Rif1	Rif7	Rif11	Cef1	Cef8	Cef6	Cef7	Gn12	Kn14	Kn6	Gn14	Kn15	Str1	Str3	Str4	RK2	AC29-1	AC30-1
RLUS-1387A	-2.2	3.5	7.23	7.39	0.49	4.81	8.39	-1.5	5.55	-3.32	0.09	24.43	4.47	5.59	25.94	23.97	35.63	24.32	-6.46	0.47	4.78	-12.71	-13.84	-3.7	4.35	27.78	12.88	11.14	12.05
RLUS-1502C	-0.47	4.17	5.63	16.33	0.25	3.49	5.72	1.1	8.47	-5.24	2.78	33.32	7.77	6.32	27.89	20.95	21.37	15.8	-7.42	-4.17	0.98	-17.21	-12.1	-4.08	9.46	36.37	2.32	14.9	14.97
RLUS-1403B	-3.89	3.83	8.81	7.78	2.15	0.69	11.98	1.5	2.27	-7.48	-5.8	26.2	0.83	-2.76	22.03	23.96	17.03	21.35	-12.37	-7.57	0.7	-26.53	-21.4	-4.12	-3.28	22.63	-6.58	6.19	6.09
RLUS-1537C	-4.37	0.39	-1.54	3.45	-7.86	-5.28	-5.31	-1.4	0.51	-13.72	-4.82	1.24	-4.7	-7.57	23.66	7.94	13.86	14.23	-14.8	-11.39	-4.13	-23.38	-14.74	-3.11	-6.29	10.67	-4.25	3.18	2.97
RLUS-1511C	-0.57	5.17	5.65	10.53	1.16	-2.13	-1.93	0.23	3.46	-4.49	-2.08	12.03	4.66	-2.24	30.86	25.64	13.46	20.81	-3.51	-2.44	5.79	-18.31	-6.05	-3.14	7.4	17.82	3.5	15.09	14.21
RLUS-1496C	-0.17	3.38	4.34	5.53	2.75	1.15	1.96	1.58	5.8	-8.94	1.86	9.38	3.67	1.76	29.01	6.08	19.3	11.64	-13.86	-10.13	-0.1	-16.8	-15.76	-5.56	2.06	30.45	0.74	8.49	11.28
RLUS-1431B	-0.46	4.59	7.57	10.7	4.11	3.86	5.18	-3.23	2.57	-4.88	-1.35	21.6	5.95	3.92	54.59	8.23	31.52	24.9	-9.06	-5.32	4.45	-15.94	-12.55	-0.53	1.45	35.52	-8.36	6.58	9.87
RLUS-1404B	-1.22	6.53	8.61	7.74	5.17	2.65	4.02	0.13	4.23	-3.76	-0.5	4.18	4.17	2.95	37.7	8.49	12.54	8.64	-3.8	-0.94	11.66	-17.95	-10.31	1.47	3.79	27.75	7.97	11.16	15.2
RLUS-1535B	-0.44	6.03	6.67	11.22	5.02	-1.26	18.7	0.51	1.15	-6.69	-1.74	18.7	-0.43	-1.51	48.81	12.91	13.89	11.05	-10.95	-8.56	0.59	-14.98	-6.15	-0.85	-3.34	22.44	-18.87	7.3	9.65
RLUS-1538B	-1.84	7.64	6.08	13.39	5.15	3.33	13.86	1.03	4.49	-5.21	-0.52	-22.11	-1.56	-8.82	12.64	-5.69	17.17	53.89	-16.27	-15.78	0.72	-23.45	-16.79	3.42	2.76	27.19	-8.98	0.71	0.46
RLUS-1537A	-0.04	6.15	5.95	8.26	3.49	0.07	8.08	-0.09	5.58	-4.15	-0.08	32.58	-0.51	-3.25	19.16	-2.58	19.84	29.89	-10.69	-6.6	9.23	-22.11	-12.81	3.08	-4.23	20.97	-8.16	6.22	4.63
RLUS-1537B	-0.05	8.6	8.14	8.9	4.35	0.28	11.18	0.62	3.55	-1.26	0.3	17.31	-0.13	-2.37	23.75	6.08	36.21	36.97	-6.25	-1.82	9.63	-19.79	-4.35	1.16	-0.93	21.79	7.74	12.45	7.81
RLUS-1542B	2.09	7.43	8.12	13.49	6.54	2.92	19.99	-0.58	8.38	-1.99	4.98	28.48	5.09	5.75	24.9	11.85	41.94	39.1	0.31	-3.1	6.61	-16.08	-12.59	5.3	1.36	34.79	7.91	12.55	13.98
RLUS-1502B	-1.65	2.62	4.62	10.17	-0.99	3.35	8.87	0.75	4.3	-8.16	2.84	34.42	3.2	3.75	5.07	9.89	35.49	27.78	-10.07	-5.17	1.09	-16.03	-17.01	-2.45	2.1	28.29	-3.83	7.92	11.89
RLUS-1393B	-3.44	2.58	5.2	6.73	-1.75	2.16	2.71	-0.3	1.58	-7.91	-7.55	21.4	-3.87	-1.4	-0.68	8.85	29.51	35.38	-14.71	-10.01	-2.22	-24.52	-22.84	1.39	-9.68	22.12	7.09	0.81	10.01
RLUS-1393C	-3.41	2.12	3.8	4.25	-3.03	-0.4	-1.84	-2.29	0.44	-10.7	-8.14	5.52	-3.85	-4.79	-0.15	0.67	22.92	34.05	-16.07	-12.65	-4.46	-22.02	-19.94	2.8	-10.72	19.78	-5.43	-2.02	2.51
RLUS-1408C	2.06	3.55	1.19	12.96	-3.28	2.27	1.64	-1.7	5.88	-3.51	2.73	8.49	3.61	-3.96	6.32	5.08	25.7	30.59	-8.16	-8.05	7.38	-19.75	-15.03	9.92	0.66	28.82	2.06	8.93	11.34
RLUS-1549A	-1.8	2.92	5.95	5.97	1.6	3.23	1.58	-1.01	1.25	-8.5	-2.65	1.12	-2.38	-4.3	-0.87	-6.87	40.43	46.7	-10.33	-10.42	-2.64	-20.35	-25.06	-6.97	-2.62	31.74	21.08	7.42	9
RLUS-1522B	0.24	7.08	5.57	8.9	1.67	-0.07	11.18	0.46	2.46	-6.49	0.71	12.79	0.45	1.02	3.95	9.47	36.89	44.86	-10.99	-5.15	1.62	-11.6	-6.13	-0.28	-3.16	30.02	-16.62	8	10.81
RLUS-1522C	-0.97	3.63	4.28	12.26	0.43	-3.34	6.75	0.31	1	-6.93	-3.13	10.98	-0.42	-2.03	15.39	14.23	28.87	33.37	-9.91	-8.44	0.59	-16.16	-12.61	1.12	-2.99	34.78	-21.77	4.54	6.13
RLUS-1404C	-3.07	2.31	4.77	6.16	-1.54	4.55	-0.96	0.02	3.76	-7.26	-4.24	2.43	-0.41	2.56	21.79	12.21	30.94	34.16	-13.07	-5.55	-2.01	-20.33	-17.68	1.29	-5.19	21.53	2.77	6.66	8.15
RLUS-1542C	0.71	5.17	4.45	6.28	1.89	0.63	4.29	0.63	3.1	-5.22	-0.29	-5.07	3.29	0.84	18.24	13.36	31.03	34.6	-10.96	-9.06	0.93	-18.81	-16.78	-5.53	-2.54	24.61	4.02	3.26	6.61
RLUS-1541B	0.22	6.91	7.77	9.64	5.84	3.52	10.85	-1.01	6.74	-5.17	2.51	11.22	3.52	4.6	23.58	13.53	32.15	32.64	-6.74	-6.3	6.26	-24.35	-18.77	1.04	-5.37	18.21	-0.52	8.61	9.2
RLUS-1465C	3.31	5.61	8.98	11.36	2.47	1.43	5.41	1.48	9.16	-0.63	3.57	1.48	10.85	3.93	17.21	26.1	34.09	35.97	-5.02	-1.1	6.03	-13.66	-5.48	-3.8	6.73	29.89	-1.38	12.42	14.95
RLUS-1465B	-0.66	6.17	8.72	11.64	0.51	-0.53	-1.79	2.97	5.53	-4.75	-1.45	12.94	4.83	1.2	24.47	19.62	35.76	39.67	-7.39	-3.26	-0.52	-11.66	-9.12	-4.91	5.38	27.66	-6.15	12.91	13.76
RLUS-1572C	1.95	6.72	6.86	9.95	4.11	6.99	8.21	0.95	7.86	-2.17	3.46	21.44	5.87	5.45	24.96	9.21	34.97	41.88	-4.23	-4.39	5.12	-9.85	-7.87	0.23	7.02	35.51	-5.76	8.47	10.78
RLUS-1499C	-1.65	6.31	5.49	8.31	-1.65	-2.78	2.63	0.53	-0.92	-5.47	0.37	6.71	-3.06	-9.05	11.93	2.29	21.96	35.75	-17.26	-13.04	4.16	-21.62	-12.76	-3.29	0.22	32.45	-5.83	-3.03	-2.97
RLUS-1403C	2.25	10.6	10.98	11.83	6.13	1.4	2	2.64	6.66	-3.23	1.07	6.4	6.5	0.87	18.69	8.23	26.26	33.55	-4.51	-3.84	5.27	-11.29	-9.22	2.18	3.97	29.72	0.1	8.41	9.07
RLUS-1499B	-3.18	0.84	-0.14	5.6	-11.49	-3	-5.19	0.44	0.34	-12.63	-2.77	6.19	-14.15	-12.94	11.01	1.68	28.18	33.25	-21.7	-21.43	-9.03	-27.25	-28.67	-8.93	-5.05	27.53	-1.55	-7.57	-2.06
RLUS-1512B	-5.58	1.81	-1.54	3.09	-8.32	-2.08	-4.75	1.38	1.61	-8.31	-0.76	8.15	-10.3	-10.67	12.36	1.31	33.86	44.86	-14.76	-16.2	-3.92	-23.63	-22.03	-5.92	-2.9	22.23	2.54	-1.27	0.56
RLUS-1499A	-3.51	7.19	-0.03	1.67	-7.16	4.64	-7.26	1.37	5.88	-4.99	0.73	2.02	-6.84	-7.68	31.62	11.46	40.28	42.45	-13.9	-12.12	-1.26	-16.68	-16.6	-4.34	0.79	32.53	8.63	1.72	5.08
RLUS-1501E	-2.39	-3.26	-5.53	-6.86	-18.85	-6.36	-9.26	-2.41	-6.55	-17.73	-15.01	-10.78	-18.62	-19.82	5.31	3.65	13.6	37.35	-29.93	-24.68	-23.36	-30.15	-24.64	-24.09	-16.3	23.52	-19.36	-10.73	-3.2
RLUS-1373C	1.62	15.61	7.21	18.23	4.58	8.51	4.96	2.74	6.94	0.2	6.45	11.79	7.08	3.64	22.07	29.38	22.52	29.28	-7.74	-4.87	5.75	-11.2	-10.78	-3.95	-0.66	38.48	-5.6	8.52	12.47
RLUS-1541A	1.67	6.54	9.17	8.14	6.73	7.49	8.31	0.86	6.7	0.46	3.63	7.13	7.06	4.87	19.73	17.28	25.72	36.64	-6.46	-3.36	7.69	-8.26	-7.26	1.76	4.45	45.27	2.53	9.91	11.41
RLUS-1586C	0.13	5.05	5.31	6.11	4.54	0.07	9.48	4.33	-0.03	-4.23	-3.08	3.08	5.01	-3.53	13.96	13.58	20.64	34.24	-13.43	-8.34	-1.54	-12.95	-9.82	-11.71	3.1	45.15	-4.22	5.86	6.26
RLUS-1432C	-0.5	5.06	7.41	5.36	2.19	3.54	-2.04	-0.07	0.43	-5.1	-4.2	7.41	2.07	-0.74	19.52	18.81	21.62	24.33	-10.34	-4.57	4.12	-18.08	-18.31	-1.14	-1.23	51.12	-5.99	3.48	4.31
RLUS-1523B	1	2.13	1.2	3.81	-3.27	5.01	-2.61	3.75	3.67	-8.35	-0.62	-9.7	-5.21	-3.11	12.52	8.12	24.22	33.06	-14.79	-13.63	-1.55	-13.47	-13.91	-0.84	-1.49	40.33	0.1	0.86	0.81
RLUS-1549B	5.03	10.11	10.92	17.93	10.46	4.97	15.73	10.45	8.42	12.69	21.76	65.49	39.46	23.76	14.77	15.66	41.23	51.56	4.98	13.51	14.04	5.04	3.73	-1.58	13.32	45.47	24.71	19.28	19.83
RLUS-1509B	-1.78	5.06	6.63	5.8	8.16	2.7	9.2	-0.19	8.57	-1.39	3	29.63	4.71	4.29	3.23	-4.1	3.12	15.73	-6.48	-4.17	9.19	-15.12	-7.38	0.82	4.26	41.48	-4.75	7.21	6.6
RLUS-1496B	-2.12	1.44	3.14	4.99	1.55	0.94	7.58	1.13	6.3	-10.06	-2.87	32.11	-0.38	-0.49	-6.28	-11.86	12.56	11.04	-21.17	-18.06	0.05	-19.65	-17.03	-1.29	-10.65	30.14	-12.39	-3.75	4.58
RLUS-1510B	-1.48	5.19	7.16	9.31	1.26	2.74	7.74	0.23	7.07	-1.77	1.02	45.9	4.34	1.22	-8.82	-5.08	23.57	33.48	-7.88	-6.97	5.87	-20.73	-13.61	4.64	3.35	36.36	-0.11	3.39	5.63
RLUS-1485A	-0.49	3.33	6.42	6.69	5.69	6.46	6.76	-0.01	5.86	5.13	4.29	25.04	2.66	1.76	-6.28	-8.44	29.39	39.17	-5.94	-1.14	10.69	-10.55	-8.09	5.73	-0.28	36.13	1.1	1.61	3.3
RLCA-1104C	0.91	-1.96	-1.99	-0.91	2.43	-6.27	3.05	5.75	-6.28	-8.2	-0.98	-8.42	-4.14	3.15	14.67	-14.98	20.63	52	-7.83	-7	-0.32	-8.56	-19.55	-4.57	-15.96	20.31	-15.2	-13.24	-15.04
RLUS-1447E	3.97	8.9	7.62	6.7	2.03	4.78	10.47	2.93	-1.22	0.3	3.56	1.42	1.74	3.23	29.8	4.02	20.37	36.17	-0.44	1.7	1.87	-2.6	-2.54	-2.49	-8.19	27.44	-19.39	-8.84	-7.43
RLUS-1368E	6.46	10.34	-6.27	8.86	9.36	14.66	7.81	7.52	8.03	2.93	-3.87	2.07	9.45	9.02	39.88	0.7	11.04	42.5	5.68	0.34	1.81	-0.36	-3.69	0.34	7.7	34.83	-14.83	-1.42	-3.02
RLCA-1103F	4.37	4.97	3.75	4.03	-2.95	2.16	1.24	11.82	-0.06	-1.21	-1.76	-8.23	0.64	7.51	14.89	-16.14	2.37	26.94	-2.57	-14.01	-2.36	8.35	-10.14	-4.27	-9.91	10.06	-12.15	-13.52	-18.33
RLUS-1369E	3.17	8.98	5.07	5.28	-2.02	12.42	1.65	-2.7	6.25	8.61	11.79	5.87	12.24	5.95	10.37	-6.25	12.98	39.91	0.85	6.95	12.95	0.11	0.13	-12.79	-5.36	41.07	-7.1	-3.87	-2.33
RLUS-1488B	-0.52	2.92	3.78	6.73	-2.43	6.28	-1.8	-1.56	5.77	-3.16	9.32	-0.57	6.55	4.14	7.87	-2.25	1.3	41.9	-11.2	-3.04	5.67	-9.4	-11.57	-9.15	-0.38	26.68	-13.83	-2.07	-2.67
RLUS-1488C	-0.78	9.75	12.44	15.42	4.9	0.61	7.39	0.12	3.69	2.95	2.73	9.92	10.15	1.11	8.29	-6.99	8.78	45.01	-5.27	4.35	13.57	-10.48	-1.24	-5.58	8.11	39.29	-2.67	6.79	-4.33
RLUS-1520B	-1.02	6.62	6.04	10.18	4.97	-0.17	11.76	-1.93	4.54	-4.06	0.25	36.11	2.82	2.08	4.43	12.55	11.94	74.23	-8.41	-3.73	4.34	-9.29	-0.75	-3.65	-0.01	34.21	3.02	10.14	9.65
RLUS-1522E	-2.78	-1.94	0.69	2.67	-7.17	-4.42	-9.47	1.23	-3.73	-5.23	-5.36	0.92	-5.39	-8.73	22.36	6.97	10.12	60.55	-14.58	-10.52	-4.27	-20.44	-10.9	-13.35	-5.42	28.31	-20.35	-0.19	-3.51
RLUS-1539A	7.1	11.15	19.28	15.54	17.82	11.32	12.01	7.68	18.07	10.81	16.12	21.34	18.17	14.21	41.36	19.67	30.68	87.06	7.07	14.2	20.51	3.1	1.73	15.58	21.04	52.27	7.48	27.17	28.64
RLUS-1501A	8.9	17.09	20.23	19.02	5.94	15.09	7.24	8.99	18.17	9.61	14.4	14.44	18.17	14.26	30.81	11.89	7.05	57.51	10.15	18.46	18.24	5.44	11.49	-3.71	17.52	38.39	9.64	24.28	19.99
RLUS-1542E	-2.68	2.02	3.75	1.66	5.85	8.26	15	-1.18	11.16	5.8	10.82	-13.74	10.99	11.58	14.07	3.97	27.9	45.87	8.45	17.85	4.59	6.06	0.74	-2.55	5.1	43.49	12.7	10.08	8.34
RLUS-1493F	1.3	-0.4	-1.09	-0.96	-2.89	1.66	-0.9	-3.88	-3.72	-5.14	2.58	-2.89	-10.42	6.13	27.6	21.42	43.53	52.06	-6.01	-2.46	-10.82	-1.96	-4.49	-6.16	-1.46	53.06	10.8	-2.04	6.76
RLUS-1450E	2.13	3.51	2.48	3.44	1.59	5.81	10.04	-0.67	2.05	7	5.39	-10.75	9.35	4.23	35.86	12.34	34.68	39.1	4.11	6.14	2.08	6.48	9.65	5.64	9.12	35.97	-0.19	8.39	7.8
RLUS-1653C	-1.4	-3.86	-1.75	-2.69	-2.72	6.14	-5.82	2.28	6.93	-1.81	-3.15	-5.93	4.13	3.23	7.21	12.47	28.56	31.55	-4.83	2.01	-9.48	-2.23	2.9	0.53	-5.78	21.7	-4.39	1.2	-2.06
RLUS-1655A	-0.28	-3	-0.84	-1.61	2.78	10.3	1.49	0.17	9.32	4.31	2.29	2.09	4.6	6.46	22.74	11.67	22.07	31.02	6.08	3.84	6.99	6.07	6.09	0.93	-0.18	20.19	-3.38	-0.18	-0.02
RLCA-1156C	-0.16	-1.01	-4.86	-3.63	-1.27	-7.18	6.65	1.87	-8.02	-12.04	-5.22	-5.26	-6.09	-5.41	-5.69	-16.44	46.97	37.17	-2.4	-2.26	-6.63	1.4	-3.71	-13.52	-11.06	19.94	-5.58	-3.68	-3.44
RLCA-1156B	2.45	-0.23	-3.62	-0.89	0.37	-5.82	7.31	2.34	-7.36	-9.24	-4.94	-2.44	-4.67	-1.37	-1.63	-16.33	23.57	42.02	0.32	-2.24	-4.43	0.05	-3.46	-13.35	-9.04	13.61	-6.19	-0.85	0.92
RLCA-1156D	3.37	0.08	-3.21	-2.89	-2.37	-6.13	3.37	2.31	-3.43	-6.76	-4.17	-7.46	-3.25	-2.33	5.43	6.72	18.44	50.99	-2.4	-1.82	-4.9	4.37	-5.54	-10.56	-11.41	15.5	-5.3	-7.07	-3.61
RLUS-1667F	1.82	-8.53	-3.25	-2.02	0.11	-2.57	-6.47	0.75	-10.9	-15.41	-12.72	-11.89	-6.43	-2.26	-4.42	-12.33	9.69	62.77	0.57	2.76	-16.23	-1.03	-4.48	-5.64	-15.17	32.88	-6.66	-12.12	-10.89
RLUS-1472E	13.16	17.17	10.55	11.81	12.47	17.63	15.93	11.38	12.98	2.34	4.58	12.43	4.8	12.54	29.33	2.1	-7.18	43.85	2.39	12.3	-7.56	-1.15	-6.48	7.81	14.44	37.15	-4.02	2.05	4.97
RLUS-1485E	4.91	4.06	2.12	1.3	4.25	-0.61	3.52	3.84	-0.32	-10.48	-8.87	13.21	-7.42	-8.02	31.48	27.25	-5.76	18.59	-12.96	-4.32	-12.85	-25.67	-17.57	0.22	-13.91	33.46	-6.52	-10.12	-7.77
RLUS-2186C	0.38	3.2	-0.16	-3.79	-7.25	5.42	-10.41	-0.66	8.15	-4.24	-5.64	-1.2	-0.77	-1.55	7.44	10.09	11.88	4.08	6.38	4.01	-3.46	-18.19	-11.63	-13.32	-6.14	12.52	-2.82	-8.32	-5.97
RLUS-2186B	-4.45	-5.49	-5.71	-5.28	-12.43	1.68	-5.16	2.36	2.64	-7.83	-7.02	5.16	-1.02	-2.46	6.28	8.53	18.27	12.58	-1.71	-2.66	-7.44	-28.8	-19.26	-10.57	-10.1	-6.91	-7.97	-5.98	-7.89
RLUS-1552E	2.87	14.77	21.77	17.66	17.78	3.28	22.93	15.48	3.9	4.04	6.89	11.11	11.24	5.82	12.71	-15.95	15.88	5.39	10.05	20.68	8.92	7.45	-1.52	-5.56	9.92	42.35	-3.39	19.37	14.68
RLUS-1569F	5.24	7.65	7.76	7.72	9.89	6.76	22.73	5.1	2.33	19.43	6.67	13.81	9.56	9.34	20.41	-0.24	18.72	9.48	6.55	12.92	7.73	6.63	11.39	-7.04	12.45	32.73	-5.77	10.7	12.02
RLUS-1552F	0.24	3.69	1.14	3.03	-2.07	1.99	2.79	-3.63	1.41	10.69	2.34	-10.5	8.54	15.62	2.01	1.65	5.37	-8.74	3.65	10.96	0.36	3.02	4.02	-4.07	5.7	39.32	1.32	11.94	11.19
RLUS-1487C	-0.52	2.66	5.91	13.17	-0.06	6.42	4.18	1.32	6.89	4.75	9.66	-10.11	8.24	10	3.96	-9.07	8.82	-8.89	6.74	17.41	2.23	0.09	-8.1	-6.72	8.46	43.85	-1.81	11.05	13.38
RLUS-1339B	-0.11	2.54	6.53	4.7	3.41	-15.56	-8.85	0.06	-4.46	-14.91	-4.64	-18.49	-11.55	-7.13	32.37	-35.19	-2.83	12.96	-2.97	3.52	-7.25	-15.39	-16.38	13.93	8.11	45.07	12.27	7.26	9.51
RLUS-1425B	2.79	5.83	8.87	11.86	6.18	-12.38	8.53	-1.45	-4.95	-8.9	-4.19	-17.78	-5.64	-8.9	12.6	-34.09	-7.26	-14.99	0.85	4.62	-4.36	-10.45	-12.45	19.07	20.28	80.67	14.57	15.81	18.79
RLUS-1378B	0.81	-0.11	6.1	6.95	8.79	-11.59	2.43	-39.87	-6	-11.91	-6.27	-12.89	-5.07	-6.11	-1.4	-37.21	-6.3	-1.33	-2.51	6.94	-7.04	-11.65	-15.35	18.07	14.6	66.95	9.62	12.01	15.2
RLUS-1350B	2.13	4.45	7.24	6.46	10.87	-10.8	17.41	1.17	-4.56	-10.83	-4.94	-1.53	-7.32	-4.27	17.06	-24.8	20.27	-5.9	0.42	3.34	-7.19	-11.89	-15.19	30.9	18.49	55.59	14.3	12.44	15.25
RLUS-1555F	-0.15	4.05	4.02	6.19	6.84	-10.13	10.14	-1.71	-8.65	-17.62	-7.29	-10.21	-10.65	-8.69	-4.68	-36.05	-1.08	-7.25	-10.21	-3.39	-16.11	-16.49	-22.15	-4.74	0.66	39.6	-3.11	-0.9	0.47
RLUS-1420C	1.56	5.6	6.52	4.65	5.61	0.14	6.97	-0.31	-4.84	-7.21	-2.04	3.39	-2.13	0.07	10	-20.9	-0.15	-3.79	-5.54	0.17	-1.07	-14.41	-9.58	-1.11	-4.86	36.04	5.4	-0.62	4.29
RLUS-1427B	2.48	3.59	5.56	10.36	10.98	-11.28	15.68	-0.5	-10.63	-15.84	-10.81	-22.75	-9.8	-7.96	-4.75	-26.21	6.02	-2.41	-8.14	-2.22	-15.74	-22.11	-25.77	16.2	12	72.49	3.83	8.43	10.9
RLUS-1429B	1.31	5.76	7.78	7.78	7.46	-16.16	5.9	-0.26	-13.99	-17.57	-12.91	-49.64	-12.16	-14.13	-21.15	-32.83	-9.76	-15.16	-12.14	-7.42	-16.42	-24.58	-26.27	12.43	16.64	73.84	-17.12	7.47	11.56
RLUS-1374B	0.35	3.01	6.64	6.25	8.99	-10.29	14.05	1.02	-5.26	-11.02	-6.79	-21.47	-7.53	-4.89	-21.73	-4.38	-7.13	-7.32	-4.12	1.96	-10.59	-14.8	-17.88	12.48	17.24	57.15	11.19	9.49	13.32
RLUS-1415B	3.03	3.13	6.28	13.93	10.66	-10.32	14.17	-0.76	-4.39	-7.52	-3.92	-37.1	-4.24	-6.54	7.73	-14.38	-2.48	5.75	0.18	3.45	-6.32	-11.38	-13.95	19.47	20.79	55.04	14.76	15.04	15.17
RLUS-1541F	-1.04	1.23	0.95	4.13	4.97	-11.5	3.98	-2.73	-8.36	-9.73	-6.5	-36.42	-9.49	-7.11	-9.83	-29.3	6.1	-6.91	-5.95	-0.36	-13.35	-15.02	-18.74	1.7	2.89	53.49	16.07	9.05	6.71
RLUS-1549F	2.31	2.78	10.2	2.58	8.23	-15.33	12.76	3.21	-10.83	-7.33	-8.8	-45.02	-1.28	-11.72	2.66	-36.72	10.51	3.64	-8.63	3.09	-7.65	-10.68	-14.47	-7.28	7.9	63.08	13.94	9.15	12.01
RLUS-1567F	-0.48	1.31	-1.12	0.79	-2.16	-16.41	4.8	-5.28	-16.42	-23.16	-13.58	-47.94	-17.25	-14.55	-15.88	-40.07	-11.6	-19.83	-11.2	-7.34	-20.88	-22.89	-24.19	-8.66	-3.1	23.4	-1.2	-0.83	-1.07
RLUS-1554F	-3.79	-1.91	-1.34	-0.48	3.63	-15.92	12.01	-5.19	-12.18	-19.14	-10.17	-22.74	-12.91	-10.17	-37.69	-34.37	13.13	-9.42	-8.75	-2.69	-15.75	-18.51	-21.37	1.67	-1.37	40.69	-10.96	3.87	2.26
RLUS-1561D	6.83	8.08	13.03	14.04	12.27	-6.61	14.15	4.95	-3.3	-6.94	-2.54	-14	-1.31	-0.22	-28.42	-24.63	6.33	-10.96	-4.94	-4.75	-6.36	-18.95	-15.04	8.73	4	52.92	6.03	5.79	6.67
RLUS-1555E	-0.23	2.12	2.41	4.87	6.71	-9.91	7.82	-3.52	-6.69	-17.93	-5.91	-20.46	-11.68	-6	-40.44	-27.22	-7.23	-8.42	-8.75	-8.02	-18.28	-18.8	-22.2	3.3	0.6	42.66	-7.55	-0.44	-2.03
RLUS-1387E	6.03	7.4	9.72	10.57	15.7	-9.56	16.11	0.58	-1.54	-1.22	-2.68	-14.9	-2.45	-6.54	-14.92	-27.81	3	-5.19	2.02	3.23	-1.93	-10.27	-12.81	3.48	12.77	56.54	8.59	13.65	14.99
RLUS-1390E	1.02	3.87	5.89	7.35	11.58	-9.94	12.55	-0.9	-6.15	-10.52	-5.65	-18.83	-6.54	-4.06	-34.96	-33.63	-1.65	-8.82	-6.16	0.62	-9.16	-14.85	-18.21	-15.65	10.66	56.74	19.73	14.48	14.84
RLUS-1398E	-1.09	1.04	2.62	3.25	8.14	-7.41	7.79	-0.26	-5.66	-10.28	-6.33	-18.57	-7.34	-4.38	-8.11	-32.1	0.41	-17.29	-3.72	-6.29	-11.64	-15.58	-16.37	-9.76	-1.69	39.67	16.04	5.72	4.11
RLUS-1344A	0.63	3.01	3.7	4.68	2.28	-5.64	11.38	-0.88	-6.19	-8.3	0.17	-9.94	-1.74	-2.42	-9.17	-18.19	0.08	-9.13	-5.99	3.7	-4.94	-8.56	-16.96	-6.58	-9.11	59.36	15.59	12.12	16.41
RLUS-1372E	2.24	1.38	6.1	5.16	8.25	-4.33	2.73	1.15	-3.71	-1.35	1.43	-32.3	-2.84	-4.82	-2.63	-21.97	3.5	-8.48	-1.8	1.74	-4.65	-9.07	-9.03	-11.57	-7.55	62.13	19.43	20.62	22.24
RLUS-1372B	1.34	5.85	4.88	9.24	8.54	-8.04	14.21	-0.25	-6.75	-6.5	-2.93	-28.77	-3.16	-8.77	2.9	-32.51	0.87	-8.45	-5.88	-1.94	-8.32	-14.13	-16.08	-12.67	-8.45	69.48	15.2	16.68	18.22
RLUS-1336D	0.59	6.33	6.32	10.58	12.25	-6.74	14.91	1.39	-6.25	-6	-1.9	-31.17	-3.13	-5.27	4.6	-31.35	5.27	0.9	-6.04	-1.03	-7.66	-15.58	-15.05	-16.55	-7.97	67.24	10.09	13.99	16.84
RLUS-1414E	1.15	10.13	12.62	8.95	19.02	-9.72	16.29	-1.07	-6.68	-9.61	-6.1	-35.34	-6.48	-5.5	-13.48	-29.38	-3.25	0.77	-4.09	1.12	-10.35	-17.59	-20.15	-14.93	-4.38	58.29	18.36	12.28	12.12
RLUS-1337B	2.53	7.48	9.68	15.52	15.64	0.12	15.53	0.49	-4.07	-0.42	5.77	-12.95	1.25	-3.81	-6.65	-16.5	9.2	7.29	-1.11	4.36	0.79	-4.32	-3.77	-12.49	-9.68	58.48	20.91	26.78	28.02
RLUS-1353D	1.38	4.94	6.02	5.85	8.86	-11.11	0.99	-0.68	-7.25	-12.02	-6.98	-9.4	-7.58	-4.82	-23.74	-21.41	0.47	-0.41	-4.16	0.03	-8.87	-15.55	-17.31	-16.96	-9.68	51.1	7.1	12.3	15.19
RLUS-1377F	2.49	5.82	5.62	9.17	10.47	-12.78	3	0.8	-4.92	-11.91	-8.15	-29.4	-8.64	-5.66	-32.84	-34.53	4.33	-5.87	0.23	3.56	-9.23	-14.12	-17.54	-16.62	-7.99	61.22	-0.12	10.61	11.99
RLUS-1341B	3.34	7.13	6.25	10.89	11.21	-4.38	17.15	2.23	-5.26	-6.01	-1.16	-21.15	-2.1	-7.12	-16.38	-33.09	10.53	7.66	-6.69	-1.65	-6.99	-13.34	-16.82	-9.81	-16.79	75.31	11.7	12.95	16.85
RLUS-1401A	-1.77	3.15	4.57	8.38	10.36	-10.9	16.35	-1.45	-11.64	-17.49	-11.52	-45.59	-11.39	-8.2	-19.9	-30.85	14.25	19.36	-13.12	-2.36	-16.71	-24.68	-27.42	-17.54	-20.35	67.11	10.64	9.86	12.19
RLUS-1408B	-0.43	2.52	3.41	5.1	8.79	-13.77	11.84	-1.23	-13.21	-17.04	-11.09	-37	-11.38	-11.29	-19.07	-16.43	9.34	8.81	-7.85	-4.62	-12.8	-22.82	-27.75	-14.75	-17.71	65.65	2.74	3.46	11.85
RLUS-1414C	2.15	3.69	6.46	10.96	11.27	-11.28	13.53	-1.8	-9.98	-14.26	-9.41	-26.85	-9.26	-7.12	-35.68	-15.4	9.27	7.28	-9.64	-3.68	-14.22	-26.34	-29.05	-20.18	-14.98	65.45	6.48	8.21	9.77
RLUS-1390A	1.03	3.82	5.78	9.31	11.15	-11.3	16.8	0.15	-8.95	-13.14	-8.21	-30.86	-9.29	-8.19	-32.15	-27.78	2.8	-1.5	-8.6	-4.37	-13.26	-20.98	-23.77	-17.09	3.18	62.66	4.82	8.63	10.46
RLUS-1409C	-1.28	2.11	6.77	3.93	8.11	-10.57	14.18	-0.93	-9.47	-15.19	-9.35	-54.78	-9.44	-6.48	-6.29	-39.44	6.24	-11.3	-10.82	0.01	-13.48	-23.51	-27.08	-9.18	-5.54	65.93	-9.32	11.45	12.5
RLUS-1409E	-6.16	2.03	5.31	2.05	7.55	-10.2	10.39	-0.43	-11.34	-16.81	-11.07	-36.69	-12.42	-7.63	-24.22	-33.09	12.73	-5.7	-10.64	-0.12	-16	-23.29	-25.15	-18.15	-6.32	64.11	-20.35	12.97	11.52
RLUS-1414F	5.49	5.38	7.3	7.89	10.14	-9.55	12.8	4.46	-8.16	-9.84	-8.55	-40.69	-8.46	-6.92	-10.58	-26.14	-1.5	2.12	-7.14	0.95	-12.74	-21.29	-21.87	-15.91	-5.91	93.92	3.82	12.27	12.6
RLUS-1414B	2.99	3.26	7.6	12.25	10.53	-7.85	15.61	-1.52	-4.95	-12.55	-6.98	-48.54	-6.74	-4.08	-15.99	-25.74	7.9	0.39	-6.97	-2.84	-13.59	-22.29	-24.65	-17.12	-13.36	76.14	2.74	8.49	11.63
RLUS-1339E	0.84	5.4	5.96	9.58	11.33	-8.82	12.71	0.2	-6.92	-10.82	-6.77	-30.37	-2.84	-7.28	-9.47	-34	2.51	-3.99	-8.98	-3.49	-13.09	-18.98	-23.01	-19.77	-14.18	73.86	-3.41	-0.56	11.63
RLUS-1416B	1.83	6.84	7.79	13.33	14.43	-10.28	18.36	0.67	-7.11	-12.19	-6.82	-34.33	-5.53	-8.1	0.99	-25.34	-2.87	-5.9	-3.82	-2.29	-10.44	-18.18	-18.81	-17	-11.6	68.6	-13.3	10.2	10.21
RLUS-1378E	2.35	12.76	7.34	23.38	11.44	-3.34	10.46	2.31	-6.46	-4.93	-0.24	-13.33	-1.16	-7.01	-3.76	-33.75	15.96	0.45	-5.28	-0.63	-7.11	-11.51	-14.3	-13.89	-13.38	78.38	-16.33	13.08	17.46
RLUS-1373E	2.51	4.24	6.51	8.15	10.86	-8.84	10.09	1.35	-6.21	-11.81	-4.61	-9.84	-5.9	-6.65	-7.92	-25.31	2.12	-7.78	-6.11	-0.32	-12.04	-16.74	-18.36	-12.15	-6.79	64.75	-16.38	6.4	5.84
RLUS-1348D	4.13	4.28	5.99	8.51	13.77	-14.28	12.29	1.16	-4.12	-11.88	-10.31	-0.37	-9.05	-4.04	-7.91	-29.25	2.95	4.39	1.2	6.34	-10.31	-15.27	-18.97	-17.93	-5.19	59.84	5.45	8.4	10.51
RLUS-1349E	0.38	5.83	5.93	8.68	10.42	-9.01	12.87	0.07	-5.67	-8.79	-4.31	-12.8	-7.15	-5.46	3.26	-30.08	12.95	21.39	-3.32	4.05	-9.11	-16.99	-18.23	-19.37	-3.63	70.56	4.99	8.82	11.92
RLUS-1349D	2.59	5.4	6.82	9.46	10.7	-10.82	8.81	-0.09	-5.73	-11.12	-6.63	-18.99	-7.79	-5.06	6.59	-28.49	21.21	9.07	-5.52	-1.1	-13.3	-19.94	-21.3	-20.24	-12.16	67.53	7.47	6.92	11.1
RLUS-1354D	2.78	0.42	3.07	3.58	0.59	13.41	10.34	1.33	-8.86	-12.27	-8.78	-28.28	-7.69	-11.02	-9.33	-32.98	3.5	6.63	-7.9	-3.96	-13.12	-19.8	-23.04	-14.1	-19.02	58.61	10.42	6.07	9.42
RLUS-1547F	5.76	7.57	0.54	1.7	-0.79	-9.11	-2.56	-0.95	-6.17	-6.53	-5.36	-38.14	-2.23	-6.03	-21.21	-31.75	8.19	-2.63	-7.73	5.49	-7.88	-6.61	-11.22	-5.07	7.69	34.67	-4.73	4.7	4.34
RLUS-1544E	-1.81	2.86	1.92	10.42	4.51	-10.1	12.05	-4.63	-8.32	-14.49	-6.55	-39.86	-11.5	-7.29	-30.45	-27.65	3.53	2.63	-8.8	-5.5	-17.73	-17.65	-23.61	-14.88	-0.51	36.01	-2.88	-5.72	-7.54
RLUS-1578F	-0.91	2.6	4.48	7.39	4.17	-10.5	6.14	-1.71	-8.92	-10.09	-7.51	-40.9	-5.84	-7.93	-19.1	-35.13	-8.37	-22.96	-9.61	-0.51	-13.51	-15.73	-20.51	-15.72	-1.61	29.95	-29.82	5.02	0.78
RLUS-1565F	0.06	2.28	6.06	5.61	4.59	-11.14	6.88	-0.97	-9.75	-12.48	-8.58	-52.01	-6.55	-9.24	-3.43	-40.96	-14.49	-19	-9.71	-2.48	-14.21	-15.91	-22.76	-14.21	-5.3	41.83	-27.32	-4.86	-6.02
RLUS-1542F	1.03	3.97	4.71	5.41	9.38	-10.7	14.88	1.17	-7.98	-10.34	-7.74	-21.71	-7.62	-8.11	-12.84	-32.14	-5.39	-9.33	-10.72	0.13	-13.41	-12.59	-18.68	-15.91	-0.02	32.12	-15.45	-0.64	-1.19
RLUS-1524F	-1.79	-1.52	-5.79	-1.39	-4.92	3.98	-0.41	-0.34	1.2	-11.55	1.01	-41.58	-10.68	-4.79	-10.64	-26.78	-2.1	-27.93	-11.63	-4.56	-11.25	-14.37	-24.99	-6.1	-6.44	62.17	-17.13	-10.97	-5.01
RLUS-1426B	3.77	4.44	6.51	8.75	5.44	12.89	6.4	0.62	11.31	11.96	10.52	-39.49	-2.23	11.64	-1.5	-24.16	-4.62	-17.73	-7.71	4.86	-9.53	-19.9	-20.16	16.22	16.83	62.99	-18.64	7.18	9.35
RLUS-1380C	2.84	8.5	5.58	12.53	-1.4	3.47	-0.03	1.27	1.29	1.28	5.06	-36.21	4.8	1.19	-6.87	-15.51	-9.55	-13.91	-6.35	-6.11	1.79	-14.1	-10.36	3.64	-5.54	50.12	1.65	-5.03	-0.28
RLUS-1357B	0.67	3.3	7.19	7.36	6.37	12.83	3.78	-0.8	8.93	-15.06	-7.95	-61.51	-9.76	-10.22	-11.03	-30.91	-5.6	-11.14	-9.67	-2.93	-14.74	-19.94	-23.43	18.88	9.06	57.88	-1.49	6.26	8.42
RLUS-1350A	-3.31	0.71	1.41	2.52	4.71	-6.66	4.08	-4.48	-8.98	-2.55	-9.14	-8.23	-11.31	5.33	1.03	-23.38	11.07	21.6	-6.21	0.66	-5.91	-18.32	-21.69	5.8	12.55	60.46	12.42	9.03	12.84
RLUS-1499F	0.77	2.17	2.37	5.24	3.92	-14.95	4.27	-0.7	-12.01	-20.6	-10.71	-15.09	-14.08	-14.23	-5.93	-18.65	18.25	27.59	-7.27	-0.14	-11.46	-13.97	-24.23	-5.82	2.06	39.02	-1.84	-2.76	1.21
RLUS-1450F	-1.08	0.32	1.72	2.57	1.35	-1.3	10.57	-2.56	-4.99	-3.28	-1.32	-0.33	-1.04	-0.42	-4.26	-1.02	15.27	18.36	0.27	4.28	-3.29	-2.51	1.8	-7.82	9.05	24.71	4.78	9.21	9.88
RLUS-1460F	1.86	5.08	2.94	6.04	4.64	-4.57	4.35	0.05	-5.97	-5.61	-4.2	-30.06	-7.56	-4.95	-4.34	-2.01	11.49	17.52	-2.9	-0.44	-3.91	-8.58	-8.5	-5.49	-2.48	36.27	-2.47	-4.16	-4.06
RLUS-1512F	0.41	4.13	3.79	6.53	3.62	-1.55	3.78	0.59	-2.58	-7.28	3.97	-15.34	-5.39	-5.27	-0.75	-8.46	15.71	25.17	-1.5	3.75	-1.42	-5.59	2.54	-1.29	0.3	53.73	1.61	-7.71	-4.48
RLUS-1460A	5.61	6.57	4.71	7.6	3.63	-0.94	2.05	3.07	-1.15	-7.7	-2.47	-21.06	-5.8	0.13	-12.11	-11.31	14.32	14.84	-3.76	-0.15	-2.73	-8.91	-7.8	3.16	-5.46	64.74	-2.92	-3.82	-5.55
RLUS-1421C	4.05	9.48	8.45	6.26	9.23	-1.88	6.46	1.25	-5	-4.86	-2.57	-14.49	-0.59	1.58	-6.02	-2.5	-1.45	14.08	-6.35	-0.75	-1.27	-14.96	-19.05	-5.75	-8.82	49.71	-17.83	-3.3	-1.15
RLUS-1434F	0.68	12.91	11.36	7.45	13.44	-0.59	7.64	0.48	-1.76	-3.82	-1.37	-16.76	0.79	-3.02	0.07	-13.09	10.77	11.98	-0.45	1.84	1.73	-8.87	-8.35	-10.7	-6.91	46.51	-18.98	-11.69	-6.72
RLUS-1421F	1.56	7.67	5.69	7.9	10.07	-1.17	6.53	0.99	-8.02	-3.67	-5.2	-22.85	-3.1	-3.83	2.47	-10.16	9.48	14.12	-1.01	0.67	-3.74	-10.11	-12.56	-6.08	-10.47	49.28	-13.98	-7.39	-3.55
RLUS-1446F	0.5	4.94	4.25	4.28	5.76	-1.44	6.97	1.6	-4.09	-11.03	-6.48	-12.25	-7.81	-2.61	-12.18	5.25	17.98	19.64	-3.06	-0.51	-6.91	-9.91	-15.48	-5.71	-3.91	32.04	-8.85	-7.87	-8.23
RLUS-1358E	0.53	4.1	6.29	4.03	3.83	1.6	6.99	-1.02	-0.96	-4.7	2	0.88	-2.24	2.73	-1.68	0.16	14.55	25.13	-1.48	5.88	-4.5	-3.71	-3.33	1.59	-2.47	34.48	-4.98	-2.12	2.71
RLUS-1417F	1.71	5.49	5.96	4.28	3.29	-1.19	8.43	-1.33	-5.12	-7.55	-2.81	-16.26	-4.65	1.97	-10.95	-2.11	10.8	1.66	-4.3	-0.83	-5.9	-8.12	-4.25	-7.12	-1.06	57.16	-23.85	-0.39	3.15
RLUS-1490E	1.33	2.89	1.76	5.65	1.24	-1.45	6.39	0	-1.08	-2.68	1.57	-19.91	-3.55	2.28	-7.53	-2.16	18.72	8.72	-5.19	-0.6	-4.94	-6.63	1.96	-4.46	1.57	55.83	-13.02	5.48	6.66
RLUS-1523F	-5.59	1.77	-1.02	2.53	-7.57	-3.55	7.08	-1.24	-3.28	-16.04	1.29	-25.87	-12.91	0.87	-9.66	-10.37	7.59	-0.79	-11.52	-5.03	-9.6	-11.64	-8.5	-5.18	-11.32	50.95	-14.51	-9.66	2.77
RLUS-1428A	0.17	0.61	2.2	1.83	2.65	-0.25	6.39	-0.89	-0.19	-6.13	0.47	-14.81	0.74	7.79	-3.05	2.15	15.28	-5.94	-1.81	0.86	0.21	-6.48	-2.53	-9.54	5.74	48.08	-1.85	4.68	5.58
RLUS-1427C	2.14	3.44	4.8	3.06	3.31	-1.94	4.37	2.15	-3.16	-8.38	-1.91	-24.56	-2.97	4.79	-10.82	1.86	7.24	3.43	-4.65	-1.41	-5.87	-13.43	-9.71	-9.67	2.61	59.6	-1.75	1.97	3.28
RLUS-1557F	-2.27	3.66	-0.22	3.87	0.72	-6.38	6.3	-4.55	-7.95	-9.94	-5.38	-15.34	-6.43	-3.09	-2.91	-2.31	12.65	1.85	-6.94	-4.22	-7.96	-8.9	-7.26	-14.96	2.33	42.68	1.99	3.45	4.96
RLUS-1467F	2.66	4.99	5.46	8.3	5.26	-2.97	13.95	-0.03	-1.71	-5.98	-2.93	-8.93	-3.29	1.3	-8.37	0.24	6.74	20.27	-2.42	-0.07	-6.81	-7.71	-3.27	-4.67	-0.91	61.76	-3.71	3.01	4.83
RLUS-1337E	6.2	9.82	5.95	10.22	7.89	5.33	11.82	2.91	1.78	1.08	5.12	-13.48	-0.1	3.36	-11.07	8.52	10.32	16.05	-1.13	0.49	-3.22	-3.28	-2.6	-10.18	0.16	57.63	11.92	2.76	4.67
RLUS-1350E	5.78	6.37	5.11	7.24	5.27	7.39	10.83	3.57	4.1	1.13	6.71	-6.77	2.44	5.11	-6.17	4.05	10.4	19.25	0.22	4.47	-2.17	-2.28	-0.77	-4.09	3.07	63.83	18.23	6.74	7.58
RLUS-1350F	5.73	3.83	4.68	5.82	4.96	2.13	7.35	2.31	1.53	-5.52	3.53	-17.97	0.05	4.08	1.47	12.7	12.76	17.31	-7.9	-0.57	-5.24	-17.36	-15.36	-5.62	2.22	62.36	9.26	0.62	5.33
RLUS-1467E	1.84	2.71	3.26	1.22	1.5	-3.41	6.6	0.49	-5.12	-7.6	-5.12	9.62	-7.21	-1.29	-11.52	-8.03	3.01	9.32	-7.23	-2.16	-10.58	-10.87	-7.72	-3.58	-1.96	56.2	-1.61	0.68	-0.5
RLUS-1454F	4.18	3.31	3.37	4.87	3.32	-0.83	8.79	-1.1	-0.65	-9.48	-0.67	13.01	-0.11	3.65	-2.08	10.83	15.75	6.34	-3.65	1.03	-5.62	-8.57	-5.75	-6.69	2.38	61.88	2.17	2.78	4.19
RLUS-1393D	-1.99	3.13	4.14	7.66	2.59	4.04	-0.91	-1.67	3.29	-3.18	3.15	7.11	3.97	-0.84	-1	7.68	12.02	18.29	-5.87	-5.96	-1.6	-6.01	-0.73	-2.36	2.52	56.88	7.42	2.52	12.61
RLUS-1354E	6.23	11.72	6.85	13.19	7.39	7.26	9.48	3.05	0.44	1.6	8.09	-0.48	3.07	2.21	6.03	-5.27	16.46	16.87	0.85	3.21	3.46	0.39	3.18	-4.71	-0.57	56.58	21.34	5.37	9.57
RLUS-1380D	3.99	3.33	0.83	5.61	-3.11	0.64	-0.4	0.42	-4.47	-1.38	2.16	-5.42	-2.54	-2.66	-13.31	-13.54	4.79	4.36	-6.75	-1.64	-4.09	-8.81	-3.71	-6.95	-8.33	66.61	-0.98	-1.7	0.18
RLUS-1356D	5.34	6.58	6.31	7.07	5.71	6.69	0.19	1.72	1.38	3.11	6.83	5.86	4.56	5.85	-3.2	-12.43	12.72	6.18	-1.88	1.68	3.51	-7.1	-3.94	-2.07	0.02	71.17	4.66	1.76	4.89
RLUS-1397E	-4.75	-0.11	0.9	3.84	-2.45	2.34	6.52	-5.91	-1.82	-0.28	-0.36	-13.36	1.29	8.09	-2.89	4.67	10.75	4.23	4.07	2.94	-3.57	-5.82	-2.05	5.75	-4.29	31	3.07	-0.25	4.89
RLUS-1463E	3.54	4.21	4.94	3.38	3.5	-0.97	19.17	1.08	-0.85	-4.7	1.55	-17.76	1.39	3.4	-1.25	9.96	8.94	-3.63	-6.6	1.48	-0.47	-15.95	-17.71	-8.3	6.64	36.18	-8.97	5.36	6.14
RLUS-1340A	1.69	2.97	7.67	5.24	9.51	10.18	5.96	1.13	12.52	2.83	-5.13	-23.63	-5.32	0.96	-13.53	20.02	3.95	1.34	-7.93	-3.36	-11.59	-21.61	-24.03	7.63	8.92	48.87	-6.3	0.97	5.88
RLUS-1543D	0.28	1.61	3.07	4.94	1.79	2.17	-13.77	-1.08	-0.76	0.97	2.79	1.25	1.03	4.87	6.87	-14.12	7.22	19.97	3.07	-1.54	-1.91	-6.01	-4.91	-2.6	11.81	33.91	9.63	10.22	9.05
RLUS-1491E	0.43	6.63	6.14	6.7	2.86	1.52	-2.38	-0.16	0.45	6.38	2.52	7.53	4.51	-3.02	-2.39	-22.67	7.65	1.93	2.71	12.73	0.59	-8.63	-4.05	1.29	9.31	38.83	8.23	9.43	3.13
RLUS-1575F	-4.01	-1.71	-1.5	-4.31	-7.32	-13.76	-8.07	-3.45	-8.79	-4.05	-5.42	-11.5	1.27	1.19	-2.45	-44.91	11.46	-1.54	-10.28	0.56	-6.69	-10.18	-15.31	-7.67	8.76	43.21	-15.53	10.71	10.12
RLUS-1557E	-9.14	-6.61	-4.04	-6.25	-7.31	4.47	-23.4	-10.14	-8.48	-14.07	-6.3	-35.25	-15.13	-11.13	-9.1	-35.04	5.75	-0.3	-7.83	-0.27	-13.55	-15.68	-19.12	-11.43	-1.52	33.96	-1.07	-2.88	-2.89
RLUS-1554E	0.05	-0.78	-3.01	-0.97	-2.17	0.59	-12.08	0.64	-2.16	-12.47	-5.85	-17.19	-6.25	-7.15	5.52	-34.24	-0.28	-7.06	-6.28	0.58	-11.61	-11.95	-13.92	-15.57	-0.93	33.52	3.62	0.56	-1.92
RLUS-1567D	5.76	6.03	8.73	5.61	3.75	-0.05	-5.02	6.61	-6.38	-0.34	-3.05	-33.48	5.98	3.04	25.01	-22.1	-0.58	0.94	4.3	12.55	2.73	-2.33	-4.31	-4.44	12.47	39.14	15.13	13.82	14.21
RLUS-1556E	1.04	2.77	4.09	4.99	1.12	0.76	-13.06	-0.51	-1.94	-2.45	2.85	2.18	-0.61	-2.36	5.23	-19.67	-0.93	-5.38	3.45	-0.43	-3.01	-7.97	-7.56	-17.69	-5.74	27.82	-0.07	-0.56	-2.7
RLUS-1430B	-48.78	-0.53	2.3	5.93	1.06	11.11	7.09	-14.5	6.72	10.98	7.18	4.07	-7.69	-11.42	-8.81	-35.26	-11.13	-7.14	-5.83	-0.01	-11.76	-16.66	-18.68	14.74	10.43	62.28	-5.59	6.64	12.64
RLUS-1337A	0.89	4.08	7.73	7.47	4.84	10.01	5.37	2.05	11.86	3.81	0.15	-0.45	-8.85	6.32	-31.19	-18.5	9.23	17.41	-6.8	1.87	-11.84	-17.27	-18.02	8.84	8.57	54.77	20.54	8.62	11.37
RLUS-1356A	-1.58	1.43	1.8	6.81	6.11	4.02	9.38	-2.38	2.64	0.5	5.1	21.32	-10.16	-3.58	-23.54	-38.14	17.12	-1.57	-9.74	-7.87	0.65	-19.6	-23.42	13.33	3.09	67.78	2.97	9.47	9.8
RLUS-1385B	1.93	3.58	6.66	11.21	9.78	9.95	11.42	0.11	9.18	8.43	6.69	19	9.08	9.4	-8.73	-20.87	10.49	-2.73	-4.43	5.45	6.18	-16.36	-17.78	16.61	16.54	66.76	11.78	13.1	20.67
RLUS-1359A	0.17	1.87	5.99	4.94	1.81	11.37	3.96	-0.31	9.28	5.16	10.85	0.91	9.47	9.32	-13.29	-4.83	7.04	-15.09	-9.28	-4.84	-10.49	-16	-17.06	18.15	9.49	70.05	8.53	12.01	15.09
RLUS-1375B	1.77	7.37	4.78	6.18	-1.35	12.19	1.21	1.25	8.8	1.66	6.61	2.95	8.17	10.61	-28.99	-7.01	14.38	-0.49	-9.12	-0.36	3.38	-17.23	-19.9	15.47	9.21	75.17	11.82	5.03	11.69
RLUS-1356B	2.91	6.2	5.08	8.43	4.47	14.13	4.38	0.28	9.38	7.5	12.19	21.32	6.15	8.1	-25.72	-5.64	12.64	-0.78	-8.86	-4.01	0.33	-17.06	-22.84	14.52	4.45	52.6	11.86	6.57	7.57
RLUS-1424B	-1.77	3.8	5.98	2.85	0.46	3.73	1.83	-0.25	2.57	-2.14	0.73	8.42	-12.18	-11.03	-18.81	-26.35	-7.73	-9.4	-12.69	-4.98	-18.08	-24.14	-28.75	12.48	8.13	48.35	-1.52	7.69	10.07
RLUS-1347A	2.03	5.95	8.41	9.53	2.73	8.46	0.95	0.35	10.84	3.17	8.71	-1.95	-9.63	-5.42	-27.22	-23.8	-5.59	-13.93	-6.18	1.03	-13.56	-18.26	-21.31	17.11	10.74	54.86	18.19	4.71	6.05
RLUS-1374C	0.67	7.35	3.64	12.85	5.87	10.43	4.46	1.25	-3.81	-7.39	-0.82	-3.52	-6.43	-9.56	-10.65	-35.71	-6.06	-10.14	-6.25	-1.62	-11.12	-15.96	-17.83	1.86	0.73	57.1	8.4	12.33	17.72
RLUS-1378A	2.12	4.5	7.28	7.93	6.94	13.38	-0.94	0.91	13.81	-9.29	-1.91	-15.73	-5.8	-1.04	-9.57	-28.44	-1.82	-16.53	-4.27	5.74	-3.41	-11.61	-14.86	15.42	13.69	67.08	9.56	12.92	15.02
RLUS-1339A	0.55	3.95	4.38	4.35	7.46	-2.72	3.03	-3.42	4.64	-5.1	2.41	-4.22	4.96	5.61	-5.29	-30.56	-7.03	-6.09	-0.35	1.86	-0.7	-11.06	-15.2	14.44	10.23	49.07	15.17	6.33	9.6
RLUS-1374A	1.54	9.57	3.7	6.12	3.84	-10.57	7.2	-3.59	6.85	-9.84	-5.89	20.18	5.27	7.73	-2.83	-33.16	-6.88	-15.67	-8.14	1.57	-11.19	-14.52	-15.94	11.56	9.03	67.31	6.55	11.9	14.86
RLUS-1370A	2.04	4.4	5.09	6.58	0.37	14.17	2.56	1.07	8.99	4.48	12.89	9.14	15.95	7.92	-14.95	-38.51	-8.05	-10.81	-10.06	-0.66	-10.05	-15.12	-19.57	17.22	6.02	63.65	9.41	0.48	13.31
RLUS-1412A	5.32	6.31	9.12	10.03	10.15	11.99	7.76	0.72	11.59	13.59	10.01	13.31	12.29	-5.28	-39.88	-29.17	5.59	-4.25	-4.3	8.94	14.46	-14.54	15.84	24.15	15.58	67.98	9.55	8.7	11.36
RLUS-1358C	2.15	6.03	6.22	8.59	1.88	9.59	-7.61	0.83	7.34	10.73	7.66	11.12	8.89	8.16	-12.1	-5.63	1.48	-21.21	-1.91	5.07	8.46	-5.83	-0.73	19.96	7.97	54.89	-4.64	8.07	8.22
RLUS-1487A	2.11	3.87	7.03	14.02	2.79	1.01	-2.91	-0.12	10.39	0.69	7.05	4.26	6.3	2.1	7.74	-6.85	-8.58	-9.61	-8.75	0.09	5.72	-16.4	-22.23	10.35	18.75	65.47	8.97	20.34	20.49
RLUS-1540B	2	8.44	7.6	7.97	-6.89	-6.01	-8.01	3.85	-2.07	-8.46	-6.65	9.05	-3.31	-8.25	-11.73	-4.41	-22.97	-4.24	-11.6	-11.16	-1.34	-20.72	-21.08	-3.7	4.78	43.07	8.12	14.16	-0.01
RLUS-1346A	2.75	6.96	4.97	8.94	3.25	13.23	4.07	0.88	8.63	6.68	10.37	-7.1	7.47	5.53	-12.97	19.39	1.58	15.11	-10.37	-1.76	-6.99	-15.95	-19.1	13.71	7.17	50.91	14.21	8.92	13.49
RLUS-1331A	3.8	8.51	3.73	6.99	1.91	9.51	2.46	1.76	7.27	8.3	9.03	8.31	12.46	9.99	-9.95	13.57	-0.01	-1.53	-7.02	2.18	-9.74	-14.2	-20.85	1.45	-0.13	41.77	13.55	4.74	8.04
RLUS-1337D	2.12	1.37	5.47	3.35	2.6	11	1.13	0.45	8.63	15.44	11.39	13.96	8.23	8.78	4.01	-1.17	14.81	-1.28	-4.76	2.88	-8.68	-12.43	-16.06	8.9	7.62	53.67	16.5	10.16	10.18
RLUS-1336A	2.49	7.99	5.19	9.74	5.46	17.28	14.03	1.66	12.95	10.02	12.46	14.9	8.92	11.14	12.91	-4.08	13.75	4.96	-8.11	2.58	1.54	-15.33	-20.38	16.22	0.89	69.73	12.59	10.59	10.81
RLUS-1414A	3.94	7.75	9.98	6.2	7.25	10.86	10.11	-0.45	10.82	7.81	6.11	12.67	7.18	11.92	1.05	-11.01	7.79	3.09	-10.76	-1.36	-16.43	-23.35	-28.14	-16.56	2.04	73.73	4.11	8.8	8.48
RLUS-1347C	1.08	1.29	3.52	5.52	-4.69	3.72	-4.38	0.57	4.84	4.88	13.09	20.59	13.62	12.84	19.8	10.71	5.31	-0.92	-1.61	5.15	-7.21	-13.49	-16.1	2.03	-0.81	58.78	7.18	5.42	3.73
RLUS-1408G	0.38	0.56	3.22	7.7	6.54	-12.89	8.53	0.01	-11.25	-13.83	-10.23	-34.08	-7.46	-9.97	17.77	-31.05	1.63	7.92	-2.51	-1.57	-7.04	-16.2	-22.66	-9.13	-17.61	51.17	-1.44	1.9	8.98
RLUS-1562E	0.75	4.62	9.54	10.18	12.9	-13.81	10.5	0.82	-10.87	-6.04	-8.38	-42.71	-5.04	-10.8	25.11	-35.78	17.56	11.34	-9.3	-1.46	-10.15	-13.3	-15.71	-12.82	3.1	45.65	-3.69	0.44	-3.21
RLUS-1382G	1.91	2.33	6.59	3.43	8.38	-1.53	4.03	1.34	-7.99	-7.97	-2.12	-20.3	-5.17	-0.56	33.97	-26.01	16.91	16.42	-0.12	1.74	-8.2	-17.5	-16.3	-9.08	-7.92	40.79	2.64	-4.23	-3.31
RLUS-1472F	5.65	4.86	3.24	6.61	4.12	0.84	7.8	3.09	2.04	-5.6	-4.08	-20.82	-4.91	-4.92	21.39	-19.5	6.09	13.99	-6.7	-1.51	-7.64	-14.12	-15.25	-8.9	-3.21	27.03	-3.83	-9.45	-12.48
RLCA-1091B	2.19	-0.8	-2.56	-1.94	-1.85	-6.48	1.62	3.8	-9.61	-12.96	-5.46	-29.91	-5.31	-0.8	20.16	-24.73	17.99	25.97	-4.39	-3.64	-4.61	-4.77	-14.97	-9.3	-18.87	17.77	-6.01	-8.92	-12.33
RLUS-1481E	1.34	4.6	5.05	6.12	1.67	5.69	7.79	1.4	1.16	0.72	0.52	-11.86	3.63	3.42	12.43	22.22	20.06	-4.76	-1.19	2.84	1.76	0.31	8.49	9.43	7.18	35.97	-12.1	-3.02	0.63
RLUS-1477F	2.1	6.17	5.27	5.44	3.21	-0.75	9	0.65	0.37	-0.09	1.01	-14.31	-0.53	4.38	21.65	22.96	19.97	8.06	-2.7	1.62	-2.41	-14.74	0.18	-15.65	0.61	36.12	-22.3	-2.38	-1.73
RLUS-1562F	0.7	4.53	2.25	4.92	1.08	-3.17	4.87	-1.19	-4.82	-1.06	-2.01	-16.41	-2.69	-0.43	14.44	25.4	18.29	23.3	-4.33	-1.91	-4.02	-9.01	-4.9	-13.99	-0.27	35.58	-8.82	0.87	1.19
RLUS-1529F	-0.44	3.53	3	2.32	4.24	-1.73	3.83	-0.2	-1.52	-3.85	0.75	-24.57	-3.59	0.23	12.34	21.43	14.29	13	-4.2	0.13	-2.81	-11.24	-0.63	-4.27	1.5	38.52	-12.67	-3.5	-2.56
RLUS-1332F	3.4	0.26	4.05	3.98	3.02	5.12	12.25	0.41	1.41	0.88	3.12	-10.28	0.69	2.88	9.65	19.12	13.13	13.04	-1.89	6.97	1.84	-4.24	0.44	1.4	0.73	26.33	-7.4	-3.73	-0.73
RLUS-1347E	5.2	6.49	9.97	6.02	4.75	7.11	8.45	1.02	4.83	15.76	4.88	-18.58	5.99	11.81	25.77	24.36	23.31	14.3	5.22	12.71	-1.76	-2.39	3.55	-0.82	9.34	46.05	-5.62	3.13	4.52
RLUS-1440E	-1.98	0.09	-1.27	-2.91	1.06	0.2	5.75	-0.77	-6.05	-4.02	0.39	-29.72	-2.13	9.77	19.4	34.04	9.66	2.41	0.72	1.98	-8.36	-3.64	-2.69	-16.67	-1.07	25.48	-26.07	-0.49	0.21
RLUS-1458F	1.39	4.15	4.86	4.83	6.35	-4.21	8.16	-1.16	-1.46	-5.54	-0.21	-24.22	-2.31	1.37	16.61	-0.09	10.77	-2.03	-2.42	0.99	-2.66	-6.97	-1.43	-9.32	-5.8	25.6	-8.89	-4.32	-2.46
RLUS-1410F	3.66	8.84	10.36	7.58	8.8	-2.01	10.84	1.7	-1.53	-0.73	1.07	-26.83	0.02	5.88	21.4	23.13	16.44	1.56	-0.61	3.32	-2.23	-3.86	-2.15	-8.16	-0.47	36.99	-6.96	3.65	3.18
RLUS-1406F	1.18	3.34	3.52	4.9	3.27	-0.71	3.88	-0.53	-4.66	-5.77	-1.48	-34.78	-4.72	3.71	19.3	5.53	10.84	9.85	-2.41	0.1	-2.8	-7.04	-3.01	-2.66	-5.66	36.42	-20.07	0.79	3.36
RLUS-1338F	4.1	5.89	6.44	6.89	6.45	-0.57	8.49	3.04	0.97	-2.34	2.41	-31.03	-2.28	3.25	25.54	3.74	23.95	13.89	1.93	4.18	-1.41	-4.18	-0.76	1.28	6.67	33.91	-15.45	3.18	4.92
RLUS-1479F	3.08	10.44	7.31	7.67	8.4	0.02	9.15	4.26	0.33	-1.27	2.19	-49.78	1.87	3.27	30.23	12.19	13.47	12.12	0.66	3.19	-0.55	-3.7	2.41	-4.31	2.82	46.18	-8.84	2.52	3.26
RLUS-1429F	6.59	8.89	8.69	10.06	9.79	-0.32	9.06	0.72	1.53	-3.52	2.87	-33.79	4.77	1.27	56.06	14.32	13.12	14.04	3.59	1.13	4.61	0.97	6.36	-4.61	4.52	41.69	-19.24	1.12	3.57
RLUS-1391F	0.03	1.97	4.29	3.84	0.72	1.27	3.31	-0.52	-4.49	-6.91	-3.94	-29.83	-5.01	7.5	39.31	7.58	16.07	13.05	-4.97	0.36	-6.72	-10.57	-7.44	-2.64	-6.06	35.55	-24.11	0.93	3.92
RLUS-1428F	1.75	1.8	3	5.3	2.26	-1.28	6.76	-0.94	-4.49	-9.72	-3.78	-43.23	-4.69	2.69	41.64	6.59	7.68	16.85	-4.71	1.07	-6.91	-8.64	-5.35	-12.65	-5.6	43.64	-26.65	-2.63	1.65
RLUS-1395F	1.76	4.6	4.08	4.83	4.32	2.07	4.84	1.03	-6.16	-4.44	-2.53	-32.46	-2.86	2.25	47.78	29.3	16.11	21.73	-1.02	2.94	1.03	-8.18	-7.51	-4.64	-6.05	64.62	-18.6	-0.31	3.36
RLUS-1367F	8.1	14.31	9.89	14.74	11.44	13.67	11.67	5.37	3.38	6.61	14.55	-29.58	10.26	4.69	46.32	7.26	19.03	18.75	1.96	5.72	11	6.36	10.3	-0.7	-2.75	48.04	-10.36	11.66	13.27
RLUS-1416F	4.62	3.91	5.88	8.51	5.75	-3.04	8.11	0.16	0.26	-4.52	2.5	-15.34	2.97	1.42	10.19	3.95	18.96	0.06	1.47	3.11	2.79	-1.51	3.7	-10.34	4.13	22.01	-20.65	1.74	4.37
RLUS-1360F	6.05	11.43	7.82	13.7	8.17	4.93	10.72	1.81	1.63	-4.21	4.94	-26.86	1.25	4.28	19.05	7.88	15.44	6.48	-0.27	6.99	-0.19	-2.85	2.46	-10.24	-1.96	33.64	-28.32	-2	-1.02
RLUS-1466F	2.86	4.24	5.42	5.7	4.5	-2.23	9.71	1.76	-0.26	-6.82	0.95	-28.57	-0.39	1.95	16.04	2.01	19.51	4.42	-1.77	2.01	-2.42	-4.05	3.72	-9.85	-4.08	22.13	-22.47	-2.85	-3.13
RLUS-1513F	0.05	0.07	2.01	3.23	-0.18	-2.44	0.14	-3.09	-4.43	-5.12	2.93	-41.31	-4.75	2.46	34.12	12.45	13.93	0.91	-5.31	-0.78	-4.13	-9.12	-2.6	-4.77	-11.53	22.83	-35.59	-7.36	-4.83
RLUS-1349F	2.84	4.31	9.67	6.18	8.8	3.44	11.25	2.86	0.79	-1.16	6.66	-20.33	4.41	6.62	26.16	10.85	22.89	3.94	0.14	1.68	0.38	-3.7	1.38	0.99	0.22	26.91	-20.2	3.59	4.39
RLUS-1374E	8.21	9.77	8.41	10.89	8.93	12.82	4.98	3.78	8.35	9.66	13.63	-11.19	11.98	10.79	22.08	19.04	16.95	11.21	7.93	12.34	10.55	8.01	12.61	-0.8	3.17	35.26	-16.16	9.6	9.5
RLUS-1412E	5.13	4.91	6.44	11.04	4.25	2.37	8.06	1.69	6.32	8.48	10.36	-30.27	6.19	13.52	21.19	9.68	8.06	6.55	6.52	4.24	4.96	1.91	7.83	-2.4	1.3	36.66	-23.92	-3	-0.47
RLUS-1583F	-2.38	3.65	0.65	2.4	1.45	-5.32	1	-4.81	-7.12	-10.78	-4.28	-9.96	-6.16	-1.07	24.66	-6.38	13.57	-1.31	-4.61	-5.87	-7.37	-10.85	-7.82	-15.45	-7.03	26.24	-28.63	-6.53	-6.13
RLUS-1401F	1.56	2.67	4.45	8.11	3.87	1.08	10.01	1.85	-1.09	-8.66	0.14	-11.82	-2.1	6.88	32.86	9.01	23.89	2.22	-0.94	2.8	-2.12	-6.39	-2.03	-10.41	3.78	39.18	-10.34	4.55	5.98
RLUS-1507F	0.2	2.97	1.22	3.49	3.44	-3	3.59	-1.67	-4.52	-2.18	-1.59	-26.85	-1.27	-0.36	32.84	-6.53	14.52	-5.46	-0.45	2.58	-1.62	-4.49	5.35	-6.61	2.19	27.01	-28.56	4.67	4.28
RLUS-1359F	7.15	2.47	9.06	8.23	8.02	3.09	6.42	4.29	5.77	-2.65	6.97	-14.38	2.52	8.96	41.36	15.18	20.37	-8.7	7.6	12.86	2.73	-0.29	4.78	-8.41	6.02	32.21	-23.16	3.42	3.4
RLUS-1500F	-0.55	-1.63	-0.78	-2.08	3.28	-0.39	7.05	-2.41	-1.43	-9.98	3.92	-53.72	-2.58	2.44	19.43	-0.07	-5.59	-16.94	-5.61	7.73	-6.89	-1.82	1.49	-10.43	1.52	27.99	-14.96	-0.08	2.79
RLUS-1416E	-0.72	2.58	1.71	6.5	-2.37	3.51	0.65	-1.91	-1.59	-5.84	-0.65	-31.1	4.78	2.03	24.43	3.96	14.01	-2.76	0.4	0.43	2.56	-2.14	7.79	-7.03	1.23	9.19	-18.27	-4.82	-2.08
RLUS-1411E	3.14	1.6	3.11	4.59	-8	4.23	1.92	2.26	0.4	9.88	3.74	-41.47	3.18	9.49	27.55	19.37	9.98	-6.4	5.2	4.16	1.34	-2.54	4.42	-2.68	0.9	29.12	-14.89	2.84	3.12
RLUS-1483F	-1.89	2.82	4.01	2.19	0.56	-2.41	6.59	-0.24	-8.2	-11.08	-7.42	-26.45	-8.13	-0.62	31.92	-10.19	3.31	-0.53	2.23	6.78	-6.73	0.77	0.96	-7.82	7.93	51.02	-25.84	8.91	10.37
RLUS-1470F	4.61	4.17	5.32	6.34	4.55	-2.61	7.1	0.74	1.2	-3.6	3.26	-34.02	1.77	1.64	51.48	-10.62	2.21	8.23	1.55	4.85	3.24	-1.92	5.91	-6.64	6.27	59.98	-17.53	7.02	9.37
RLUS-1465F	5.8	4.18	5.53	6.39	2.26	-1.42	3.45	0.94	1.68	-0.04	3.01	-30.84	4.11	-0.4	31.57	-5.35	5.2	12.63	1.42	3.6	2.43	0.36	12.3	-6.77	5.76	54.85	-15.96	9.84	9.7
RLUS-1457F	5.26	7.21	8.77	3.22	7.11	2.5	11.41	4.07	2.26	-0.77	5.21	-37.02	4.51	5.62	31.9	-7.26	17.41	9.38	6.95	10.01	7.33	0.93	13.72	8.52	13.28	66.04	-8.74	10.17	11.32
RLUS-1483E	3.55	4.92	4.71	6.16	4.1	-2.18	8.38	0.99	-3.78	-3.3	-1.09	-45.03	-2.85	-0.63	22.84	-14.7	2.49	9.22	-2.21	1.38	-2.74	-3.78	1.68	-3.13	1.36	43.5	-27.18	1.31	4.14
RLUS-1377D	2.86	5.54	6.31	6.87	2.88	5.95	15.35	2.21	1.86	-9.93	2.04	-29.05	-7.46	1.83	19.26	-7.2	5.3	-2.93	-1.34	1.75	4.87	-1.55	2.81	5.04	3.82	44.91	-19.79	0.76	2.69
RLUS-1425C	1.95	11.72	13.46	6.08	11.19	-0.86	9.35	2.53	-2.63	-3.34	-2.21	-35.65	-2.83	3.98	18.55	-0.3	3.2	6.06	-4.01	2.52	-5.3	-12.09	-7.69	-0.38	1.19	51.71	-23.88	3.17	8.17
RLUS-1418F	2.4	1.04	2.56	3.42	1.76	-0.66	0.31	-0.53	-3.43	-2.56	-1.64	-26.49	1.64	2.27	20.95	0.54	6.59	-7.2	-1.23	3.69	0.09	-3.69	2.84	-5.88	-0.36	48.16	-21.94	3.79	5.39
RLUS-1489F	1.34	2.75	3.71	0.99	1.63	-3.92	3.96	-0.81	-1.43	-4.21	1.21	-29.8	2.74	-1.55	28.26	3.7	16.94	-15.42	-1.66	4.4	-1.66	-6.35	8	-6.93	5.99	57.43	-11.39	9.39	6.82
RLUS-1403F	3.45	4.23	5.3	5.77	5.32	-1.35	6.24	0.99	0.13	-4.86	2.48	-34.58	1.11	3.81	23.09	-4.81	19.4	-8.67	3.34	6.79	2.2	-2.31	2.84	-5.32	3.71	45.79	-8.51	3.59	6.47
RLUS-1426C	0.18	4.26	7.11	2.88	6.33	-1.56	6.43	0.41	-2.61	-6.73	-1.83	-25.67	-1.87	3.04	18.56	-3.19	6.37	-11.23	-2.89	2.09	-3.21	-10.31	-1.26	-9.2	3.86	38.39	-24.68	3.57	5.58
RLUS-1416C	2.49	4.69	5.49	7.12	4.25	0.15	6.87	-0.42	2.4	-2.98	3.02	-6.98	2.48	5.14	23.95	-4.12	12.55	-0.44	-0.86	-1.64	0.89	-7.64	-2.78	-8.15	5.58	57.02	-23.68	1.09	4.44
RLUS-1508F	0.52	1.23	0.16	3.56	-1.72	-4.77	8.16	-0.79	-5.03	-12.2	-0.96	-22.11	-7.1	0.93	20.62	-7.08	16.4	-6.87	-6.09	-2.9	-6.86	-8.71	-0.92	-9.37	-2.93	41.95	-23.62	-3.29	1.61
RLUS-1427F	1.09	4.67	5	6.2	4.79	-2.31	6.67	-0.57	-3.12	-8.05	-2.04	-22.27	-2.15	3	24.62	4.99	18.44	-3.01	-2.75	0.15	-3.01	-6.27	-2.81	2.59	1.38	51.29	-15.46	0.64	2.59
RLUS-1432F	3.22	5.4	5.33	5.93	5.78	-3.19	8.72	-0.78	-5.11	-6.62	-1.79	-26.52	-4.32	-0.36	34.84	-10.84	11.04	-0.3	-2.53	-1.07	-2.5	-8.74	-4.93	-4.64	-6.55	47.07	-20.99	-3.25	0.74
RLUS-1378F	5.31	11.3	5.61	11.17	2.45	5.57	9.6	1.48	-0.1	-0.52	6.14	-15.34	0.7	1.64	36.54	-3.68	11.03	4.17	-1.94	0.08	-0.01	-1.37	1.6	-2.92	-3.36	44.34	-24.91	1.5	2.96
RLUS-1494F	-0.89	5.34	4.43	4.53	5.45	-5.34	7.18	-1.92	-1.99	0.4	-1.04	-26.55	0.7	-2.54	-1.5	-5.04	10.59	-9	3.34	7.31	0.6	-4.2	7.78	-11.39	8.46	46.78	-2.55	10.83	7.24
RLUS-1424F	3.34	5.47	7.54	6.66	5.63	-0.41	6.22	0.39	-0.04	0.37	3.84	-34.14	1	2.72	2.77	-0.36	11.56	-7.99	3.16	6.75	2.95	-1.07	7.73	6.56	7.32	43.88	-15.81	3.48	5.04
RLUS-1423C	6.37	8.24	10.04	9.74	8.91	2.13	9.16	2.26	4.1	2.71	6.82	-41.33	5.24	5.41	10.06	-2.5	-1.87	-16.03	3.64	5.09	5.31	-2.93	6.87	-2.11	11.34	55.68	-14.18	7.33	8.6
RLUS-1442F	0.88	3.71	6.38	6.19	5.78	0.76	7.55	0.2	-0.9	-2.69	-0.79	-31.85	-2.58	5.31	2.84	7.11	12.66	4.28	3.5	4.59	-2.23	-0.23	1.29	-4.84	10.52	43.48	-4.16	9.8	10.18
RLUS-1468F	0.03	4.34	5.1	4.45	3.12	-1.82	7.3	0.11	-5.99	-6.06	-2.36	-43.33	-5.89	0.19	-5.62	-2.6	11.95	2.88	-0.8	2.05	-4.97	-0.87	0.26	-6.47	4.78	57.14	-15.28	4.87	6.83
RLUS-1474F	1.38	3.47	5.77	6.1	4.76	-0.77	8.46	2.36	-1.98	-5.78	0.22	-44.02	-0.97	1.84	4.74	-3.42	8.46	2.33	-2.49	-0.45	-1.58	-5.81	1.01	-7.27	4.55	50.92	-11.87	5.29	7.42
RLUS-1351E	4.31	4.67	5.17	5.78	2.67	0.28	3.06	1.8	1.4	-3.36	3.24	-20.07	-1.75	3.52	1.73	4.98	18	1.56	1.07	4.04	-1.98	-2.66	-0.62	-4.24	3.49	45.9	-7.51	2.49	5.59
RLUS-1531F	-1.13	5.53	4.41	3.38	3	-4.32	4.84	-1.64	-5.36	-10.39	-1.27	-28.77	-4.78	0.58	0.26	5.25	12.44	-3.08	-4.24	-0.18	-4.74	-8.84	-0.26	-8.04	0.78	33.16	-12.26	2.09	3.52
RLUS-1487F	-0.85	-1.56	-0.73	1.8	-0.32	-3.73	6.89	-0.92	-4.65	-3.68	-0.76	-39.23	-5.34	0.46	10.33	-8.79	9.52	1.43	-5.14	1.39	-6.03	-5.94	-2.68	-14.58	2.59	42.7	-12.77	2.42	2.06
RLUS-1461F	2.9	-1.29	3.85	6.9	1.93	0.69	12.15	1.59	-3.57	1.54	-1.24	-36.21	-1.78	1.47	11.82	-13.09	13.7	4.34	-3.08	2.7	-3.64	-5.33	-1.75	-10.13	-0.07	45.56	-15.02	2.3	2.59
RLUS-1422F	1.97	3.06	4.87	4.2	2.63	-0.9	10.67	-0.21	-3.42	-5.1	0.3	-50.99	-3.97	2.42	15.88	2.67	9.23	-10.19	-2.49	5.9	-3.09	-4.82	1.05	-1.83	3.88	52	-19.99	8.71	8.03
RLUS-1409F	3.37	3.94	6.21	3.23	5.14	-1	10.38	0.26	-3.51	-6	-0.08	-56.12	-4.16	2.77	15.35	2.83	10.22	-1.07	-2.32	4.57	-2.55	-4.04	0.99	-3.99	1.72	41.05	-24.08	3.74	3.68
RLUS-1571F	4.88	7.98	9.08	4.67	7.24	5.61	6.99	1.01	4.03	12.43	4.83	-38.96	2.5	16.8	19.19	-0.87	27.76	18.03	4.75	6.62	0.28	-1.4	2.17	-0.74	5.75	69.23	-23.75	7.86	6.82
RLUS-1470E	3.23	1.98	2.82	4.08	-1.93	0.58	-6	1.02	-2.13	-0.09	-1.94	-37.94	-3.23	-2.1	4.52	-1.21	14.52	9.58	-0.87	0.57	-2.03	-3.83	3.08	-4.32	0.38	48.53	-25.75	-1.62	-0.38
RLUS-1430C	0.83	2.69	4.57	2.14	2.36	-1.69	8.27	0.25	-4.08	-10.03	-3.45	-24.88	-6.83	1.11	8.95	17.38	17.56	3.11	-6.62	-0.01	-8.72	-14.25	-9.96	-6.88	-4.15	48.38	-22.34	2.43	4.87
RLUS-1412F	1.24	7.91	9.47	5.59	7.93	-1.29	10.53	0.97	-3.7	-5.6	-1.69	-14.55	-4.42	6.24	21.12	16.92	9.5	14.96	-2.14	0.62	-3.95	-5.81	-1.78	2.9	3.82	45.99	-24.54	0.51	5.71
RLUS-1393F	-0.23	6.45	8.39	0.85	7.19	-0.38	7.57	0.37	-8.05	-5.91	-3.43	-26.67	-7.5	1.55	12.91	3.59	13.63	19.74	-6.97	2.12	-8.12	-10.8	-9.02	-6.01	-13.09	43.67	-17.44	-3.02	-0.11
RLUS-1389F	0.48	1.33	3.34	3.49	3.13	4.19	4.49	0	-3.34	-1.33	-1.32	-18.41	-1.52	8.91	26.75	6.1	15.93	22.28	-2.97	4.88	-4.11	-8.31	-6.57	-7.39	-0.84	52.44	-18.81	2.42	5.56
RLUS-1415F	3.2	8.47	6.3	5.84	5.56	-1.05	8.24	-2.08	0.46	-0.96	0.26	-20.48	-0.5	2.3	19.82	3.59	21.48	13.71	-0.06	2.58	-3.13	-3.83	-0.79	-9.68	0.28	48.82	-26.5	-2.59	1.67
RLUS-1430F	0.06	5.89	7.83	4.38	5.49	-0.17	8.49	-0.97	-5.14	-7.98	-3.22	-31.83	-4.34	1.04	14.55	0.01	19.58	6.71	-4.82	0.85	-6.65	-8.91	-7.35	-6.46	-2.52	52.34	-21.4	0.6	4.55
RLUS-1419E	2.44	9.53	7.83	7.47	4.51	3.52	6.37	-1.4	-2	0.57	1.2	-11.69	2.47	8.08	15.33	2.36	16.26	12.3	1.73	6.6	1.18	-3.33	0.67	0.76	-3.32	55.47	-21.38	-2.99	-1.24
RLUS-1486F	-0.08	5.27	3.03	9.22	3.57	-0.67	2.64	2.01	-11.21	-8.02	-4.67	-20.73	-8.96	-4.42	7.7	0.33	13.91	3.95	-5.34	2.86	-10.69	-15.29	-15.89	-8.12	-6.21	43.49	-13.3	-3.65	-2.34
RLUS-1420F	-1.87	2.95	0.55	-0.83	4.87	-1.26	5.89	-0.39	-5.31	-12.42	-9.65	-34.37	-9.67	-4.94	6.41	-13.4	5.59	13.36	-8.84	1.96	-9.17	-17.55	-23.22	2.37	-10.25	36.67	-24.89	-8.09	-6.17
RLUS-1433F	-0.8	2.33	-2.6	-2.85	0.49	1.65	1.72	0.66	-5.33	-7.28	-9.38	-28.51	-12.32	-3.97	19.29	-12.79	3.97	9.68	-9.23	0.44	-8.09	-17.09	-20.23	-7.28	-9.74	36.02	-18.68	-7.7	-5.48
RLUS-1519E	8.99	14.59	13.86	8.1	7.88	8.66	1.56	-2.33	7.62	11.23	6.82	-23.09	11.02	3.76	23.09	2.08	19.39	37.56	-0.32	2.08	-2.89	-6.36	1.71	-0.76	-0.93	55.66	-12.85	3.98	2.55
RLUS-1469F	4.08	3.46	3.31	6.7	4.81	-4.43	10.07	-0.23	-1.32	-3.04	0.91	-43.67	-1.68	-0.18	1.29	-6.78	8.37	17.7	-3.73	-0.89	-4.27	-9.12	-1.29	-7.02	-0.06	68.57	1.11	2.27	5.38
RLUS-1495E	-1.06	2.77	1.98	3.9	3.87	-6.64	6.22	-3.58	-5.01	-11.05	-3.04	-40.89	-4.94	-1.57	13.35	-2.94	16.91	1.37	-6.46	-5.1	-8.46	-10.35	-3.56	-9.29	-1.38	64.76	-6.22	-0.07	1.68
RLUS-1427A	2.26	4.67	5.43	4.61	4.37	-2.2	7.24	-0.14	-6.02	-9.73	-3.04	-27.5	-3.31	2.72	10.35	-0.55	19.41	8.21	-5.5	0.07	-8.51	-11.07	-10.67	-4.67	0.26	63.13	0.67	1.67	3.66
RLUS-1358F	4.44	10.08	7.31	11.26	7.43	0.34	10.1	0.42	0.27	-7.87	1.19	-22.64	-1.15	2.66	19.11	2.89	11.93	8.56	-2.16	6.36	-3.43	-4.5	-2.55	-5.63	3.13	50.73	5.52	-3.22	5.38
RLUS-1521F	1.07	1.84	0.62	4.28	-0.29	-4.87	5.88	-1.64	-4.5	-5.91	0.43	-25.99	-6.04	0.49	22.65	-7.88	15.74	23.34	-5.75	-3.68	-7.14	-7.52	-3.28	0.72	-0.21	57.59	-5.24	1.87	5.37
RLUS-1497F	1.14	-1.98	-4.05	6.77	-3.65	-3.63	8.05	-1.54	-4.2	-12.93	1.12	-24.21	-10.75	-0.99	15.83	-9.99	16.21	10.08	-9.68	-8.8	-10.3	-7.48	-7.52	-9.77	-9.75	43.26	-6.33	-6.78	2.54
RLUS-1484F	3.47	5.15	5.63	6.84	5.36	-6.26	10.89	1.27	-5.84	-8.26	-0.92	-23.41	-4.54	-1.26	7.68	-13.05	21.05	17.87	-2.84	-0.71	-3.92	-9.33	-7.41	-4.04	-0.6	67.1	-6.92	0.63	2.6
RLUS-1485F	3.86	3.69	-0.14	2.65	3.33	-1.21	7.59	0.88	0.85	-10.11	-3.23	-18.76	-5.84	-4.07	12.48	-14.71	2.32	19.57	-7.51	-2.03	-5.62	-12.86	-14	-7.68	-3.55	68.98	-1.31	-4.72	-2.42
RLUS-1484E	9.15	8.98	9.24	13.43	5.21	3.11	7.58	8.55	3.53	1.98	5.54	-11.5	3.81	6.69	19.46	-3.69	15.46	22.52	3.52	6.79	5.59	-0.83	1.57	-3.35	0.3	52.98	8.07	-0.72	0.63
RLUS-1519F	2.26	6.85	4.04	5.99	5.36	-3.31	9.35	-0.21	-2.72	-2.8	-0.28	-13.45	-4.5	0.56	12.7	-5.74	2.24	3.32	-2.16	-0.24	-4.48	-6.92	3.28	-6.2	0.61	69.73	3.72	3.09	1.96
RLUS-1462F	2.84	5.21	5.65	10.72	5.2	-1.05	12.14	1.11	-0.59	-3.99	-0.05	-8.97	-0.24	1.79	14.15	9.51	15.4	12.3	-1.5	5.34	-3.55	-4.22	-1.12	0.13	3.71	56.76	4.47	7.58	7.17
RLUS-1475F	3.34	3.17	3.46	7.85	3.17	-0.38	13.31	0.76	1.26	2.26	3.05	-2.11	-0.04	5.33	14	4.85	13.33	19.24	-1.01	2.54	-0.94	-5.01	2.15	-0.48	1.09	44.67	1.49	4.96	5.03
RLUS-1456F	3.05	4.15	-0.77	6.24	3.22	-3.03	6.88	0.66	0.79	-4.85	3.04	-10.71	-1.26	-0.62	13.76	0.44	15.62	13.68	-3.13	-0.2	-2.16	-6.68	0.67	3.68	-1.01	57.47	14.51	-0.42	2.17
RLUS-1544A	3.99	0.71	8.44	3.39	7.35	4.58	10.65	2.12	3.19	7.4	2.99	-14.72	5.92	8.41	8.97	-2.08	22.46	13.09	-5.61	-1.11	3.27	-2.81	1.17	-5.06	8.44	50.1	11.56	7.64	9.39
RLUS-1430D	0.49	6.62	8.76	1.26	3.49	0.27	2.78	0.22	-4.75	-8.83	-3.3	-16	-2.85	-1.12	19.18	-5.35	5.49	14.12	-4.84	-0.48	-7.05	-6.26	-4.47	-7.08	-4.7	63.45	-9.78	1.35	1.32
RLUS-1447F	3.95	4.72	2.1	3.37	2.3	-2.48	3.96	0.76	-4.53	-4.13	-0.55	-35.03	-3.97	-5.3	26.8	-9.01	8.89	20.32	-3.53	2.24	-0.14	-8.49	-5.38	-3.96	-5.14	77.56	-12.23	-5.4	-4.74
RLUS-1509F	1.21	5.04	3.95	-1.02	3.44	-1.07	5.88	0.01	-0.35	-1.11	3.67	-20.93	3.21	3.82	24.31	2.51	7.02	7.25	-4.55	8.75	1.8	-4.52	1.34	-4.07	-3.39	63.58	-7.29	4.9	3.44
RLUS-1365F	5.07	7.93	5.57	10.12	5.54	5.64	7.61	1.42	0.66	3.62	5	-27.48	2.49	3.54	24.38	3.91	4.32	13	-2.51	2.08	-1.23	-2.86	-0.77	-10.5	2.79	58.61	-22.71	1.12	5.6
RLUS-1419D	1.03	3.66	3.44	2.95	1.69	4.6	5.46	-0.71	-1.94	2.14	0.97	-26.16	-0.7	-1.94	12.95	-3.97	2.15	3.77	-0.53	-0.66	-1.29	-3.63	0.09	-4.84	-1.33	57.01	-14.16	-2.16	2.25
RLUS-1352E	5.51	7.65	4.99	8.5	3.02	5.9	6.12	1.54	-0.97	2.02	7.19	-30.5	0.83	3.32	20.64	23.52	7.72	14.6	-3.75	1.74	-1.35	-1.81	0.19	-5.17	0.45	61.15	-0.93	1.95	5.94
RLUS-1342F	4.53	5.29	6.15	3.56	5.73	9.52	8.52	1.11	2.38	-0.06	4.96	-27.41	1.43	8.75	26.64	16.9	11.19	14.9	6.92	1.15	1.13	-3.38	-4.76	-0.85	3.13	62.44	3.49	1.42	0.81
RLUS-1514F	1.84	3.41	4.46	10.07	4.72	-4.11	7.97	-0.7	-1.97	-1.3	0.33	-34.38	-1.07	0.14	23.31	16.63	12.41	0.63	-2.41	-0.2	-3.82	-6.28	3.44	-11.42	2.59	61.8	-2.56	-1.89	1.7
RLUS-1481F	1.41	4.3	4.98	6.14	2.75	-1.62	5.09	-0.48	-6.46	-5.06	-3.36	-27.33	-5.64	-0.05	32.56	15.63	10.9	11.84	0.35	4.38	-4.44	0.08	-0.79	-6.87	5.1	62.98	-4.39	6.41	9.65
RLUS-1532E	3.03	4.37	2.36	6.2	2.11	5.37	-5.76	1.38	4.71	0.16	3.06	-12.43	1.36	-0.77	14.63	9.49	12.87	14.89	-6.49	-3.19	-1.01	-4.69	5.66	4.84	1.03	48.6	-3.87	-0.98	0.68
RLUS-1438D	3.06	2.91	3.82	4.8	0.92	8	3.17	0.46	10.77	9.04	8.66	-9.26	6.97	5.12	24.12	8.96	10.76	13.27	-3.59	2.81	6.4	-5.6	4.41	1.98	3.34	53.14	-7.56	2.15	2.27
RLUS-1490F	-0.58	1.62	1.08	3.67	2.8	-2.08	5.84	-0.55	-1.84	-6.2	0.42	-0.66	-4.52	1.01	21.45	2.94	21.4	14.5	-5.24	-0.52	-6.1	-6.08	-0.46	-9.75	2.46	60.38	-17.28	4.73	7.23
RLUS-1511E	1.97	2.2	1.32	3.72	1.34	-0.17	3.6	0.82	-2.33	-10.01	-2.05	-3.22	-9.89	-4.84	14.54	6.78	14.76	14.84	-7.45	-2.57	-8.2	-10.6	-8.71	-5.42	-2.03	66.61	-18.3	-6.14	-2.96
RLUS-1511F	0.63	-3.76	-6.01	-2.67	-7.53	-0.22	-1.23	-0.92	-2.18	-12.48	1.46	-14.05	-15.57	-7.72	15.62	-14.32	7.26	6.85	-11.12	-6.03	-11.67	-10.25	-11.46	-7.67	-9.95	73.48	-25.44	-11.34	-4.82
RLUS-1537E	14.58	14.95	8.39	12.3	12.84	13.83	12.9	13.22	13.64	1.67	13.15	-6.93	2.43	6.49	20.83	-2.15	5.36	22.92	2.59	8.98	1.86	4.41	-1.37	7.57	13	64.76	-13.49	1.46	7.49
RLUS-1419F	0.03	3.82	3.62	0.64	3.39	-0.99	5.41	-1.11	-10.45	-6.57	-7.19	-29.36	-7.92	4.62	18.09	-2.51	13.41	-2.45	-3.75	3.55	-9.12	-14.26	-12.87	-2.06	-8.45	41.58	14.18	5.23	10.35
RLUS-1403D	-4.53	-1.22	0.11	6.02	6.21	-7.5	8.93	-1.18	-14.49	-16.36	-14.54	-41.18	-12.92	-3.6	13.96	-8.67	-6.67	-22.58	-12.69	-0.28	-16.44	-24.15	-25.76	-15.62	-19.15	57.75	8.96	18.66	20.3
RLUS-1424C	-2.6	3.83	6.32	-0.4	3.83	0.48	7.64	0.23	-7.63	-11.56	-3.37	-32.95	-5.45	5.27	18.33	9.81	5.57	-16.43	-6.56	4.17	-6.58	-13.79	-7.87	-0.53	0.48	40.71	0.85	7.36	8.22
RLUS-1426F	1.43	7.87	9.84	6.33	10.56	-1.05	7.39	1.31	-2.79	-6.05	0.26	-25.37	1.17	2.78	22.53	-4.08	-0.95	-11.81	1.56	6.31	1.22	-1.32	5.43	1.84	6.55	49.39	2.32	10.21	11.16
RLUS-1370F	3.95	6.59	7.43	6.96	6.14	2.65	8.04	1.95	0.68	-2.94	5.44	-57.95	2.54	5.14	16.25	2.44	31.65	1.1	0.14	5.31	0.33	-1.85	3.27	-11.84	2.08	41.11	22.78	8.96	9.1
RLUS-1428B	2.98	3.71	5.58	6.82	6.26	-0.92	7.92	1	0.67	-3.18	2.22	-40.87	0.83	1.77	11.69	4.92	14.68	-5.63	2.61	2.49	2.95	-5.05	5.41	-7.71	6.68	54.3	0.9	4.52	6.75
RLUS-1411F	5.57	5.03	6.44	8.06	6.61	-0.07	9.32	2.9	2.12	-0.98	4.54	-31.73	1.04	3.69	22.38	19.84	13.52	-1.86	5.2	5.99	4.79	2.49	9.58	-5.05	12.95	47.16	11.68	8.43	9.13
RLUS-1344F	5.05	5.61	5.71	5.37	6.7	4.87	4.77	1.33	1.92	-1.51	6.3	-40.08	5.28	7.21	24.75	9.92	16.39	-4.69	-6.63	6.44	2.86	1.37	6.86	7.36	6.39	52.52	5.25	14.44	15.32
RLUS-1463F	-0.43	5.6	3.91	3.67	5.38	-0.06	4.31	0.77	-4.55	-7.83	-2.74	-41.65	-2.2	1.85	24.84	11.3	27.13	9.55	2.95	5.1	-2.98	0.39	3.73	-2.87	10.8	44.35	2.05	12.78	12.09
RLUS-1375F	6.46	9.43	11.48	10.28	11.01	2.72	10.89	4.23	1.72	4.25	5.28	-28.71	3.01	6.11	15.53	5.51	8.97	12.2	2.11	7.05	2.22	-1.51	1.23	-12.62	7.19	44.75	15.71	5.68	9.83
RLUS-1340E	2.62	0.74	2.04	1.72	2.84	2.57	-4.8	0.12	-1.89	2.33	-2.65	-33.23	-4.67	-0.43	10.96	0.25	13.33	9.25	-5.21	-1.6	-14.66	-18.21	-21.34	-21.24	-8.66	51.81	-0.96	4.99	6.47
RLUS-1362F	4.74	5.48	7.12	7.41	5.19	1.86	11.06	1.82	-1.04	-0.85	3.04	-36.88	1.92	3.42	25.52	4.31	21.4	5.15	-2.08	-0.61	-0.08	-4.12	1.4	-3.09	4.07	54.07	12.28	5.6	9.32
RLUS-1336F	3.58	9.29	5.75	10.76	5.22	6.45	10.69	2.06	-0.76	5.88	8.04	-24.69	4.03	5.74	37.12	8.71	27.85	17.13	-2.21	2.52	3.39	-0.54	4.38	-4.3	1.99	45.57	15.58	8.29	9.72
RLUS-1354F	4.61	6.14	7.77	7.34	9.84	5.38	9.61	1.44	0.1	2.37	8.17	-27.43	-0.39	5.29	14.23	-4.02	30.09	7.21	-0.65	0.66	-0.29	-1.42	-0.1	-2.73	-1.92	49.17	4.79	7.56	9.49
RLUS-1473F	-0.71	4.56	2.63	3.41	5.67	-4.72	4.45	0.44	-13.28	-6.36	-6.24	-47.89	-10.37	-4.23	27.4	-13.46	26.18	8.96	-5.53	-1.1	-7.44	-15.35	-16.09	-6.36	-7.82	50.28	-8.93	-6.8	-5.48
RLUS-1351F	3.29	5.71	6.15	6.29	7.93	1.23	3.27	0.23	-0.18	-5.21	2.34	-18.04	-1.36	1.65	4.52	-2.97	25.9	-0.91	2.59	3.18	2.37	-1.62	2.28	-9.85	6.16	37.94	13.82	8.47	9.42
RLUS-1353F	3.19	0.39	6.03	1.51	5.84	0.86	-1.59	1.11	-1.06	-3.65	2.84	-14.71	2.56	3.71	7.41	5.71	12.91	7.19	6.36	7.34	4.98	1.95	8.07	-0.65	7.16	53.84	14.46	9.98	13.59
RLUS-1353E	5.29	-2.24	3.19	0.97	3.6	-1.28	1.14	1.12	0.07	-6.95	-2.52	-26.84	-2.48	1.89	14.09	4.6	14.91	4.25	-0.02	3.13	-1.16	-4.7	0.24	-3.04	10.81	46.9	13.67	11.21	12.35
RLUS-1357F	4.39	7.15	6.27	8.43	4.47	4.38	7.65	1.71	1.74	-1.41	6.51	-38.76	7.25	-0.04	-4.59	-0.92	35.19	1.44	-2.42	6.97	0.9	-2.73	1.91	3.61	6.07	44.55	4.53	1.41	7.25
RLUS-1366F	3.27	4.74	6.39	6.62	5.31	6.71	-2.1	0.67	1.13	-0.95	8.7	-36.87	5.15	5.95	6.37	-3.67	5.69	0.28	1.87	6.13	6.83	2.68	5.78	13.2	7.53	41.76	8.91	11.84	12.59
RLUS-1402E	2.89	4.62	5.39	5.48	4.85	1.12	14.8	-0.17	-0.91	-1.22	5.35	-19.94	4.58	11.11	7.19	16.97	14.08	6.57	0.12	3.52	-3.58	-6.46	-2.67	-7.76	-7.49	46.28	-29.39	-5.52	-6.88
RLUS-1380E	4.29	8.35	4.34	9.46	-0.77	5.59	7.64	2	1.31	2.81	5.55	-15.52	2.53	2.69	-0.98	12.71	20.61	6.26	-0.77	1.1	6.44	-1.93	0.51	-2.53	-3.05	37.2	-17.97	-2	-1.33
RLUS-1534F	-0.19	0.97	1.99	6.89	0.01	-4.18	8.59	-1.13	-4.37	-12.96	-0.48	-43.79	-9.11	-2.27	-13.08	-11.51	11.42	3.16	-6.99	-5.51	-8.33	-7.18	-1.48	-4.12	-3.89	48.42	-36.15	-2.38	2.14
RLUS-1410E	2.59	2.9	3.2	4.45	-1.7	-1.52	6.61	1.04	-1.45	-0.35	3.91	-32.93	2.82	12.05	1.39	-3.92	5.62	3.22	-1.32	6.93	-2.06	-3.68	-0.36	3.59	-4.43	31.84	-25.38	-1.11	1.58
RLUS-1371F	7.82	7.99	5.55	8.69	3.77	5.84	7.79	2.46	1.6	-1.59	7.19	-40.38	2.72	6.39	-10.98	20.91	10.73	16.24	-0.45	4.65	0.79	-0.79	2.23	6.08	0.58	46.09	-17.05	3.45	3.87
RLUS-1404F	-0.2	5.93	6.59	1.67	5.07	-0.96	7.62	-0.02	-3.12	-6.66	-2.65	-36.16	-4.4	4.9	-9.81	11.97	11.44	16.49	-2.63	0.76	-4.7	-8.47	-4.79	-7.73	-4.19	44.03	-25.52	-1.27	1.66
RLUS-1384F	1.98	3.1	6.08	8.02	4.95	7.82	8	1.05	5.6	8.58	4.85	-35.01	5.9	8.98	0.51	16.99	3.31	5.94	5.4	5.69	2.6	-0.07	1.48	5.49	3.68	43.05	-20.72	1.59	7.51
RLUS-1586E	0.53	3.33	11.13	7.25	12.69	-0.41	-2.14	4.19	-4.81	-4.71	-4.94	-11.19	-1.25	-6.2	17.75	18.88	38.91	17.7	-12.25	2.63	10.85	1.91	-2.74	-3.43	10.98	44.84	1.22	4.98	5.87
RLUS-1388E	5.56	4.82	8.21	11.82	4.66	3.4	-7.33	-0.48	-0.42	-0.47	0.8	-25.31	2.19	1.93	11.76	24.3	55.86	25.63	-2.3	-3.99	2.08	10.34	14.23	-1.41	12.92	46.18	3.99	12.16	13.6
RLUS-1525B	-6.16	-0.86	-7.62	4.37	-7.84	-6.87	0.4	2.73	-1.4	-9.57	1.24	-13.21	-14.94	-13.61	22.9	7.69	24.02	22.04	-19.93	-18.62	-15.45	-20.61	-22.1	-8.75	-0.38	34.58	10.88	0.15	2.63
RLUS-1512C	-0.55	7.56	4.87	0.77	-7.09	-6.52	-11.21	0.67	-4.73	-1.56	-0.82	-5.11	-5.76	-10.54	13.41	1.03	20.47	34.56	-13.72	-12.59	-1.05	-22.56	-16.56	-4.22	5.31	35.53	16.35	2.19	1.24
RLUS-1549C	0.3	4.08	6.63	4.94	5.58	3.64	-0.01	3.42	5.05	0.83	3.01	-8.46	3.17	0.24	18.47	5.18	20.69	28.57	-3.44	-2.71	2.93	-4.69	-2.12	-2.09	9.54	44.89	20.99	6.91	8.31
RLUS-1481C	0.15	2.09	4.85	10.01	0.71	-3.6	-10.34	0.38	0.84	-7.56	-1.32	-17.95	4.22	-0.35	12.29	3.74	22.25	25.88	-8.3	-5.1	-2.34	-12.05	-5.35	-7.59	2.8	32.42	6.38	6.34	6.08
RLUS-1480B	-2.2	4.61	7.34	8.2	2.68	2.19	-5.49	1.73	2.47	-1.89	2.45	-9.52	1.35	4.22	28.97	18.79	30.36	37.72	1.85	3.37	2.29	-2.98	-4.85	-3.35	13.49	41.12	19.07	13.68	17.39
RLUS-1569B	0.42	4.4	6.18	5.05	3.16	-0.3	-8.36	0.45	1.5	-2.53	1.61	-17.29	-1.15	-0.58	18.83	18.29	22.74	23.16	-5.15	-3.41	-2.13	-8.27	-5.81	-5.01	8.6	32.53	10.55	7.89	10.18
RLUS-1586F	0.17	5.49	8.54	8.39	7.34	3.7	1.07	3.07	4.71	0.49	2.3	-14.39	3.84	0.76	22.71	13.85	28.53	42.19	-3.72	0.41	4.01	-1.58	1.4	1.62	13.44	43.52	10.52	13.67	15.48
RLUS-1373B	-1.67	2.96	5.47	7.19	-0.56	-6.5	-2.31	-0.54	1.67	-7.67	-1.54	-12.02	-6.3	-3.03	19.59	19.15	24.87	29.82	-5.35	-0.8	-2.2	-11.82	-10.33	-9.38	8.99	26.34	16.4	2.81	6.58
RLUS-1586A	-0.2	4.97	4.59	8.24	2.28	-0.15	-1.84	1.84	3.6	-5.03	1.07	-6.69	2.73	2.01	31.48	23.74	38.21	42.36	-4.52	-3.43	2.32	-4.32	2.32	-6.36	9.28	34.15	25.4	18.99	19.58
RLUS-1532B	-1.76	5.21	7.43	10.22	5.36	0.87	-3.44	-0.96	3.04	0.26	3	-4.07	5.3	2.33	25.33	16.07	27.59	26.59	2.16	4.42	7.69	-7.48	3.08	-3.97	16.68	30.75	16.99	16.8	13.14
RLUS-1477B	-4.48	2.88	5.74	8.49	-4.38	3.07	-2.01	1.98	-1.61	-6.81	-0.81	1.84	4.41	1.44	24.12	11.1	26.11	25.35	2.43	6.84	2.42	-0.49	-3.69	-0.19	18.82	35.26	9.62	15.54	16.07
RLUS-1431C	0.05	5.08	5.76	9.72	4.59	-0.11	-1.21	0.19	-2.09	-6.75	-5.02	1.87	1.43	2.59	25.12	13.94	14.77	15.59	-7.92	-3.46	-0.95	-11.36	-7.15	-6.25	1.98	32.57	-5.58	6.45	11.72
RLUS-1573D	1.88	4.49	4.79	7.57	3.97	0.69	-3.14	4.4	-2.35	-6.82	-4.5	-1.9	-2.43	-3.89	23.66	12.23	9.56	22.63	-9.95	-6.26	-1.48	-8.82	-1.32	-5.86	4.6	40.64	-9.12	6.74	6.58
RLUS-1586D	0.37	2.48	9.22	6.06	8.15	-4.21	-2.6	2.38	-5.41	-7.59	-7.67	-10.1	-3.54	-7.23	22.34	4.87	8.24	13.86	-16.37	-9.56	-6.46	-10.51	-3.34	-8.16	2.67	44.34	-7.5	7.5	7.7
RLUS-1373D	0.39	7.39	4.95	15.9	0.35	1.78	-1.43	1.63	0.38	-2.54	-0.09	-10.6	1.92	-0.42	22	21.28	13.89	13.12	-8.83	-8.17	0.66	-6.1	-2.8	4.08	2.77	47.31	-7.28	12.55	13
RLUS-1512D	2.03	5.64	6.19	11.49	3.19	1.69	-8.58	1.6	0.3	-2.19	0.14	-15.57	-5.26	-4.37	23.91	7.2	5.07	21.24	-11.16	-9.49	-4.54	-12.54	-2.63	-2.22	7.85	31.71	8.09	3.85	4.3
RLUS-1499D	1.65	6.54	7.51	12.88	1.84	-0.65	-4.26	-0.11	-1.32	-3.82	0.19	-25.94	-6.13	-5.44	18.58	16.14	6.74	19.95	-13.93	-13.43	-2.56	-15.78	-8.27	-5.79	0.13	37.48	0.92	0.89	1.62
RLUS-1431D	-0.4	3.12	2.92	7.48	2.06	-6.11	-8.12	0.04	-6.26	-11.19	-5.83	-28.94	-9.85	-9.33	21.05	3.13	10.27	0.74	-8.07	-7.49	-6.36	-4.66	-0.25	-10.21	1.9	26.13	0.31	2.91	4.86
RLUS-1537D	0.22	3.73	1.85	7.88	-0.05	-3.07	-7.01	1.41	0.04	-7.53	-2.32	-17.2	-7.05	-7.03	27.14	11.34	8.94	8.52	-1.18	1.14	-4.64	-6.26	3.97	-3.81	4.49	35.23	-2.02	5.58	5.77
RLUS-1532C	1.17	4.47	6.67	12.97	5.02	3.44	-3.23	0.03	7.29	1.15	6.6	-6.6	5.89	2.08	25	17.87	20.6	15.85	-0.08	4.58	9.56	-3.34	6.47	-1.98	15.43	41.48	19.56	14.47	13.34
RLUS-1569C	0.75	6	6.98	6.83	3.95	5.52	1	3.89	5.75	4.68	4.05	-10.75	9.96	5.65	38.43	20.75	24.09	23.98	2.64	6.43	8.71	2.34	7.81	3.37	21.88	47.3	7.97	19.84	17.56
RLUS-1490B	-0.92	-0.01	0.03	1.08	-5.57	-7.18	-11.58	0.4	-2.7	-2.6	-4.85	-16.1	0.38	-7.13	24.61	6.99	4.19	5.89	-3.49	2.32	2.38	-16.07	-10.11	-4.45	18.47	44.79	15.09	13.61	11.02
RLUS-1390D	-0.81	0.96	2.02	2.86	-0.17	7.88	2.65	-1.85	-2.18	-6.69	0.49	-6.94	-1.58	7.59	25.25	13.53	35.22	10.57	-4.45	5.41	2.5	-0.68	6.23	2.78	-3.19	36.74	-0.46	7.29	7.5
RLUS-1356F	2.27	8.76	5.71	9.64	7.49	2.99	4.82	2.09	-0.31	-0.54	3.88	-7.23	-1.11	3.68	54.52	22.61	35.14	28.32	1.58	2.94	2.5	-2.42	0.8	-2.51	0.25	45.47	12.51	4.27	6.63
RLUS-1340F	3.83	4.71	6.23	6.04	4.99	1.6	3.19	1.31	0.52	-0.44	4.01	-15.53	1.37	4.54	47.49	39.96	43.21	7.86	2.48	9.31	2.85	-10.82	3.51	-7.05	7.14	43.6	10.44	6.81	8.48
RLUS-1343F	3.02	5.47	4.12	5.66	4.08	3.82	1.51	0.5	-3.09	0.12	5.93	-23.45	0.38	3.14	18.71	36.28	24.39	20.73	0.58	5.9	4.69	-3.42	1.99	0.98	0.25	57.06	8.3	6.04	9.72
RLUS-1388D	2.47	7.3	8.37	5.37	3.63	4.05	3.93	1.02	2.41	-2.65	1.59	-5.95	3.03	5.09	24.82	27.47	28.3	21.17	3.7	7.49	2.21	2.37	10.31	2.83	2.43	38.48	2.94	7.1	8.13
RLUS-1573E	-0.03	2.12	4.22	5.55	2.89	-0.7	-6.63	1.37	-4.11	-7.77	-5.2	-22.25	-1.77	-3.49	35.35	40.12	26.39	26.85	-9.6	-5.93	-5.25	-11.02	-3.83	-7.24	9.92	36.53	-0.5	8.91	7.74
RLUS-1547E	2.19	5.93	6.83	8.92	5.7	3.63	-5.19	1.89	1.2	-4.15	-0.16	-20.35	-0.58	1.46	32.11	44.01	25.76	24.35	-5.11	-4.78	-3.02	-5.54	-0.62	-0.69	10.87	44.66	6.75	9.89	8.55
RLUS-1571E	2.24	1.53	0.61	3.73	-0.91	8.5	-3.74	0.02	-0.39	-8.39	-5.03	-22.22	-3.44	-0.03	26.36	30.08	18.12	22.67	-3.57	-5.63	-4.31	-3.29	3.83	-1.2	3.74	35.01	3.73	2.13	-1.16
RLUS-1558E	0.3	3.14	6.02	6.16	2.57	1.57	-8.65	2.24	-3.83	-7.59	-4.39	-13.29	-1.21	-1.28	31.68	34.91	5.95	8.38	-6.21	-2.4	-3.24	0.11	7.93	3.25	9.39	45.78	8.66	6.37	5.43
RLUS-1543E	1.07	2.2	3.54	5.34	1.83	0.75	-10.58	0.41	-2.43	-9.2	-1.13	-16.64	-7.27	2.13	29.68	39.73	15.8	17.58	2.86	-1.26	-0.31	1.32	8.79	-4.48	4.51	41.63	3.21	4.84	3.05
RLUS-1546E	0.54	4.08	5.62	6.87	4.89	1.87	-11.63	1.5	-3.2	-5.12	-2.7	-15.31	-2.03	0.67	34.07	42.97	26.19	16.95	-3.22	-2.65	-1.06	2.66	12.14	-4.66	8.48	51.29	7.45	9.38	7.97
RLUS-1527E	0.71	3.38	4.04	11.07	2.3	4.73	2.77	1.96	4.75	-3.75	4.14	-1.27	1.35	4.54	31.31	38.5	21.99	29.39	-5.24	-0.41	-0.79	-1.78	18.24	-0.41	14.47	48.96	9.09	9.75	16.17
RLUS-1453E	2.12	5.66	5.94	10.01	4.43	4.96	-2.95	0.03	3.07	-3.11	1.2	-12.86	2.5	2.83	40.14	38.84	23.15	30.7	2.85	6.19	3.44	7.15	17.23	0.5	18.83	48.16	27.89	14.72	14.92
RLUS-1549E	-0.07	5.08	5.2	7.64	3.44	3.29	-8.68	0.88	0.68	-2.06	2.25	-28.17	0.62	1.1	31.65	24.77	17.02	25.89	-6.47	-2.88	3.37	1.71	8.52	-3.38	7.66	47.4	17.05	6.2	5.67
RLUS-1571D	-4.72	5.73	14.15	8.5	12.24	4.05	4.47	1.4	-1.62	-2.56	0.61	-5.31	-2.72	3.26	37.68	30.74	18.12	36.25	5.97	5.93	6.73	10.87	19.15	-1.13	14.44	53.68	1.62	13.03	11.35
RLUS-1562D	2.12	4.6	2.49	6.91	0.31	5.06	-5.95	0.36	-0.36	-3.71	1	-9.64	-2.87	0.1	22.46	10.09	17.46	27.6	-1.51	-1.74	0.36	2.4	10.93	-2.46	10.07	44.49	12.79	6.22	4.54
RLUS-1471E	2.44	6.05	4.67	9.52	3.29	4.6	-0.86	0.98	1.8	-3.66	1.41	-0.59	-1.15	-0.77	23.93	20.4	24.72	30.68	-1.55	0.39	3.19	0.97	11.78	-1.44	12.58	44.68	5.8	6.36	5.98
RLUS-1393E	-3.99	4.3	3.24	7.61	2.6	5.41	-6.24	-0.25	2.35	-5.42	-0.34	-24.18	0.64	3.29	46.58	23.25	15.91	28.8	-5.78	-0.44	1.81	-2.68	2.12	-0.04	4.76	39.94	-6.42	10.76	11.36
RLUS-1432E	-2.86	8.41	8.31	8.57	8.03	5.3	-0.39	-0.32	0.49	-4.06	3.19	-14.52	3	8.12	31.75	13.27	19.69	28.29	-3.99	0.74	2.76	-3.39	7.89	-1.66	3.02	35.24	-4.55	3.93	7.83
RLUS-1453D	-0.77	5.29	7.35	9.85	6.08	2.72	-12.02	0.09	-0.02	-5.61	-1.59	-4.59	2.37	3.94	18.9	40.28	27.36	24.34	2.11	4.91	0.22	7.93	12.72	-2.64	12.41	43.21	2.14	11.49	11.56
RLUS-2069E	3.88	4.4	0.84	1.82	2.02	3.75	-10.38	1.53	3.66	-5.91	-2.8	-12.23	-2.37	4.4	22.05	43.26	22.29	21.57	6.41	2.69	1.9	4.47	10.47	-2.63	7.15	29.88	-2.9	3.63	0.53
RLUS-2069D	-0.8	1.44	-0.45	-1.32	-4.59	-1.76	-15.45	0.44	-3.33	-10.57	-5.38	-16.09	-8.05	-1.52	13.82	18.07	12.6	5.25	-4.22	1.9	-4.77	4.5	11.36	-7.86	7.32	25.94	-8.75	-0.2	-0.83
RLUS-1466E	0.86	3.12	4	9.62	2.5	4.97	7.22	0.26	0.07	-0.66	2	-18.42	-3.03	3.36	19.78	6.4	8.28	13.12	-1.13	5.36	-2.78	-5.63	1.06	-7.4	-2.48	28.39	2.77	-1.41	-1.36
RLUS-1529E	4.07	5.38	6.38	7.33	1.89	2.55	2.07	3.6	2.59	13.76	2.65	-26.77	1.56	4.78	35.41	17.7	15.3	5.48	-2.44	9.1	1.09	-6.1	-0.74	-4.21	-2.09	48.26	9.7	0.44	-0.55
RLUS-1336E	3.55	3.68	7.45	4.1	4.68	0.48	5.09	1.04	3.82	-3.58	2.48	-22.8	-2.6	9.99	28.26	13.21	16.1	32.48	0.24	4.05	-3.47	-7.3	-3.97	1.72	8.52	45.31	4.03	0.81	1.9
RLUS-1344D	2.03	6.17	2.13	5.5	1.08	2.2	-0.71	-1.43	3.77	5.23	2.37	-22.04	2.09	7.14	36.05	17.54	6.83	32.08	9.01	15.15	-1.32	-1.8	1.25	-4.56	5.95	55.56	11.47	6.33	4.96
RLUS-1550E	0.03	-0.98	2.34	0.63	-0.62	6.1	-7.62	-5.08	1.35	-8.06	-4.48	-16.64	-2.95	-4.62	20.43	4.81	6.12	9.07	-9.49	-11.53	-6.39	-9.24	-5.55	-7.03	-5.3	32.18	11.85	-7.33	-6.66
RLUS-1466D	2.34	5.52	6.03	7.25	8.72	3.69	2.16	1.4	3.86	-4.75	-0.21	-16.44	7.14	4.25	23.45	16.85	24.07	14.09	-4.39	-1.04	1.81	-1.66	13.22	-7.67	0.59	41.64	20.42	0.35	2.68
RLUS-1531E	0.37	4.5	5.4	11.99	2.64	3.74	-2.79	-2.67	3.15	-0.82	5.31	-29.66	1.98	3.98	20.23	11.98	16.79	14.75	0.67	3.62	5.01	0.26	14.12	3.39	0	53.05	12.59	-2.97	5.27
RLUS-1508E	-0.66	2.27	1.39	4.44	-4.31	4.41	0.8	-0.79	2.53	-1.24	4.92	-17.07	-2.62	2.5	26.26	7.57	13.79	11.05	-5.4	-0.86	-1.83	-1.85	8.69	-4.95	1.32	50.25	13.37	-3.16	2.05
RLUS-1399E	2.51	6.58	6.8	10.39	5.86	4.74	0.1	-1.57	9.27	7.3	11.48	-7.41	9.62	5.65	24.53	14.1	28.05	16.37	7.56	7.87	6.3	3.27	12.04	14.14	12.33	48.56	11.73	4.92	4.88
RLUS-1408D	-4.1	2.82	-0.59	2.21	-4.86	2.32	-12.48	-5.78	-2.05	-7.65	-0.25	-30.61	-3.77	-2.97	16.43	-2.03	12.1	22.97	-5.61	-6.1	3.51	-4.16	0.7	10.6	-0.51	48.76	8.68	-2.56	6.89
RLUS-1540F	5.9	6.95	7.44	8.01	4.78	5.36	5.11	1.91	6.98	6.3	7.06	-37.86	6.36	9.26	7.54	24.37	15.99	30.45	2.93	4.74	2.42	-0.48	1	-12	-0.61	57.08	-0.2	11.55	10.44
RLUS-1341F	6.3	15.4	7.31	18	9.05	11.31	10.84	5.36	0.79	5.18	12.94	-19.82	8.18	3.87	16.19	25.91	17.84	15.02	-0.68	0.34	6.11	6.18	5.17	-4.56	-2.35	62.6	19	9.83	11.97
RLUS-1381E	0.93	3.69	3.21	2.23	4.28	11.86	0.53	-0.91	4.98	4.52	3.81	-21.25	2.58	1.8	9.25	7.74	6.17	13.23	-7.85	-3.25	-0.29	-4.83	-2.72	-0.05	-2.15	36.08	11.45	1.42	-0.42
RLUS-1454E	7.63	7.36	8.96	11.23	4.18	5.46	4.56	2.84	8.28	5.53	7.54	-19.04	7.65	6.12	15.4	19.04	15.8	25.06	1.15	3.3	1.88	-1.71	4.02	4.84	6.14	53.44	14.48	5.86	3.77
RLUS-1451D	5.48	4.96	6.64	12.36	-1.08	-1.77	6.58	2.39	5.7	-4.11	-1.62	-21.4	2.19	-4.83	-1.16	17.53	-2.62	21.28	-12.71	-11.66	-5.86	-3.48	6.55	-11.54	-4.37	41.62	4.27	2.52	1.98
RLUS-1408E	3.08	2.89	0.82	4.6	-1.1	1.91	1.47	-2.52	-0.77	0.81	6.66	-30.99	2.86	-2.95	0.49	5.58	18.46	17.45	2.1	2.59	5.05	-4.94	-1.07	-13.14	-6.53	34.13	6.64	-10.63	-6.03
RLUS-1479E	0.6	4.61	6.4	13.74	2.08	6.85	-5.63	1.33	4.53	1.5	2.59	-37.67	2.94	3.28	21.71	12.27	30.44	25.73	1.05	1.41	2.69	-0.64	10.56	-1.12	1.36	38.93	13.58	2.38	5.58
RLCA-1130A	1.95	-3.49	-3.2	-2.18	-10.79	-2.97	-5.22	-0.22	-4.46	-9.05	-4.09	-28.22	-5.66	-2.22	-0.39	8.48	13.12	3.34	-4.47	-0.47	-4.3	4.93	-6.14	-7.67	-10.82	16.94	0.59	-7.89	-6.61
RLUS-1396E	-2.77	5.28	2.87	-4.76	1.02	5.38	4.63	-2.12	-3.02	-4.82	-3.59	-30.51	1.24	3.29	37.17	20.15	7.26	2.76	-6.28	5.86	-2.71	-6.01	2.04	9.31	-2.98	39.35	1.52	7.36	10.45
RLUS-1383C	0.97	6.93	6.74	3.37	3.46	0.29	8.1	-0.6	-3.66	-0.76	-0.79	-41.66	-0.62	5.27	39.71	22.36	4	2.06	-3.87	6	-2.54	-6.86	-6.79	-2.75	5.34	52.88	-13.16	9.52	12.63
RLUS-1414D	0.25	5.68	6.53	9.16	4.25	5.56	10.51	-1.61	0.39	-0.54	1.84	-27.04	7.69	7.57	30.12	35.3	13.46	12.5	2.73	8.16	12.7	-12.98	-12.17	9.54	10.39	47.9	-5.43	6.09	7.32
RLUS-1495D	0.55	-1.02	-3.52	4.25	-6.09	9.24	-0.33	-2.84	5.46	-7.23	4.52	-18.59	-7.96	4.4	35.99	26.65	2.08	9.04	-11.78	-9.1	-7.09	-1.14	-19.71	0.03	-2.73	50.77	-6.55	-6.19	9.01
RLUS-1559F	-1.81	1.87	0.68	1.6	0.66	-3.79	6.57	-3.22	-2.55	-1.29	-3.08	-13.8	0.59	-2.03	9.52	16.91	-0.35	1.96	-2.56	-1.16	-3.77	-9.99	-6.82	-7.77	4.68	43.84	-5.67	4.63	5.88
RLUS-1466C	3.44	4.91	5.35	-0.06	-0.68	-2.03	5.81	4.73	-1.29	-5.12	-2.71	-16.94	-1.35	-0.28	20.81	21.78	1.58	14.29	-14.65	-7.85	-0.52	-13.17	-9.17	5.16	5.98	63.76	2.22	4.16	3.8
RLUS-1427D	1.66	6.15	5.03	5.13	1.78	1.22	4.81	-1.39	-0.5	-1.25	0.08	-7.15	0.82	-1.15	22.18	19.34	8.21	-1.8	-4.37	-2.26	-0.82	-6.61	1.69	-6.27	5.17	54.47	-14.45	0.68	1.24
RLUS-1506F	2.64	3.69	4.01	4.6	1.87	-1.62	6.62	-0.47	-0.64	2.9	1.49	-6.16	-2.08	0.92	17.91	12.33	8.86	10.12	-1.44	1.87	-2.37	-9.46	-0.86	-10.92	1.22	59.36	-16.17	1.63	1.4
RLUS-1503F	-0.22	4.44	3.48	7.4	6.1	-4.66	11.28	0.77	-1.94	-3.7	0.02	-13.89	-1.87	1.42	15.94	19.2	7.4	-0.41	-2.24	6.07	-1.4	-5.47	6.4	-11.03	4.62	47.84	-22.11	3.14	1.53
RLUS-1439F	4.4	5.02	5.85	5.86	4.32	0.48	9.25	1.54	1.11	0.63	-0.75	-9.22	1.6	3.84	13.03	24.05	8.55	17.3	5.45	9.65	2.22	3.18	8.92	-2.53	8.16	43.5	-12.29	7.36	8.64
RLUS-1505F	-0.24	3.84	4	0.52	4.01	-4.54	1.14	-2	-4.7	-11.49	-1.26	-14.99	-7.75	0.48	21.65	6.03	2.8	6.36	-6.11	-2.06	-5.9	-9.16	-2	-13.98	-3.74	34.63	-1.65	-0.57	1.51
RLUS-1579F	2.36	2	4.63	3.11	4.87	-4.97	9.37	-0.79	-5.59	-4.87	-3.77	-12.42	-4.4	0.49	20.28	9.12	13.88	8.94	-3.21	-0.38	-4.42	-5.98	-4.29	-13.64	1.02	44.59	-0.76	3.87	2.95
RLUS-1347F	2.83	6.28	5.55	7.11	6.72	0.3	8.89	1.61	0.64	-6.14	3.97	-6.62	0.9	5.19	23.7	15.75	21.73	8.34	-1.21	5.95	-3.85	-6.63	-3.37	3.5	3.34	46.84	4.21	2.35	4.46
RLUS-1449F	2.62	2.24	3.08	6.5	3.8	0.25	8.95	-0.24	2.86	-1.98	4.11	-11.25	4.97	4.43	29.63	25.5	14.79	6.69	-3.2	2.18	0.25	-7.31	-1.22	-5.01	1.8	47.59	5.73	2.95	3.54
RLUS-1560F	-2.78	2.74	4.93	4.73	4.31	4.86	5.96	0.93	-4.7	-3.44	-7.8	-11.15	-0.17	-3.93	21.39	13.41	10.25	-4.25	-7.17	-4.34	-2.51	-4.57	0.83	-9.38	6.73	44.56	4.92	3.44	2.37
RLUS-1544D	-0.41	4.02	7.69	7.26	7.25	1.52	7.94	0.34	-2.6	-4.02	-2.35	-7.52	-0.63	1.53	28.06	24.61	10.89	4.21	0.69	1.59	2.33	6.03	0.95	-5.74	10.76	48.42	9.93	8.63	6.25
RLUS-1464F	2.99	4.08	4.61	11.25	4.34	-1.79	12.23	0.47	0.65	-1.46	0.6	-4.97	-1.35	2.11	49.29	23.49	9.57	10.19	-2.3	-0.46	-3.28	-5.11	3.14	-7.38	3.33	52.54	-13.81	0.38	1.18
RLUS-1560E	-1.42	2.78	5.9	6.16	5.15	5.31	7.78	2.18	-1.08	-2.1	-3.38	-0.65	-0.35	1.34	38.38	23.49	19.11	8.13	-4.63	-2.04	0.88	-0.23	5.99	-4.88	10.84	48.65	-1.18	5.37	4.55
RLUS-1495C	0.1	4.62	3.05	4.22	2.45	6.19	1.8	1.7	3.23	1.17	-0.37	-0.99	2.88	1.64	11.9	17.8	11.14	3.31	-3.31	-0.46	0.33	-0.95	12.96	1.12	4.45	38.51	-1.16	-1.57	-1.91
RLUS-1468D	2.47	3.68	4.04	6.81	-3	3.23	-4.17	1.33	3.12	-3.79	-2.61	-1.76	5.49	4.13	20.34	12.43	9.85	-4.85	-5.39	-1.47	1.48	-0.2	9.44	-0.93	5.32	56.09	-17.09	4.02	4.4
RLUS-1531D	2.51	8.06	9.82	-0.59	-3.58	3.9	-3.85	-1.94	3.58	-1.1	3.94	-0.83	2.47	5.69	25.51	22.85	5.84	4.91	3.51	6.12	7.9	4.03	22.21	-1.04	14.64	56.71	-4.9	9.01	8.43
RLUS-1590E	-3.47	-4.12	-5.21	-4.17	-7.41	-7.31	-17.59	-4.39	-4.28	-3.73	-10.69	-15.49	-9.26	-11.34	19.1	6.47	4.5	-4.4	-13.58	-12.08	-6.08	-9.62	-4.03	-16.51	-5.09	27.82	-6.86	-9.1	-7.41
RLUS-1534E	0.29	-0.6	-1.57	9.51	-6.74	5.28	-4.05	-0.36	4.66	-5.56	3.62	-17.1	-1.92	3.43	34.01	22.13	11.7	19	-7.4	-5.99	-0.88	-1.24	7.2	-2.37	3.62	47.25	-2.33	-0.78	5.32
RLUS-1494D	2.14	1.39	-1.03	-0.5	-6.13	4.54	-6.79	-0.55	3.69	-11.48	1.42	-15.06	-1.56	3.24	33.69	25.66	8.94	6.98	-6.62	-4.43	-2.99	0.04	10.1	-3.79	0.11	35.61	-1.51	-2.49	8.21
RLUS-1515D	4.66	2.53	1.11	5.6	0.15	5.08	-7.37	0.85	6.35	0.34	4.89	-9.97	3.76	5.26	32.6	19.85	10.52	10.77	-0.86	0.09	4.42	1.9	13	8.06	-2.71	34.08	9.42	-0.83	6.53
RLUS-1344E	3.42	7.59	0.04	7.66	-1.26	8.29	5.14	-0.12	-1.06	8.32	9.49	0.5	6.84	0.16	36.43	15.2	9.42	7.86	-0.39	8.44	4.19	3.71	8.36	-7.48	-0.63	57.09	7.35	6.06	14.48
RLUS-1519C	-2.27	-0.61	0.84	3.9	-3.66	4.21	-8.75	1.4	5.05	-7.09	3.99	-13.27	2.22	7.3	39.51	16.6	8.47	-1.16	-4.73	-2.55	2.66	0.78	9.09	-5.7	-3.69	73.36	-1.24	3.55	11.13
RLUS-1521E	0.36	3.7	1.86	6	0.59	6.15	3.4	2.12	3.96	-1.64	1.6	2.41	1.03	1.97	27.03	17.85	8.35	7.08	-4.21	-2.93	-0.5	-0.95	8.05	-5.34	1.33	46.04	9.87	2.01	5.5
RLUS-1399D	1.84	5.23	9.15	9.28	0.29	7.13	7.92	3.57	6.19	-2.87	2.53	-7.1	5.94	5.53	33.34	20.09	9.25	18.48	-2.43	3.38	1.14	2.2	5.63	-6.71	2.52	43.48	12.02	5.78	5.86
RLUS-1583E	2.66	4.58	14.68	7.41	9.9	7.66	1.57	-0.27	2.9	-0.78	2.17	-6.45	6.26	3.59	33.81	17.23	8.26	12.21	0.24	0.47	2.81	1.43	9.44	1.88	9.37	41.44	15.49	5.91	5.48
RLUS-1483C	1.7	3.04	3.73	3.38	-1.18	1	-11.51	-0.92	0.88	-6.13	-1.92	-7.71	3.46	-1.74	33.56	16.14	-2.17	5.59	-8.23	-4.61	-4.93	0.95	12.17	-3.43	5.02	50.96	17.47	3.02	3.97
RLUS-1577D	2.36	5.34	1.36	9.1	-1.88	2.1	-3.74	4.03	-4.24	-9.85	-1.84	4.52	2.37	-0.97	28.89	8.31	5.17	22.65	-10.62	-13.29	-4.04	-4.28	6.68	0.96	-1.02	61.7	9.48	-0.41	0.99
RLUS-1431E	-1.4	-1.4	0.75	2.36	-1.66	-5.66	-9.79	-2.06	-6.47	-12.63	-8.57	-14.79	-8.38	-10.46	15.83	5.92	-0.58	7.33	-9.96	-8.53	-6.22	-4.35	2.81	-2.09	2.53	43.27	2.14	5.79	6.98
RLUS-1484C	5.72	1.94	6.98	11.07	0.18	0.04	-5.65	10.89	0.05	-6.79	-0.65	-8.92	-5.21	-6.46	23.64	13.02	-1.8	5.4	-10.12	-8.86	-2.97	-4.88	5.85	-4.73	-1.21	42.99	5.26	3.83	2.02
RLUS-1477D	9.85	4.62	8.66	16.93	4.63	0.05	-2.28	5.27	6.69	0.77	2.01	3.28	3.2	-0.89	17.32	14.47	-6.08	9.23	2.34	-4.68	-3.11	8.63	15.24	-4.74	2.37	48.57	10.18	8.91	9.36
RLUS-1553D	-3.31	3.88	7.71	5.34	4.7	-0.01	-5.04	-3.5	-0.79	-8	-0.1	-12.75	2.54	6.6	14.81	19.47	12.89	6.13	1.9	2.23	0.02	3.49	11.84	-3.35	5.17	46.02	5.25	11.14	9.62
RLUS-1583D	-1.4	5.45	6.34	6.98	2.48	3.28	-12.69	-2.28	-0.62	-5.95	-1.06	-17.64	-0.97	4.86	3.6	7.87	10.72	6.07	-2.03	-2.11	-0.47	-0.54	7.43	-4.23	7.34	31.25	4.27	3.24	3.28
RLUS-1557D	3.65	5.61	2.48	2.36	0.94	2.6	-10.46	-1.06	-0.4	-6.55	-2.91	-13.93	-1.52	1.53	14.47	23.4	9.4	9.86	-2.91	-6.52	1.19	-1.77	4.73	0.48	6.4	51.7	8.12	2.27	1.67
RLUS-1480E	3.78	6.25	6	10.29	3.89	5.51	-8.7	3.73	6.59	-3	0.82	-4.64	5.48	5.67	7.76	33.92	7.07	18.1	-3.99	-1.81	-0.73	-1.03	9.22	0.82	8.86	50.34	11.9	1.93	5.62
RLUS-1479D	3.65	8.16	9.62	9.71	6.02	5.83	-3.99	3.74	0.1	-6.77	-2.38	-9.22	-1.51	3.48	12.58	27.78	2.94	3.23	-2.76	2.47	-0.09	4.82	13.39	-2.13	12.17	43.76	-2.84	8.75	9.28
RLUS-1534D	-1.81	0.67	1.42	9.44	-4.83	2.19	-6.67	-3.02	1.56	-9.59	-1.01	-5.26	-5.11	0.78	-0.69	11.92	4.89	11.07	-8.69	-4.46	-1.64	-1.62	8	-6.15	-0.32	31.38	-11.41	-4.22	1.84
RLUS-1489D	1.68	-0.46	-3.23	2.91	-7.22	4.51	-11.28	0.96	5.24	-10.7	5.16	-21.73	-3.79	7.23	9.88	24.52	17.77	5.97	-7.92	-3.45	-3.71	2.04	9.03	-1.88	1.81	46.46	-6.16	-1.72	10.82
RLUS-1462E	5.62	4.31	1.7	-0.14	-4.38	-2.85	-8.5	6.11	-4.34	-12.4	-8.18	-12.11	-4.75	-2.25	-10.08	19.86	1.69	4.89	-9.33	-7.57	-8.54	-3.56	2.78	-5.89	-1.01	41.13	-9.62	0.43	-1.96
RLUS-1371D	3.67	4.9	4.69	8.15	-2.16	-4.21	-12.92	-1.36	-1.49	-12.05	-2.1	-8.84	0.24	0.42	9.37	0.36	2.08	4.86	-3.84	4.61	-7.28	-6.2	4.05	-1.14	6.12	34.88	-11.4	0.98	-2.16
RLUS-1527D	2.41	9.58	11.83	15.9	6.83	-2.09	-4.5	-1.37	-7.77	-2.47	-1.72	-7.63	4.86	-5.18	25.05	19.83	7.01	1.43	-0.84	8.9	-0.16	-7.6	14.87	0.19	17.85	57.84	6.84	18.42	5.81
RLUS-1567E	-0.51	4.44	3.18	6.11	-3.14	11.87	-3.99	1.96	6.09	6.81	3.93	6.37	6.75	6.75	12.91	11.94	19.25	0.97	3.99	12.5	13.52	-1.89	-4.9	-0.49	13.94	39.87	16.65	10.64	11.64
RLUS-1513B	-1.98	0.81	4.75	8.14	-4.02	-11.48	-12.89	0.84	-5.37	-10.34	-2.19	-1.24	2.01	4.3	14.37	11.48	3.33	2.44	-14.66	-17.71	-9	-11.66	-16.12	-9.38	-0.01	27.19	6.96	12.27	13.18
RLUS-1518B	1.98	7.79	8.28	11.91	3.41	2.59	1.62	2.44	4.46	-2.63	1.54	3.76	3.47	-1.11	25.09	18.81	8.97	14.04	-9.1	-3.88	-2.39	-13.48	-9.75	0.21	5.78	42	14.95	12.55	13.23
RLUS-1490A	-1.45	7.95	4.04	9.65	1.72	-0.58	-5.02	-0.78	3.37	0.76	1.18	-2.95	3	3.53	24.97	10.36	15.31	4.39	-5.59	-3.19	1.23	-8.63	-5.92	-6.02	4.25	34.59	16	11.15	12.26
RLUS-1548E	-0.4	2.57	-2.51	-0.98	-2.57	7.52	-8.27	-4.31	3.51	-0.86	9.11	-16.48	-7.37	-2.09	-2.31	-5.47	4.45	-0.32	-0.56	-1.47	-10.42	-11.5	-14.49	-8.28	-5.25	39.44	17.18	-4.03	-3.83
RLUS-1341D	4.56	6.83	6.34	7.75	4.35	3.89	4.57	1.88	2.99	-1.18	4.6	2.44	-0.71	6.47	21.34	16.63	7.8	17.35	-0.53	2.6	-2.24	-2.03	-3.71	-7.79	-0.95	60.19	9.09	0.51	3.85
RLUS-1333A	5.41	8.04	6.49	9.86	7.31	10.08	6.67	1.84	9.22	11.13	9.61	6.4	9.07	13.79	20.08	11.51	7.35	18.96	1.66	6.89	7.61	2.69	7.61	-3.69	8.33	52.49	15.29	5.65	8.17
RLUS-1341E	5.17	7.25	7.94	7.87	8.34	3.29	8.36	2.47	0.33	-1.36	5.44	0.24	-0.02	3	6.16	17.47	9.07	8.95	-0.04	2.16	0.11	-2.44	-0.37	-5.45	0.99	46.81	21.63	3.24	6.98
RLUS-1556D	0.42	3.65	7.01	6.95	2.48	2.07	1.68	-3.63	2.21	-6.04	1.7	1.84	-2.47	3.06	3.4	9.45	4.9	-1.43	1.26	-5.72	1.25	-3.92	2.17	-7.21	-0.69	37.9	11.44	2.78	0.3
RLUS-1420D	-4.97	-1.02	-1.38	-2.24	-5.38	2.69	-9.12	-1.11	-9.83	-11.29	-7.06	-20.51	-6.7	0.42	17.3	1.41	-3.1	-9.07	-8.41	-0.48	-3.91	-6.85	-3.26	-6.82	-6.27	39.18	19.6	5.28	7.23
RLUS-1552D	-1.78	0.35	6.88	2.54	-3.19	0.76	-14.31	-4.11	2.23	-10.4	-4.53	-14.74	-0.99	2.52	11.91	10.11	-4.89	-2.06	-5.21	-8.67	-5.67	-4.88	-7.05	-2.14	2.44	62.89	29.2	15.31	4.88
RLUS-1347B	2.42	3.61	7.33	8.22	1.14	5.78	-9.42	0.83	6.89	3.46	4.94	-2.24	1.13	12.62	35.02	12.82	-2.74	20.77	2.17	9.19	9.58	-1.94	1.92	-0.16	12.66	46.77	18.36	0.12	2.13
RLUS-1447D	4.86	6.81	3.8	6.49	-6.06	6.18	-2.11	4.29	1.27	3.09	5.98	-2.52	3.11	0.01	32	-6.29	16.27	13.12	-5.09	-7.06	5.67	-6.68	1.02	1.54	1.24	30.82	-10.63	-9.29	-8.69
RLUS-1420E	1.17	1.97	-3.02	-0.77	-3.26	4.44	-4.52	-0.72	4.61	-3.26	-4.55	-6.1	1.49	-5.46	14.94	-8.7	17.64	2.15	-7.98	-12.26	1.14	-9.47	-10.69	-6.37	2.15	26.14	-21.67	-12.78	-14.69
RLUS-1433E	-6.04	-5.11	-10.81	-8.9	-14.95	-1.01	-19.58	-5.4	-9.99	-12.57	-14.68	-12.61	-9.72	-10.97	4.36	-3.56	-9.72	-3.32	-18.87	-17.29	-11.08	-20.53	-17.79	-12.32	-7.63	25.12	-23.57	-17.27	-17.29
RLUS-1486D	3.07	8.05	0.77	3.49	-4.39	3.97	-3.72	3.92	-4.02	-0.32	1.05	-8.77	-5.63	-2.76	18.54	1.98	1.12	1.59	-10.04	-12.23	0.25	-2.68	-5.53	1.81	-7.39	36.65	0.4	-11.23	-11.23
RLUS-1486E	-3.29	2.32	-4.06	-2.61	-12.02	-1.83	-8.13	-1.43	-4.44	-2.32	-1.83	-22.22	-7.39	-13.63	19.4	-7.12	5.56	1.28	-18.04	-23.44	-5.29	-13.34	-9.72	-14.36	-8.71	25.43	-2.52	-22.01	-18.91
RLUS-1473D	-1.09	3.45	-2.74	0.59	-8.52	-0.61	-1.21	-6.71	-6.73	-9.68	-3.86	-13.07	-6.23	-13.83	24.07	-9.02	-3.71	10.14	-19.57	-24.57	-9.78	-13.42	-14.31	-12.53	-6.39	27.47	-4.32	-20.77	-18.49
RLUS-1347D	5.07	6.22	4.77	5.26	-1.73	8.45	8.73	3	-0.02	-0.01	5.78	-15.65	7.38	3.01	15.85	-5.97	7.93	12.73	-8.7	-0.93	1.3	-1.06	3.24	-2.36	-3.64	38.23	17.23	-1.34	-2.65
RLUS-1499E	4.26	7.19	3.66	4.73	0.3	4.18	3.94	-0.63	3.88	2.51	3.51	-17.74	-1.65	-2.17	26.13	1.02	5.94	20.84	-10.19	-4.58	4.51	-6.67	8.15	-7.53	4.79	42.33	5.78	-2.06	-2.12
RLUS-1563E	-0.44	0.74	-0.74	1.88	-11.11	-2.41	-0.88	0.61	-7.29	-6.43	-5.22	-28.37	-5.8	-8.46	22.79	-19.35	-1.62	8.31	-14.05	-14.59	-7.44	-13.67	-6.94	-14.53	-7.85	16.76	-8.46	-9.23	-9.08
RLUS-1355F	5.15	6.37	3.49	7.05	5.77	11.87	9.63	0.71	-2.96	4.09	9.29	4.4	2.74	0.56	27.29	-12.37	18.04	21.87	-2.35	1.71	3.61	-0.53	3.61	-0.56	-3.83	56.75	9.5	9.52	10.64
RLUS-1337F	5.03	6.83	7.24	8.08	10.8	8.09	12.63	3.24	2.36	5.15	11.17	4.74	4.99	4.72	22.11	3.54	11.45	21.85	-0.35	5.01	1.4	0.61	1.99	1.89	2.49	52.64	10.13	8.03	11.49
RLUS-1419C	-0.32	2.9	3.37	0.65	3.12	-0.34	4.71	-1.16	-5.39	-6.13	-4.79	-13.09	-6.05	3.37	13.65	-11.33	6.18	12.25	-9.7	-3.32	-6.93	-16.39	-17.47	-0.66	-5.32	43.13	-7.67	-1.2	2.24
RLUS-1432B	2.48	5.54	6.16	4.38	6.94	4.63	9.8	-0.95	2.55	2.02	2.95	-6.82	3.91	6.31	32.12	-10.74	18.11	28.16	-2.27	0.75	2.89	-9.48	-7.07	7.53	2.71	61.08	-1.46	2.59	3.56
RLUS-1566F	2.49	5.46	7.3	5.93	5.9	-1.04	12.1	-0.88	-2.38	-3.54	0.39	1.35	-3.28	1.89	20.87	-10.07	18.57	6.3	-1.58	-1.29	-5.08	-10.4	-6.08	0.86	-3.74	38.83	0.02	1.66	0.78
RLUS-1550F	1.69	3.77	5.67	6.31	5.87	-1.44	6.39	-1.54	-2.68	-6.82	-0.95	1.8	-5.93	-1.48	18.05	-20.22	14.55	11.48	-2.47	-4.04	-7.67	-10.78	-8.92	-8.32	-1.42	41.94	-0.84	-1.24	2.34
RLUS-1590F	2.2	1.84	5.44	2.6	1.63	-2.25	0.25	-3	-3.78	-5.76	-0.52	3.14	-4.62	-6.28	11.22	-22.62	15.39	-0.84	-5.92	-5.67	-6.89	-7.87	-7.76	-10.06	-3.51	49.14	-12.22	-4.86	-4.74
RLUS-1577F	3.28	1.14	2.01	3.32	-3.12	-6.26	2.41	-2.04	-6.71	-12.19	-5.88	6.56	-7.57	-11.31	9.35	-22.01	28.21	22.1	-14.76	-9.48	-9.54	-24.75	-21.14	-3.89	-14.38	52.23	-10.12	-8.28	-8.37
RLUS-1421E	-1.91	5.59	-0.47	5.38	-2.23	7.52	-2	-4.56	-7.51	-6.02	-3.15	-13.41	-1.29	0.97	8.89	-1.71	21.37	10.96	-1.47	-1.45	-1.19	-8.55	-7.88	-6.61	-1.63	38.34	-7.1	-5.18	-5.21
RLUS-1421D	-2.28	7.86	4.4	5.23	-0.81	-1.13	1.12	-2.66	-8.58	-4.83	-1.58	-0.34	-1.87	-4.84	18.79	-0.64	8.19	7.73	-3.87	-1.81	-1.61	-8.65	-10.42	-9.51	-13.08	36.74	-0.46	-10.26	-9.04
RLUS-1382E	5.17	9.07	3.89	6.09	-0.74	7.41	-1.06	0.58	-3.55	4.57	4.51	-3.29	3.33	0.3	17.22	-4	13.33	10.23	-5.1	-1.38	4.47	-2.54	-4.37	-9.81	-9.26	41.7	-4.28	-4.95	-6.43
RLUS-1434E	-0.56	6.62	-0.91	3.58	2.34	5.65	-1.15	-0.6	-4.61	-4.55	-2.85	5.36	1.84	-1.75	16.54	-8.22	9.08	6.77	-6.88	3.45	-0.6	-10.13	-12.16	2.37	-7.22	57.04	-5.87	-5.46	-2.51
RLUS-1497E	2.82	2.65	4.21	4.1	-1.17	0.2	7.22	1.37	1.54	-0.98	3.24	4.12	-1.1	0.81	14.14	-10.48	7.39	4.59	-5.57	-3.22	0.11	-10.5	0.62	-3.35	-4.9	48.08	-10.49	-5.07	-4.28
RLUS-1471F	9.39	8.52	7.73	10.54	1.24	-1.63	12.35	5.63	6.39	0.53	8.94	-0.38	7.06	2.48	22.35	-2.97	13.92	9.37	-3.06	1.87	7.68	-7.26	5.92	1.46	0.79	71.25	7.42	-3.36	-0.8
RLUS-1570D	9.57	11.78	9.86	10.21	5.27	15.02	4.64	7.07	8.07	18.55	7.96	11.77	12.54	9.34	22.2	2.98	20.1	7.63	6.54	6.57	8.62	-0.97	3.95	5.65	9.13	52.18	9.78	5.02	1.63
RLUS-1469E	2.81	3.78	3.23	7.28	0.74	10.82	7.52	1.99	7.84	9.95	9.06	1.1	7.05	3.49	21.79	-0.55	12.58	12.3	-0.5	2.65	5	-3.83	4.07	0.3	5.12	50.91	6.24	0.85	-0.26
RLUS-1482E	5.41	7.33	6.59	14.85	4.73	7.77	8.42	2.61	8.21	8.85	7.2	-2.62	14.05	1.41	14.42	-1.02	13.26	5.43	-2.27	2.51	2.65	-4.31	7.65	11.49	-2.7	50.15	7.39	-3.74	-2.5
RLUS-1342D	0.21	11.22	1.99	4.97	0.35	5.35	0.35	0.78	-4.61	-6	-3.83	-7.97	1.45	-2.34	31.55	-2.21	7.43	12.1	0.64	5.03	7.63	-8.93	-11.56	9.65	10.16	49.96	8.32	5.71	11.16
RLUS-1350D	2.65	2.34	5.1	4.78	2.28	5.25	-5.32	1.77	1.99	1.47	3.44	-8.28	8.14	5.72	30.09	-1.42	20.36	11.68	1.55	7.74	6.55	-9.6	-12.84	-0.98	6.15	46.53	12.82	6.25	5.56
RLUS-1548F	0.77	3.29	3.53	3.56	2.79	-4.02	4.27	-2.04	-2.83	-5.43	0.39	-7.57	-2.64	-1.31	28.24	-9.55	38.45	0.84	0.57	3.59	-1.85	-4.39	-0.37	-2.21	1.41	49.9	-3.77	3.34	4.72
RLUS-1435F	4.84	4.78	3.26	4.99	2.34	2.63	5.19	2.57	0.34	6.39	5.77	-2.67	2.89	3.66	34.61	2.63	26.43	3.06	0.04	6.4	0.95	-0.24	2.42	6.35	6.12	54	2.11	5.05	5.22
RLUS-1348E	1.81	4.24	5.54	7.37	1.27	1.83	-5.02	-0.13	0.54	1.77	4.13	-3.57	3.57	5.31	29.25	7.31	17.45	6.72	-0.67	7.9	0.09	-3.88	2.22	-2.71	3.36	42.24	2.41	3.99	1.93
RLUS-1390F	2.65	5.98	8.44	8.7	7.66	3.76	5.49	-1.19	5.43	4.79	7.24	-2.19	7.31	6.46	19.97	-2.25	18.1	-5.1	3.55	4.62	7.33	0.74	7.6	4.44	4.6	40.77	-1.94	2.78	4.19
RLUS-1355E	4.26	6.24	3.91	7.03	5.78	6.66	5	0.3	-2.95	0.84	4.91	-2.87	3.19	1.23	45.39	6.28	12.61	10.12	-0.08	-0.23	-1.84	-5.49	-3.11	-5.95	-4.97	59.63	16.55	3.76	3.66
RLUS-1345F	3.98	6.44	6.33	9.09	6.89	6.11	9.32	1.49	1.38	-0.5	8.26	-1.61	3.57	4.26	52.13	6.92	9.4	9.09	-0.13	5.28	1.93	1.74	0.81	3.86	2.17	55.79	15.94	5.76	8.43
RLUS-1331F	5.34	4.64	5.04	3.86	4.29	2.14	10.97	1.58	-0.38	0.26	3.89	-4.7	2.33	3.29	46.78	3.63	21.76	14.1	0.28	10.29	0.62	3.22	3.74	1.23	-0.77	44.92	17.18	5.36	8.24
RLUS-1441F	9.21	9.1	10	11.12	11.37	3.14	17.07	1.73	10.44	5.3	9.9	10.09	8.94	7.92	39.45	7.75	21.87	19.89	2.88	5.53	4.59	-1.81	6.83	0.97	5.51	62.88	23.33	5.92	8.45
RLUS-1448F	3.17	-0.69	1.3	-0.17	-0.94	1.69	9.97	-0.11	1.53	9.97	5.43	0.71	2.14	0.16	31.26	5.37	12.2	4.06	-2.58	7.79	0.58	-2.07	2.43	2.01	9.34	45.24	8.88	9.06	4.62
RLUS-1428C	4.14	8.86	10.6	7.8	10.84	-0.46	9.92	2.01	0.54	0.06	3.33	0.91	1.94	3.21	26.31	6.85	12.01	-0.21	1.28	4.82	1.59	-5.89	5.8	-7.85	7.8	56.32	7.41	6.82	9.21
RLUS-1580F	3.77	6.97	6.81	7.16	3.15	1.71	14.36	0.8	1.3	-1.32	3.64	0.59	-1.38	3.65	24	3.79	10.73	4.17	3.47	2.06	0.61	-1.75	1.26	-3.28	3.13	42.13	3.38	4.32	3.85
RLUS-1560D	-0.38	4.25	6.43	7.96	4.54	5.09	11.27	-1.11	3.89	1.76	1.77	-3.74	5.61	5.75	24.48	1.85	9.43	-8.56	-3.64	-0.16	-0.86	-6.47	-3.16	-4.31	9.72	48.8	12.09	6.28	4.13
RLUS-1488F	0.82	1.42	2.48	3.4	3.58	-3.43	6.27	-1.73	-0.07	-3.44	2.42	5.64	-2.12	0.05	34.94	9.12	13.87	-7.65	-3.83	0.13	-2.98	-7.93	0.09	-18.78	-0.31	42.49	2.98	1.89	1.95
RLUS-1584F	-2.22	3.95	5.81	5.43	-0.56	2.99	1.71	1.09	3.02	-0.04	0.2	5.41	6.27	0.39	21.8	10.39	21.62	21.57	-5.15	-1.3	7.17	-4.86	-3.87	-5.84	6.31	34.52	-12.41	6.83	6.52
RLUS-1441D	5.02	3.27	5.57	2.24	4.58	3.48	5.5	0.93	4.75	3.07	4.78	-1.8	7.81	6.74	31.13	4.18	21.71	21.68	2.77	7.49	7.39	-0.64	9.97	1.04	10.23	55.78	-18.67	9.75	8.64
RLUS-1573B	0.98	5.89	6.79	8.36	5.85	8.79	8.91	-0.38	9.52	4.64	8.44	-0.76	11.75	10.98	30.23	11.74	25.69	22.47	6.48	7.09	15.25	-0.78	4.93	3.11	13.94	56.36	-4.15	15.26	17.26
RLUS-1402F	3.2	5.19	6.02	7.16	7.01	13.52	9.98	0.8	10.67	11.78	10.69	-9.67	8.7	10.14	50.24	11.49	14.15	35.42	9.7	9.22	7.09	0.27	1.08	-0.29	6.78	54.1	-22.53	4.53	6.63
RLUS-1553F	5.18	5.36	7.94	6.02	7.79	3.84	7.66	3.78	3.2	9.35	5.02	-10.89	6.49	6.01	42.65	10.76	19.8	19.39	0.49	5.02	1.32	-2.49	-0.32	-1.56	4.87	53.87	0.89	10.23	9.97
RLUS-1356E	3.52	2.79	5.7	2.98	7.09	-0.76	3.99	2.61	-1.95	-4.75	1.98	-15.61	-4.51	1.97	53.58	3.91	16.93	17.83	1.9	2.45	-2.54	-7.47	-6.95	-6.27	-1.09	47.82	-0.54	-1.26	0.55
RLUS-1352F	3.37	10.69	8.15	11.19	10.19	5.39	10.7	3.28	-0.54	-0.41	7.52	-9.29	3	5.33	48.75	-1.57	16.13	20.06	-0.58	3.29	0.65	-1.22	0.33	-2.49	3.17	53.92	3.56	8.27	10.83
RLUS-1564F	0.63	2.94	3.9	3.15	-6.69	-2.2	6.47	-3.07	-1.8	-4.95	-1.44	-3.62	-1.78	0.45	36.22	-6.62	13.85	16.92	-4.77	-0.84	-1.56	-9.01	-6.12	-11.99	1.83	51.39	-13.07	0.55	1.76
RLUS-1543A	1.2	4.4	7.14	5.57	6.51	10.01	4.62	1.11	9.9	5.88	8.53	2.97	9.27	13.23	54.59	5.17	13.64	33.04	-1.13	1.01	12.21	-1.02	2.73	4.92	15.03	59.29	2.32	11.17	13.22
RLUS-1554C	1.92	3.96	10.73	3.72	10.16	8.53	0.83	-0.94	9.02	2.89	6.94	1.15	5.4	11.15	48.29	6.75	17.37	22.64	0.39	0.88	8.88	-5.37	0.8	6.5	11.61	57.03	1.65	11.95	11.89
RLUS-1547A	-0.32	5.9	6.94	5.39	7.46	10.5	4.18	-0.8	9.93	5.66	9.57	-9.22	7.91	12.72	64.89	0.7	22.96	35.43	3.33	1.85	14.21	-4.64	0.74	9.01	11.16	61.76	2.39	9.88	10.75
RLUS-1472A	2.35	4.33	5.67	5.85	5.83	9.16	8.26	1.3	8.43	8.86	6.27	-8.48	5.47	7.15	53.18	12.02	10.11	32.96	0.73	0.41	11.36	-3.05	-1.91	12.43	10.52	70.04	-4.6	3.16	5.82
RLUS-1531C	0.86	3.14	2.41	3.92	4.19	13.09	3.84	-0.34	12.82	11.96	11.09	-7.7	7.95	12.14	49.43	14.74	16.85	23.33	0.75	4.4	9.5	-3.12	5.35	10.75	13.19	59.89	4.43	10.12	11.59
RLUS-1440B	-0.25	3.96	5.39	5.33	3.01	9.06	5.02	0.1	10.26	3.77	4.83	-1.34	5.51	10.54	59.89	19.8	17.6	35.41	-2.86	0.58	3.72	-5.47	-5.13	9.4	8.93	53.39	5.39	6.68	7.53
RLUS-1445D	-2.31	0.87	2.08	4.77	-1.96	5.72	-2.64	0.61	2.74	2.48	3.58	-37.41	2.51	5.08	62.06	-4.1	4.08	9.05	-3.6	-0.63	-0.16	-4.31	-1	5.39	4.06	57.85	-11.37	-0.71	1.14
RLUS-1578B	1.46	3.44	6.16	7.29	6.49	11.91	3.8	2.06	9.08	12.32	8.35	-16.6	9.15	11.79	75	-1.55	16.99	10.59	-0.98	4.9	11.78	-1.71	-2.43	14.27	15.12	68.35	-4.88	14.09	14.54
RLUS-1587C	0.45	5.37	5.75	6.3	4.29	8.59	7.9	-0.17	7.78	7.16	5.69	-13.95	5.75	7.46	40.11	-11.08	10.06	24.79	-1.27	0.05	9.01	-9.33	-4.38	7.68	7.91	67.01	-26.85	4.45	4.64
RLUS-1534C	0.84	0.86	1	3.22	0.41	9.75	3.24	-0.04	9.08	2.58	6.31	-13.95	1.4	8.12	46.71	-8.23	0.96	11.37	-7.77	-5.58	1.99	-9.72	-5.04	8.12	1.43	65.15	-23.89	-0.16	5.68
RLUS-1582B	-0.5	3.99	2.1	5.03	0.38	9.37	0.14	-4.33	5.9	3.02	4.83	-11.73	2.9	10.04	46.64	3.1	13.08	-0.62	-0.99	-2.58	4.83	-10.56	-6.82	8.5	9.41	57.65	-24.34	3.82	4.13
RLUS-1514B	-0.77	4.42	4.46	3.43	2.26	7.48	0.99	-1.77	7.21	2.55	7.73	-13.2	8.16	12	26.17	-4.46	2.73	17.67	-0.03	3.88	11.75	-6.1	7.07	4.74	16.01	29.61	-12	11.07	9.8
RLUS-1514A	-1.18	1.4	2.31	1.38	-0.73	5.97	1.76	-2.55	6.34	-0.81	6.82	-16.59	2.3	11.64	31.37	-7.21	-2.88	8.97	-3.85	-1.63	8.09	-8.14	0.82	3.77	10.83	43.92	-24.82	6.83	7.7
RLUS-1519B	0.12	5.71	7.85	6.57	10.18	8.98	6.78	-0.84	10.02	7.52	8.9	-7.11	8.59	8.73	29.13	-2.08	11.3	21.56	2.87	5.68	15.27	-14.92	0.52	3.22	14.36	40.98	-0.07	14.69	9.26
RLUS-1436D	4.25	6.52	10.11	7.27	2.6	11.34	8.69	4.92	2.76	6.92	2.04	-4.86	9.73	2.99	41.9	23.36	5.64	6.45	5.27	9.79	7.18	6.21	16.78	-6.43	10.8	37.47	-6.48	11.63	9.16
RLUS-1517D	2.29	5.03	7.47	5.21	2.69	3.39	3.53	-0.63	4.59	0.43	1.97	-2.14	4.46	1.2	30.25	8.31	-4.16	-11.27	-2.05	3.46	4.23	-6.12	6.9	-6.34	2.92	27.87	-14.39	5.97	3.85
RLUS-1487E	-2.23	1.97	2.49	4.86	-2.98	-2.54	4.72	-3.48	-4.39	0.11	0.44	-23.64	-0.11	0.46	21.36	-6.05	-5.28	-6.99	-2.95	2.56	-0.76	-5.94	2.34	-11.47	8.74	41.53	-11.57	7.92	0.75
RLUS-1488D	16.73	23.32	31.17	30.06	20.68	24.76	27.56	10.43	24.71	24.33	19.91	6.8	19.1	19.96	56.89	18.31	14.39	13.54	12.21	21.68	13.23	8.53	27	2.48	24.15	83.6	15.62	25.62	21.22
RLUS-1384B	0.46	5.02	4.22	3.62	5.17	4.38	5.28	-0.17	0.61	0.25	2.98	-10.48	2.22	8.76	29.59	4.87	6.94	-1.8	-0.48	10.38	1.02	-7.5	-1.92	1.19	9.9	53.67	-3.02	14.09	16.85
RLUS-1413D	1.93	4.01	1.1	5.93	1.85	3.33	4.39	0.9	-3.69	7.29	1.63	-8.93	3.52	4.38	27.04	4.8	2.96	-8.3	-0.84	6.49	3.01	-0.18	7.99	4.76	4.65	41.91	-16.27	6.47	6.97
RLUS-1517F	0.3	-0.75	0.82	2.16	0	-3.85	4.21	-2.14	-2.67	-9.33	1.24	-18.4	-5.69	2.88	26.82	2.43	-6.29	-16.46	-2.15	0.07	-1.33	-2.55	7.39	-8.47	3.23	42.95	-23.5	6.97	9.98
RLUS-1587E	-0.17	1.12	-0.06	1.9	-4.45	8.99	-4.37	-5	-3.6	-6.97	-6.51	-15.67	-3.11	-2.97	23.59	-0.18	-3.07	-15.9	-3.91	-3.56	-0.74	-2	6.05	4.49	4.02	44.87	-11.68	2.07	1.27
RLUS-1587D	1.24	2.81	-1.11	0.09	-5.16	-8.98	-12.04	-1.53	-2.06	-6.08	-4.74	-16.56	-1.88	0.43	24.59	-12	1.57	6.78	-0.72	-5.59	-5.44	-2.93	5.12	-8.57	1.52	25.34	-10.38	-1.52	-3.54
RLUS-1528F	0.07	2.19	3.52	3.8	2.64	-5.55	4.08	-2.2	-3.53	-3.28	-0.78	-11.67	-2.72	-1.37	21.55	1.32	10.11	7.34	0.85	4.48	1.04	-5.98	10.68	-1.3	2.95	51.55	-5.58	4.4	1.67
RLUS-1415D	1.46	9.61	9.94	2.75	6.03	-1.62	-0.65	-0.38	-2.69	-3.71	-2.54	-1.48	0.59	-0.18	27.86	-8.06	8.75	4.91	0.98	2.34	2.96	-0.61	10.45	-4.26	6.48	61.38	-12.33	7.57	7.89
RLUS-1585D	-1.78	1.79	-0.11	2.68	-3.25	-1.52	-6.67	-2.99	-4	-8.78	-2.85	-6.47	-0.78	-0.65	20.88	-5.15	0.18	-2.36	-7.17	-6.59	-2.69	-3.45	6.31	-8.75	2.26	49.14	-16.73	0.59	-0.81
RLUS-1402D	-1.58	0.39	1.84	3.95	-0.83	1.31	-3.58	-1.6	-0.69	-2.18	1.3	-4.83	2.95	-1.82	22.03	6.01	8.54	8.31	3.9	4.81	7.64	3.44	13.92	-0.82	14.02	67.95	-3.56	11.05	12.3
RLUS-1389D	-1.7	-0.13	-1.2	1.69	-3.98	1.73	-2.01	0.47	-0.16	-1.21	0.27	-5.33	2.9	2.04	33.18	1.82	1.65	11.22	1.27	4.9	7.25	0.89	12	6.72	13.02	56.28	-13.48	13.22	15.12
RLUS-1493D	1.49	1.63	3.55	0.06	-0.9	7.76	-3.87	0.54	5.95	-0.16	6.44	-10.69	3.2	4.64	40.83	6.98	11.59	15.3	3.63	5.77	10.27	3.86	21.38	10.61	10.53	57.42	4.07	9.13	8.24
RLUS-1519D	-0.5	-0.34	3.2	9.86	-0.32	1.92	-8.04	-0.6	0.47	-6.44	-1.18	-15.79	0.02	1.55	30.39	-2.98	4.93	3.57	0.3	3.28	5.63	5.27	22.11	-5.92	6.33	55.16	-2.1	8.57	7.08
RLUS-1506D	3.23	5.37	7.53	6.84	-1.51	4.32	-11.58	2.02	5.46	-3.96	2.47	-7.09	4.43	0.4	37.78	-0.51	4.92	4.96	5.3	11.91	10.87	9.56	28.37	-5.63	10.7	65.43	11.77	13.95	10.7
RLUS-1470D	3.25	3.71	2.88	3.85	-4.73	1.83	-1.91	0.32	0.6	-1.35	-1.29	-15.39	2.49	0.25	22.9	1.41	7.3	7.01	-2.57	-1.1	-8.08	-0.14	11.18	-0.72	6.8	48.72	-2.75	3.67	5.61
RLUS-1572D	-1.65	2.82	2.22	2.79	-1.21	2.89	-6.23	-2.95	0.88	-4.68	-0.29	-21.11	2.36	3.42	24.9	-0.4	8.21	8.15	-2.14	-1.95	2.06	0.83	8.84	-5.63	2.4	47.63	-11.87	1.27	1.11
RLUS-1521D	-1.99	3.42	0.17	4.37	-4.59	2.92	-5.22	-5.79	3.28	-6.71	-0.4	-19.38	-2.68	0.11	28.47	0.41	8.1	13.44	-5.14	-2.44	-1.66	-1	12.15	-1.81	4.03	40.6	-9.81	-0.76	1.98
RLUS-1508D	-1.81	3.49	1.17	6.57	-4.91	1.72	-10.37	1.33	1.06	-6.99	-1.27	-2.68	-4.45	0.98	26.46	0.71	1.48	11.58	-6.65	-4.43	-2.46	-2.53	13.55	-8.58	1.6	52.29	-5.74	-1.44	0.05
RLUS-1456D	0.09	2.39	4.36	7.63	-4.14	4.17	-7.97	2.07	5.6	-1.67	-2.28	-6.65	3.59	1.24	23.98	-0.54	4.63	13.38	-4.04	-2.61	-0.93	-0.38	12.05	-5.85	7.35	49.24	-2.49	-0.74	0.43
RLUS-1510D	-0.3	3.16	2.07	2.22	-3.28	2.13	-7.81	-0.5	4.5	-4.09	0.09	-17.27	-1.29	1.87	21.98	-9.7	7.14	14.66	-4.66	-0.32	3.14	-1.21	15.11	2.05	1.54	60.6	-7.43	1.53	-1.67
RLUS-1469D	1.95	2.21	3.33	5.93	-2.57	2.75	-7.65	1.19	6.32	-6.29	-1.51	-15.21	4.6	2.71	24.77	-0.47	2.99	9.48	-6.66	-2.47	-1.24	-0.87	8.72	-2	7.89	62.79	-5.89	0.38	1.04
RLUS-1496E	-3.75	1.06	2.87	0.56	-4.8	-2.59	-10.24	0.6	-0.65	-1.59	-3.11	-13.11	0.01	-4.26	23.96	-3.41	-4.35	7.77	-7	-1.32	2.43	-7.19	13.18	-3.43	8.4	61.01	-8.8	4.51	1.08
RLUS-1392F	2.73	3.02	3.49	4.68	1.62	1.13	1.54	1.04	-2.21	-2.81	2.2	-1.88	-1.56	-0.1	32.88	-6.92	9.34	16.73	2.65	5.27	2.54	-1.24	7.79	-4.77	6.78	55.69	4.79	3.32	7.82
RLUS-1514D	-1.73	6.22	5.26	6.15	-0.5	3.35	-4.49	-1.54	3.57	0.37	5.52	3.35	5.51	0.03	30.57	-4.95	2.59	14.74	-0.48	5.53	4.45	-3.06	22.33	-8.86	8.86	64.01	4.16	10.05	2.17
RLUS-1491F	4.15	5.17	5.1	4.66	2.72	-3.08	5.82	-1.27	1.15	-1.28	1.53	7.67	3.61	0.73	37.57	0.35	-0.79	2.44	4.25	10.13	4.47	-0.07	13.74	-12.75	7.73	58.31	4.65	11.91	8.46
RLUS-1382D	0.22	4.33	0.66	-1.94	0.07	-0.9	1.37	-0.24	-7.14	-0.88	-1.33	-10.8	-3.34	-4.95	30.74	-11.78	-5.75	5.51	-10.06	-6.95	-4.52	-11.01	-10.96	-2.17	-7.1	51.22	-11.23	-2.79	-2.97
RLUS-1577E	7.38	10.13	6.71	11.81	7.81	3.31	6.94	5.91	2.55	2.12	4.82	3.17	4.55	2.84	48.7	-10.84	11.43	8.07	-0.65	3.9	2.48	-0.39	-2.55	0.25	8.04	75.59	-2.33	8.49	7.98
RLUS-1536C	4.66	3.45	1.85	9.85	-6.95	1.26	5	4.17	6.44	-3.17	2.78	-5.32	-3.83	-3.66	41.6	-14.26	2.29	7.02	-4.88	-5.73	1.76	-5.62	2.66	0.32	-2.05	69.93	-17.83	-9.35	-3.07
RLUS-1563D	2.56	5.22	0.95	3.42	-5.28	2.51	5.11	2.95	1.71	-3.32	-0.31	-1.59	-1.56	-1.45	32.61	-1.56	-2.63	-1.83	0.72	-3.47	2.03	-0.17	6.71	2.37	3.12	51.85	7.69	4.41	5.5
RLUS-1461E	4.68	4.03	3.7	5.64	-5.7	1.14	-2.13	-1.05	4.34	7.39	3.56	-24.21	1.85	-3.84	12.94	-1.73	10.65	-5.15	-10.79	-4.16	0.26	-9.07	1.65	-5.73	0.24	35.85	-13.42	1.13	-0.33
RLUS-1506E	4.91	3.67	3.22	5.04	-3.08	3.3	-8.41	-0.39	3.81	-3.48	4.5	-18.73	3.04	0.92	17.78	4.61	2.89	4.7	-6.62	-6.19	-0.29	-6.42	6.14	-8.11	4.5	39.26	-3.79	-1.67	0.5
RLUS-1551D	-1.05	1.04	3.59	2.65	-3.87	-0.3	-13.41	-0.12	-4.64	-4.58	-3.24	-21.3	-5.64	-4.69	16.48	-7.65	2.06	-4	-13.12	-10.42	-2.65	-9.22	2.96	-2.49	0.96	31.42	-3.48	-1.56	-1.63
RLUS-1549D	-1.77	1	1.99	4.22	-0.06	-1.5	-11.27	-1.54	-2.87	-6.98	-2.02	-27.91	-7.56	-6	22.7	2.07	-3.84	-3.05	-10.28	-10.61	-8.68	-5.86	-0.28	-8.7	-0.46	43.04	-1.6	0.01	-1.63
RLUS-1487D	-3.86	-3.71	-4.52	-5.4	-8.39	3.44	-12.73	-5.09	0.3	-1.66	-2.4	-23.38	-1.49	-2.16	24.12	2.06	-2.9	-5.09	-15.25	-8.63	-8.35	-4.62	5.31	-17.14	-0.09	38.18	-19.48	-3.08	-4.31
RLUS-1446D	1.45	2.06	3.36	9.53	-0.73	2.79	9.14	0.95	3.18	5.25	2.74	-4.23	4.4	-2.86	28.38	-8.85	8.75	2.66	0.34	7.15	3.97	-0.57	10.53	-3.78	4.51	32.78	-0.01	2.25	-1.63
RLUS-1434D	0.27	3.15	-4.24	1.4	-7.8	9.48	0.58	-3.21	4.02	8.9	2.29	14.77	11.11	-2.37	53.35	-17.97	-0.66	16.93	-2.17	-2.52	4.46	-9.43	-10.85	23.39	-7.23	31.21	-1.34	-10.53	-8.96
RLUS-1421B	-1.4	8.82	6.34	1.19	6.72	10.08	2.75	-1.66	5.26	4.97	3.26	15.12	3.77	5.96	68.91	-6.69	31.8	30.6	-3	-2.25	7.29	-12.89	-13.54	17.36	-2.87	48.1	-12.84	-0.51	1.17
RLUS-1433A	2.21	5.09	6.71	7.3	7.54	15.16	9.4	-1.48	10.43	13.5	9.57	25.48	8.85	8.86	58.6	-9.44	23.78	26.14	2.39	7.47	14.27	-4.01	0.96	24.07	9.58	50.53	7.2	5.09	9.17
RLUS-1547B	1.56	6.95	4.79	8.64	8.13	13.14	6.07	-1.7	14.11	7.74	14.63	5.32	10.06	12.25	72.88	3.96	27.46	44.52	8.79	6.96	15.84	-15.85	-11.53	4.46	9.17	37.74	17.94	11.15	12.7
RLUS-1376B	2.61	5.42	8.51	8.26	5.42	8.42	2.65	3.33	10.3	5.24	6.99	3.88	5.48	12.77	59.63	-7.62	13.52	48.98	-3.54	3.28	11.01	-14.98	0.73	7.09	12.77	49.68	14.8	4.67	7.02
RLUS-1376A	2.45	4.18	6.43	6.34	2.6	11.48	-1.06	1.57	10.13	5.85	10.33	9.08	10.19	11.79	88.08	3.1	7.93	55.75	1.68	3.44	12.3	-2.67	3.18	16.97	10.85	47.07	18.52	7.74	11.71
RLUS-1505A	-0.05	-3.36	-3.29	-5.04	-4.18	10.2	-1.43	-1.44	11.62	-0.12	8.97	3.77	-2.71	16.86	56.24	6.41	5.29	6.91	-12.01	-4.28	-4.6	-7.43	-9.74	-7.1	-3.55	29.25	-4.23	-6.74	1.96
RLUS-1407F	-1.5	0.45	0.45	-2.35	-0.47	1.82	2.2	0.68	-8.03	-10.2	-9	-7.56	-9.02	2.16	48.75	1.72	12.84	11.59	-6.15	2.46	-8.68	-14.62	-14.91	7.4	-12.13	38.46	-4.48	0.67	5.85
RLUS-1397F	2.1	3.36	5.6	4.88	3.99	2.63	4.34	0.8	-2.38	-1.29	0.87	4.72	-2.04	5.33	36.73	13.22	9.67	2.84	-1.22	6.02	-3.11	-5.06	-3.12	7.92	-1.78	37.07	-2.54	1.08	10.35
RLUS-1385D	-4.99	4.02	1.51	-0.09	-3.11	11.45	-0.21	-0.56	-4.09	-2.98	-3.09	-6.16	1.62	4.54	81.75	15.01	5.64	1.92	-6.26	7.35	-2.52	-6.17	-0.68	7.27	-1.57	31.12	6.44	7.18	14.96
RLUS-1409D	3.69	13.06	11.84	9.01	9.74	16.64	12.7	0.45	-5.14	2.7	-4.11	19	11.65	10.14	94.89	17.2	6.18	-2.01	3.47	9.03	7.87	3.61	10.88	8.69	12.2	51.62	8.61	11.64	9.05
RLUS-1400E	4.76	7.01	7.93	7.54	5.73	2.28	4.17	0.97	3.1	8.93	4.49	-0.4	4.41	6.42	44.96	9.66	5.8	6.29	0.39	5.99	4.84	-2.37	8.76	-1.42	11.62	36.81	0.06	6.33	6.24
RLUS-1383B	-2.07	1.53	2.29	1.22	1.69	6.43	1.49	1.22	1.24	2.59	3.52	-6.11	1.09	9.37	48.45	15.58	-2.61	6.49	-1.68	7.07	-0.94	-10.7	-10.6	-0.03	4.9	45.38	2.82	10.91	14.97
RLUS-1391D	-5.73	-0.12	0.39	-2.3	2.92	14.6	5.03	-1.32	-3.3	-3.04	-1.25	-1.39	3.18	8.35	69	9.72	9.3	18.92	-15.63	0	-2.65	-10.49	-4.45	9.02	-2.82	61.62	-16.58	6.84	7.61
RLUS-1420A	1.63	2.62	3.28	5.7	4.73	11.37	7.21	-0.91	5.15	6.96	6.11	18.39	4.44	6.68	69.69	4.43	8.39	19.64	-1.25	1.04	10.52	-7.03	-3.44	21.39	2.91	56.41	-0.32	4.21	9.46
RLUS-1409A	0.96	2.43	4.82	5.29	3.9	8.55	6.44	1.36	8.73	2.4	5.45	16.44	5.37	7.65	85.42	-0.16	8.41	31.14	-3.81	7.56	10.69	-15.56	-7.38	13	8.4	66.08	-20.24	8.33	11.87
RLUS-1403A	1.8	4.94	6.43	5.74	7.09	13.52	7.02	2.03	11.42	9.59	7.6	17.8	6.03	10.42	65.86	21.11	1.96	19.76	-0.67	0.7	8	-8.55	-1.72	10.49	9.58	59.5	-8.95	4.88	6.63
RLUS-1449B	-3.4	2.97	4.14	1.41	2.79	12.53	0.12	-0.82	3.43	4.27	2.65	-1.13	2.93	12.29	70.89	6.28	0.66	19.59	0.56	7.42	3.79	-2.88	-5.8	12.99	17.94	48.34	-15.93	9.54	13.48
RLUS-1397A	1.71	3.62	4.49	5.57	4.78	11.56	0.7	1.42	11.76	7.49	10.94	12.13	11.19	14.74	92.6	0.98	4.12	31.19	2.34	8.83	16.06	-3.13	7.22	16.46	17.94	57.4	0.47	15.42	15.23
RLUS-1342B	2.87	4.31	7.51	5.65	7.41	13.94	-1.61	0.86	12.23	11.81	10.26	19.75	6.98	10.37	74.45	0.92	16.06	17.43	1.65	6.59	10.26	-3.42	-1.06	12.87	11.76	51.57	5.3	8.68	8.99
RLUS-1396B	-4.51	-0.09	1.44	-0.58	1.4	12.44	-1.35	0.74	5.27	2.78	1.7	4.86	1.39	11.79	82.09	4.8	7.24	6.85	-6.48	6.34	5.09	-10.61	-7.04	14.32	5.39	47.74	1.82	11.48	16.06
RLUS-1332C	2.33	6.49	4.58	7.65	0.31	4.9	-5.69	-1.12	7.91	5.86	0.51	2.14	2.74	9.22	88.05	-8.04	1.97	7.14	0.54	14.34	4.87	-5.43	-3.72	26.38	0.99	46.58	12.44	-4.14	1.57
RLUS-1366E	2.72	5.35	7.39	8.93	4.28	10.04	0.45	-0.12	9.2	4.6	8.27	14.39	5	9.8	76.01	-4.27	5.94	14.96	-4.35	3.65	6.12	-15.23	-19.48	12.24	2.24	46.43	15.01	2.1	3.84
RLUS-1394C	4.53	7.95	8.36	6.31	7.99	7	5.52	-0.27	6.93	9.31	6.15	-3.47	6.91	6.93	50.91	-15.83	6.06	4.59	-0.97	0.81	11.13	-3.86	0.24	4.24	7.07	51.85	11.76	-0.54	2.79
RLUS-1352B	3.29	5.25	4.39	7.12	4.81	8.49	-5.24	1.47	5.28	5.35	9.37	-12.15	9.09	9.81	74.66	-7.33	3.01	6.67	-3.84	6.95	12.16	-10.36	3.01	-2.61	11.32	55.36	7.54	8.74	11.66
RLUS-1556C	-0.21	2.09	3.82	2.77	3.12	6.98	3.66	-0.16	6.29	3.72	5.16	-7.57	7.36	8.57	57.24	-3.83	-0.61	9.41	-1.71	0.31	9.09	-7.43	-0.17	5.53	10.63	46.54	1.18	9.96	7.72
RLUS-1443A	1.65	4.67	5.16	8.39	6.65	13.19	6.39	-0.06	10.52	8.87	6.75	5.68	8.08	10.42	53.68	-3.84	11.21	10.21	3.59	6.7	10.61	-2.82	2.16	13.88	13.81	48.38	10.96	10.98	12.61
RLUS-1392C	-1.17	1.38	3.57	5.5	2.15	11.41	1.45	0.7	5.23	4.26	5.16	-1.11	4.63	10.23	69.32	-2.02	6.24	-1.93	-5.85	0.91	6.53	-10.09	-4.19	12.25	5.5	43.66	9.51	4.32	8.31
RLUS-1567C	-0.79	2.32	2.83	-0.56	3.03	7.12	1.61	-0.64	6.66	7.06	4.91	-8.58	4.66	7.98	66.21	-1.69	2.81	-7.04	-2.85	0.51	8.05	-12.16	-6.21	8.94	8.93	52.31	3.76	5.43	5.32
RLUS-1376C	2.7	6.75	5.36	9.36	1.17	6.81	-3.79	0.42	6.49	9.62	5.53	-8.12	3.48	9.72	78.94	-5.6	1.78	-1.83	-7.57	3.04	7.87	-5.3	-18.93	16.71	7.45	53.61	9.57	4.59	7.78
RLUS-1372C	2.56	10.1	5.83	11.92	2.13	15.54	2.56	1.81	10.2	12.3	14.02	6.68	12.19	10.9	70.37	-0.21	9.57	4.57	0.54	3.23	13.99	-0.64	5.09	7.27	7.76	42.71	15.82	10.78	11.07
RLUS-1346C	2.81	9.94	-1	12.35	-1.28	7.8	-2.03	1.68	6.42	1.87	6.46	-11.36	5.53	7.64	51.99	5.77	4.45	-2.91	-1.57	0.22	4.7	-7.61	-0.98	5.53	1.2	47.36	8.79	8.92	0.04
RLUS-1529D	1.9	0.65	0.24	7.12	-4.11	8.39	1.33	0.83	7.64	7.7	6.86	-0.75	5.3	5.88	51.24	3.28	6.03	11.17	4.2	4.09	4.82	0.89	7.4	7.91	-1.6	49.21	10.41	-4.37	1.85
RLUS-1479C	2.78	3.28	-0.42	1.5	-7.61	6.56	4.37	1.09	11.52	0.72	3.71	1.66	5.28	7.76	49.35	4.38	3.51	15.74	-6.45	0.02	6.45	-4.46	1.69	5.8	5.12	70.03	12.03	2.99	3.06
RLUS-1559E	0.86	2.19	3.3	1.95	-2.49	6.23	-7.05	-1.46	3.66	0.67	-0.18	0.37	4.25	2.6	45.75	5.38	-0.13	5.24	-5.92	-5.98	-0.62	-3.05	2.64	1.17	1.25	42.63	-2.16	1.51	3.67
RLUS-1357D	6.83	10.21	8.8	11.75	6.02	12.42	5.21	4.4	10.09	8.41	12.76	22.89	12.23	12.51	68.57	9.56	8.78	9.4	2.14	10.05	7.65	2.35	3.43	5.1	8.07	61.47	14.81	5.51	10.41
RLUS-1552C	0.8	0.78	6.33	1.13	6.07	4.51	1.36	-0.73	6.85	5.48	3.7	14.35	6.54	8.97	57.06	11.49	9.92	5.26	-1.53	3.58	5.51	-6.28	-4.6	-4.78	12.27	65.67	-3.88	13.38	15.41
RLUS-1467B	0.45	3.63	6.52	4.22	5.77	10.4	3.45	0.59	7.14	6.59	4.94	10.67	6.55	12.41	35.2	12.72	14.39	10.27	3.28	5.57	9.21	0.1	5.68	8.63	14.42	53.14	-3.66	12.24	13.12
RLUS-1365A	2.49	3.4	5.53	5.78	7.19	10.63	2.88	0.89	12.97	10.8	6.9	12.26	6.82	13.12	57.1	19.32	18.12	7.78	5.46	10.49	10.4	2.85	8.28	16.45	15.55	64.36	4.8	6.23	9.25
RLUS-1363A	2.6	4.44	7.43	7.9	7.54	13.31	1.7	0.52	12.46	7.38	10.06	12.21	9.39	13.86	32.79	6.89	16.86	18.99	2.74	7.3	9.1	0.15	4.75	9.48	17.28	53.21	6.77	8.39	11.69
RLUS-1506A	-1.13	3.06	2.24	0.93	4.96	9.75	4.34	-0.98	9.34	12.1	8.13	15.9	6.67	11.01	35.8	5.92	21.92	16.8	-1.15	6.31	10.25	-7.91	5.46	8.83	11.72	50.16	2.7	9.48	10.07
RLUS-1457A	3.04	3.66	4.65	6.82	4.33	10.16	9.26	-0.2	12.6	9.28	9.21	17.94	7.54	7.97	32.79	4.15	10.2	9.68	-0.22	1.14	10.63	-4.81	3.36	11.95	9.64	60.13	4.58	6.22	8.28
RLUS-1452C	1.62	1.94	2.76	6.44	3.48	8.95	4.72	-1.27	9.35	6.42	6.7	9.54	8.52	9.08	32.82	0.88	11.12	7.95	-0.52	2.53	9.4	-5.93	2.13	9.93	12.33	46.89	10.29	8.54	6.97
RLUS-1402B	2.35	3.82	6.09	8.22	6.73	10.61	5.09	0.61	10.02	10.69	7.14	12.34	7.5	9.21	30.93	6.96	12.99	11.86	3.07	6.61	13.01	-3.69	6.57	16.38	15.9	55.4	12.99	9.55	11.12
RLUS-1402A	2.86	0.42	3.53	6.11	4.54	11.77	6.82	0.68	13.02	11.47	8.8	19.25	9.29	11.64	38.97	9.9	15.63	5.98	2.77	6.77	12.18	-2.36	6.69	12.42	14.26	48.62	16.03	8.19	9.35
RLUS-1504A	-0.14	1.1	1.1	4.7	3.17	10.92	5.22	-2.28	8.56	5.38	9.55	23.48	2.94	12.19	32.04	5.03	16.02	6.47	-3.96	0.11	6	-3.58	2.94	5.16	7.71	51.21	-6.95	5.38	10.87
RLUS-1493A	0	4.11	5.45	5.06	-0.37	11.51	3.38	-0.7	7.67	9.66	7.76	27.44	7.11	11.46	27.96	1.96	18.78	12.57	-1.09	4.5	8.4	-3.8	9.47	15.08	12.41	60.34	7.34	10.07	11.54
RLUS-1454B	0.15	3.75	5.27	5.3	6.9	12.27	2.25	-0.45	5.92	8.86	4.04	27.67	6.68	11.61	26.48	8.58	20.19	6.47	3.27	9.3	8.55	-0.48	5.29	14.44	17.83	49.72	4.25	15.09	15.49
RLUS-1486C	0.95	1.89	-3.32	0.09	0.8	7.09	1.53	1.27	4.16	6.62	5.85	18.17	3.01	2.15	42.42	12	5.26	17.33	-5.39	-0.21	8.77	-15.86	-15.24	12.74	1.15	62.03	-11.17	-4.59	-6.74
RLUS-1443C	2.87	2.22	1.86	1.89	0.13	11.12	6.37	1.63	11.01	13.75	5.02	7.61	5.55	7.15	47.48	-2.57	8.38	17.11	-2.96	-0.64	3.33	-13.33	-10.51	10.82	3.11	69.1	-4.84	2.66	0.7
RLUS-1340D	2.5	6.36	6.54	6.23	4.52	10.82	5.08	2.4	13.55	13.04	10.29	15.53	14.17	9.12	37.6	11.27	12.07	15.34	4.39	4.1	7.99	-0.48	1.81	10.31	9.36	38.06	2.27	4.33	6.51
RLUS-1338A	2.11	4.93	5.44	7.22	8.19	13.4	6.16	0.29	13.56	10.73	10.44	25.23	11.57	16.94	38.68	27.46	12.73	21.5	6.35	-3.27	7	-15.93	-8.68	15.85	12.23	71.69	25.83	8.59	12.1
RLUS-1355C	3.08	7.09	6.74	8.78	7.28	11.04	-2.42	1.43	10.68	7.02	8.25	16.5	4.17	12.6	36.1	13.46	11.55	12.97	1.99	5.47	10.37	-8.07	-4.9	10.9	8.11	53.25	11.18	4.45	6.07
RLUS-1345C	2.63	5.85	6.2	6.8	4.38	11.11	0.08	0.28	10.68	9.65	8.42	9.95	7.57	14.84	50.17	14.69	6.1	13.63	1.68	10.24	9.6	-6.56	-4.71	16.08	8.91	52.92	17.39	1.6	7.57
RLUS-1371A	2.02	8.16	8.42	10.28	5.65	12.96	0.49	1.65	14.97	8.86	10.94	14.68	12.38	17.57	38.92	7.89	12.98	11.63	3.48	4.4	13.92	0.72	-16.36	16.18	13.73	56.95	5	12.73	13.92
RLUS-1332A	2.94	3.92	4.34	2.48	0.22	8.21	-4.35	2.71	10.49	2.05	8.61	15.57	9.96	11.06	28.52	8.12	17.9	0.24	0.39	6.43	9.06	-3.77	-15.49	10.73	11.13	60.99	5.9	7.9	10.28
RLUS-1410A	-2.1	-0.29	1.82	1.53	-0.9	7.72	0.28	-0.25	3.86	-0.75	1.95	0.41	2.6	12.76	28.11	13.42	8.33	8.43	-0.86	0.6	10.15	-2.26	-18.63	10.79	14.11	57.83	-15.28	2.28	10.65
RLUS-1443B	0.16	4.98	6.12	5.23	2.08	10.97	4.66	0.8	6.79	7.27	6.89	22.08	6.83	14.23	30.13	24.98	15.23	8.35	5.5	7.96	11.48	-3.68	-0.51	13.08	17.18	56.28	8.38	15.17	16.36
RLUS-1490D	-0.06	0.1	1.76	4.28	-1	4.42	-6.91	-1.79	2.79	-7.16	0.47	13.25	-2.71	2.82	35.67	24.36	7.14	10.48	-2.99	-3.79	1.37	-5.69	-12.64	11.67	7.8	67.61	-5.87	6.37	8.84
RLUS-1405B	0.47	0.28	2.38	7.15	0.82	10.19	1.66	-1.28	7.3	5.19	6.16	18.7	3.66	7.57	55.46	2.1	14.68	-0.5	-1.52	-0.3	7.83	-9.8	-2.85	14.56	7.49	54.12	-2.44	1.95	5.87
RLUS-1407B	1.26	3.09	4.38	6.63	4.27	10.26	4.2	-0.6	7.13	7.81	5.96	23.3	4.93	9.14	47.47	10.73	10.14	1.33	-0.96	0.4	12.22	-10.56	-1.47	11.44	8.8	43.71	10.06	2.71	8.24
RLUS-1353B	2.5	3.14	6.43	4.25	6.46	12.88	5.63	0.5	9.65	8.96	10.41	19.93	7.21	8.64	64.92	35.28	12.01	-3.64	-2.3	0.52	7.75	-4.33	-1.49	8.01	9.6	63.1	2.71	3.97	7.22
RLUS-1422C	1.3	5.94	8.19	4.99	5.16	13.64	5.61	0.92	8.44	8.54	6.2	14.55	5.41	7.72	41.4	5.58	16.19	3.32	-2.96	3.98	5.98	-9.46	-4.76	9.15	9.09	47.82	-22.43	6.55	6.26
RLUS-1418C	0.37	7	8.89	6.29	6.64	9.11	5.05	-0.96	5.1	9.3	3.87	10.21	4.47	8.55	55.88	14.29	-2.21	-11.81	-3.39	-0.03	7.79	-9.72	-3.24	11.26	4.56	54.26	-23.62	2.08	5.95
RLUS-1415A	2.4	5.66	6.07	6.47	5.82	10.98	8.82	0.19	9.86	12.52	5.59	9.21	7.88	10.45	62.88	10.65	5.4	-0.16	0.95	0.88	10.72	-3.49	-0.52	10.66	13.41	50.92	-3.17	6.71	8.25
RLUS-1469B	0.72	3.01	5.45	7.37	4	7.77	5.71	-1.02	8.02	5.8	5.56	25	5.57	11.89	69.88	2.27	17.16	6.51	1.29	4.58	12.14	0.93	7.6	10.5	15.98	61.89	-19.14	11.67	12.55
RLUS-1509A	0.4	2.05	2.9	6.4	2.19	9.18	4.36	0.33	10.47	2.64	10.27	23.6	4.23	9.71	50.49	1.04	2.9	-6.33	-2.3	-1.45	8.92	-3.34	5.83	11.54	6.44	63.65	-9.95	5.89	9.08
RLUS-1383D	-4.49	0.89	2.66	2.44	2.78	2.18	0.38	-0.36	-2.34	-1.44	1.41	-9.21	-0.12	5.53	68.44	6.92	3.16	-3.13	-1.83	18.35	-3.03	-3.82	-1.26	-5.35	7.64	29.37	-15.53	11.2	12.69
RLUS-1405F	2.65	-0.26	-0.59	6.14	-1.8	0.03	-0.91	0.44	-2.54	-2.11	1.5	-29.89	0.55	3.13	82.67	-5.78	19	7.46	3.16	7.28	3.07	-2.62	7.66	-2.26	4.3	45.1	-11.5	6.68	8.99
RLUS-1372F	5.02	8.09	8.21	10	6.03	3.8	6.53	1.81	2.45	-5.33	6.67	-20.58	2.57	5.38	87.54	0.92	22.71	-0.86	4.06	13.85	2.38	0.72	5.22	0.12	4.97	41.1	-18.86	4.79	4.28
RLUS-1423F	2.21	4.75	6.47	4.37	3.8	-0.25	11.03	1.21	-2.52	-1.12	-0.27	-26.37	-0.41	6.38	72.7	12.25	16.73	5.4	-2.06	3.65	-3.81	-6.19	-3.62	0.56	-3.25	35.4	-20.83	-1.08	-1
RLUS-1338E	3	6.81	6.29	7.96	7.53	10.47	14.47	4.51	5.42	11.84	8.06	-8.34	3.56	6.68	59.32	7.18	15.3	-1.28	2.11	10.9	3.55	1.3	2.07	1.91	4.39	40.5	-10.08	4.32	5.94
RLUS-1532F	2.41	0.97	0.14	1.66	-0.02	-3.48	4.25	-2.03	-2.21	-10.19	-0.19	-22.19	-7.07	3.12	63.31	24.42	13.55	14.89	-6.55	-5.62	-8.56	-7.64	-7.08	-16.46	-11.22	43.33	-38.55	-7.49	-3.93
RLUS-1401E	1.93	5.71	6.51	5.49	3.12	0.61	7.99	0.68	0.22	-3.13	1.73	-5.62	2.27	6.48	43.37	13.84	16.88	7.9	0.8	4.77	0.57	-2.95	5.33	-5.92	2.2	40.64	-24.82	-3.59	-3.01
RLUS-1334F	4.66	7.88	7	9.77	7.55	6.41	9.93	3.73	2.98	2.74	8.35	-13.87	5.54	6.25	76.39	11.19	11.96	30.89	3.61	16.06	1.41	1.34	0.72	1.06	3.12	39.53	-20.05	7.39	8.94
RLUS-1425E	1.15	5.6	8.74	10.56	8.29	6.08	-1.49	3.38	4.04	9.37	6.57	-4.3	8.98	10.11	68.15	15.72	6.33	18.69	5.16	8.86	4.79	0.51	7.33	-8.87	7.51	43.59	-21.49	3.05	4.39
RLUS-1333F	6.51	4.6	8.32	4.9	5.18	3.46	2.22	3.07	4.5	6.42	4.36	0.12	3.37	6.37	65.65	10.76	14.82	19.21	5.06	10.32	1.74	1.21	3.78	-4.45	6.89	37.38	-16.09	6.39	6.05
RLUS-1386F	2.55	4.37	6.59	5.43	5.46	2.93	8.22	1.86	1.36	1.37	3.47	-1.39	2.33	8.53	46.76	8.54	8.57	0.52	-1.01	4.88	-0.51	-1.79	-2.91	4.1	-1.93	36.8	-26.04	-0.23	1.34
RLUS-1442E	1.3	5.47	7.25	6.43	3.61	3.4	9.68	0.77	2.3	1.89	4.86	4.4	5.11	10.63	64.51	10.91	16.36	1.53	5.09	15.11	1.04	-0.41	7.33	2.9	2.55	42.82	-19.14	5.65	5.05
RLUS-1439E	-0.78	6.66	5.86	5.81	4.02	7.71	15.24	5.48	0	4.05	3.03	-0.38	1.41	5.93	57.53	8.36	13.11	3.78	3.82	13.06	-0.65	1.61	4.48	-5.78	3.37	23.34	-23.04	5.43	3.55
RLUS-1510F	-0.53	1.59	1.83	0.45	0.28	-4.61	3.94	-3.12	-4.19	-8.58	0.41	-12.51	-6.64	-0.79	40.8	-6.79	7.07	3.9	-3.97	-2.28	-3.88	-9.76	-1.45	-6.23	-11.54	27.16	-18.41	-10.07	-3.59
RLUS-1449E	7.16	6.62	6.77	9.96	6.85	7.05	14.25	0.72	9.15	4.09	11.71	4.14	11.23	9.86	56.7	4.66	14.69	18.88	3.45	9.03	5.88	1.47	9.79	4.02	3.36	34.76	-9.39	1.98	3.28
RLUS-1343E	2.17	2.7	4.36	3.4	-1.47	1.2	11.75	0.97	-1.54	-5.08	-0.32	13.21	-3.94	6.47	64.51	-2.11	16.37	13.3	-3.61	-2.9	-0.21	-11.31	-3.44	-4.62	-6.83	40.82	-3.56	-2.28	-1.88
RLUS-1395D	0.89	5.32	4.82	3.73	1.53	3.15	-0.19	-1.53	-1.22	2.52	3.88	3.77	1.44	-1.14	81.33	-13.73	2.53	15.52	-5.04	-4.82	-1.11	-7.29	-5.06	-3.97	-5.03	45.61	-15.83	-7.87	3.69
RLUS-1408F	2.32	7.03	6.18	6	8.13	-1.14	4.6	0.87	-4.66	-7.81	-1.94	-35.24	-2.46	1.01	52.17	7.81	16.56	11.03	-0.1	1.83	2.07	-7.97	-7.23	-6.63	-3.34	43.1	0.19	-2.18	6.85
RLUS-1375E	5.5	13.23	9.02	16.34	5.56	6.9	9.34	3.85	3.92	2.98	7.31	-30.4	4.73	8	66.16	7.87	24.42	24.62	0.87	15.23	1.38	1.28	3.1	0.31	5.51	37.09	-3.22	1.76	6.74
RLUS-1516F	-0.17	2.89	2.16	8.39	2.32	-3.87	8.47	-0.55	-3.37	-5.82	-0.63	-41.33	-6.18	-0.52	69.92	3.2	9.47	19.32	-3.5	-1.53	-4.95	-5.34	3.09	-2.4	-1.11	43.59	-11.3	-2.45	-1.35
RLUS-1480F	5.55	4.91	5.1	5.4	3.61	-2.81	13.14	1.53	3.22	2.4	2.39	-21.38	-0.25	-0.22	65.91	6.49	8.63	14.82	-3.42	-0.79	-2.09	-7.42	2.66	-14.94	-4.19	35.92	5.18	0.61	-3.14
RLUS-1352D	2.88	6.48	5.72	8.5	3.31	5.15	3.8	0.65	0.55	-0.14	5.36	-18.27	3.09	1.73	78.99	3.78	12.4	12.3	-2.07	8.53	-0.71	-1.28	-0.77	1.97	-0.2	47.73	8.3	0.73	5.76
RLUS-1346F	5.9	6.17	6.95	6.67	6.24	3.03	13.57	3.38	2.51	0.12	4.99	-1	3.5	2.9	53.39	11.52	14.85	11.11	3.57	8.34	1.24	-1.39	2.44	-7.54	9.37	36.02	19	6.68	7.09
RLUS-1379F	3.16	0.9	4.7	1.94	2.89	-3.37	-1.17	0.07	-1.12	-9.59	-2.06	-24.43	-3.19	2.85	35.11	-5.48	3.19	6.08	2.19	6.79	-3.68	-17.22	-4.42	-13.94	2.51	39.34	6.36	-1.96	-0.96
RLUS-1602F	1.34	0.27	0.7	-0.11	2.2	-4.38	5.23	-0.04	-2.87	-5.76	-4.94	-1.81	-9.56	-4.33	25.55	-11.29	3.48	-0.81	2.52	-3.49	-7.54	-3.19	-0.7	-3.2	-5.57	10.28	-14.82	-1.14	-1.18
RLUS-1569D	2.15	5.71	4.49	7.17	1.95	3.64	7.13	-0.01	-0.91	0.03	-0.05	8.23	1.52	3.68	35.92	8.07	-3.49	14.76	3.15	9.07	4.33	6.5	14.99	2.54	11.8	37.52	-0.84	8.76	7.4
RLUS-1465D	0.94	4.05	4.48	5.17	3.19	1.22	4.03	2.12	-3.2	-4.95	-2.85	6.45	0.48	1.23	33.04	16.13	6.39	-5.81	2.19	4.11	0.6	5.66	14.38	8.39	8.87	30.27	-3.5	7.73	9.04
RLUS-1348F	3.09	2.99	5.67	2.57	3.35	-0.4	-25.41	1.32	0.69	-2.6	-0.5	-1.63	-2.2	4.2	63.32	13.92	11.59	31.57	3.88	14	0.41	-0.75	2.64	-8.39	4.82	41.2	-20.18	2.79	4.83
RLUS-1424D	-1.28	5.58	5.86	5.8	0.88	0.38	-9.19	-4.56	-6.44	-6.94	-2.21	-11.63	2.1	2.9	52.75	14.63	19.71	8.73	-2.11	5.48	6.34	4.3	14.13	-4.96	6.11	35.43	-3.69	-1.29	2.52
RLUS-1449D	4.97	8.41	8.02	12.19	5.84	12.04	-8.26	8.1	6.21	11.25	9.46	-17.04	10.56	9.85	44.56	20.05	16.5	12.78	13.59	12.43	10.05	11.67	20.72	11.34	24.34	52.11	-7.9	16.27	18.55
RLUS-1462D	1.62	7.28	10.08	10.75	2.61	5.95	-9.19	0.95	-2.1	-4.55	0.97	-7.05	7.23	10.07	46.8	9.05	6.4	12.01	8.56	12.91	3.36	12.94	21.82	0.04	18.52	33.32	-12.52	15.87	13
RLUS-1481D	1.24	6.34	6.12	6.84	1.63	2.84	-3.3	-2.88	-0.34	-3.55	0.79	-9.22	5.12	5.82	35.24	10.23	7.07	4.51	2.06	5.85	3.04	7.55	16.66	-4.81	9.51	36.57	-13.56	8.13	8.23
RLUS-1480D	-2.04	0.34	4.38	6.84	-0.78	2.43	-12	0.4	-7.19	-11.15	-6.95	-5.43	-1.49	0.15	25.46	5.28	8.41	7.36	2.12	4.99	0.23	6.36	13.11	-12.9	7.64	44.49	-13.51	6.58	5.7
RLUS-1358D	3.47	3.73	5.47	5.51	1.19	-3.63	-4.88	0.51	0.26	-4.11	-1.39	-2.94	-1.52	2.41	24.8	-4.92	8.44	-2.04	8.68	23.3	-2.25	-3.76	-0.54	-11.15	8.14	31.45	8.35	1.81	1.19
RLUS-1546D	-0.67	4.39	5.2	8.81	0.67	1.89	-11.63	3.53	0.94	2.27	0.06	-7.42	6.33	0.71	38.22	6.31	9.52	9.23	0.37	6.79	7.75	10.89	21.36	-6.39	18.99	37.2	5.77	16.22	13.14
RLUS-1544F	-2.38	1.09	6.52	3.26	5.3	1	-8.42	2.8	-2.04	-1.16	-1.35	2.66	1.66	-0.96	35.58	8.38	10.96	4.26	-2.66	2.48	5.45	6.41	13.15	-0.98	15.38	42.91	6.56	14.87	14.58
RLUS-1576D	0.47	2.15	2.87	1.13	-2.74	1.61	-5.43	6.73	0.81	5.49	-1.43	-3.14	8.26	-2.2	40.48	-13.84	8.18	-4.07	-2.37	4.87	7.38	4.99	13.56	5.42	16.42	45.17	9.04	14.64	12.19
RLUS-1387F	4.44	5	6.97	6.96	6.92	1.11	6.5	1.32	-0.47	1.96	0.12	-5.22	1.75	2.99	27.28	-3.08	9.5	-9.87	4.76	8.38	4.48	0.02	6.76	-2.63	9.03	23.22	7.35	7.6	8.95
RLUS-1361F	5.16	7.48	7.44	9.16	7.57	5.89	0.11	1.92	1.05	0.21	8.03	-33.19	4.75	5.76	57.44	1.62	23.44	-0.78	4.31	10.88	5.36	4.12	8.11	-7.97	6.93	45.19	16.87	12.33	14.29
RLUS-1439D	1.73	1.94	3.72	3.74	0.08	4.35	0.26	1.09	3.85	1.29	4.03	-15.43	5.87	3.21	30.08	3.59	14.06	-6.16	1.06	3.66	3.9	1.24	11	1.98	11.67	40.88	10.15	10.85	9.69
RLUS-1454D	5.73	12.43	11.91	11.46	7.17	11.84	12.87	4.7	2.95	1.46	2.37	-2.68	8.29	4.34	41.54	13.01	34.17	12.6	7.5	10.96	9.38	10.96	22.55	1.06	19.88	53.55	8.11	17.56	14.45
RLUS-1553E	0.12	-8.8	-0.21	-0.64	-5.63	-7.01	9.3	1.14	-6.46	0.39	-4.3	-29.04	6.66	-4.45	41.95	-5.18	24.58	16.95	-2.15	2.94	1.59	5.51	13.32	-3.54	18.38	50.77	9.39	15.8	11.66
RLUS-1385E	11.69	10.16	18.75	15.88	17.51	3.35	13.9	11.78	1.05	21.95	2.58	-11.03	4.7	-0.61	35.18	10.73	44.43	25.49	14.41	16.26	11.99	16.28	25.77	10.01	22	59.47	20.63	19.95	28.66
RLUS-1525F	1.83	9.43	4.48	7.6	4.48	-0.42	2.95	2.83	-3.7	-6.6	1.9	14.26	-9.23	-8.89	-10.32	2.19	4.49	13.2	-6.27	1.73	-5.25	-15.69	-10.74	-19.17	-5.82	37.43	-17.23	-9.94	-12.08
RLUS-1382F	3.26	11.05	4.61	11.78	6.79	-0.6	2.26	0.47	-5	-4.26	0.34	13.69	-4.64	0.96	19.13	-9.31	12.16	20.96	0.11	6.28	-3.16	-5.04	-12.03	-8.74	-6.97	28.53	-14.9	-10.72	-11.47
RLUS-1395E	7.03	9.49	6.85	9.1	5.05	5.23	8.69	1.86	0.87	1.25	5.12	20.84	4.12	0.55	15.36	-9.39	12.27	16.58	0.41	3.06	5.09	-2.2	0.67	-7.44	-4.84	41.22	-17.32	-7.75	-4.09
RLUS-1363E	6.86	5.03	5.85	5.01	4.63	4.34	9.96	3.51	1.3	-4.73	4.16	14.46	1.46	6.03	13.08	-3.35	10.44	13.65	-1.53	3.4	-2.18	-5.75	-5.32	-13.27	-6.16	31.62	-30.51	-8.58	-7.64
RLUS-1473E	3.44	10.29	5.97	6.73	2.13	6.02	4.59	0.62	-2.22	1.82	5.85	11.2	5.62	-0.56	9.04	0.47	13.87	20.44	-6.49	-6.79	3.12	-6.93	-6.36	1.59	-5.82	32.16	-11.53	-11.72	-12.49
RLUS-1446E	-2.05	2.16	1.15	4.48	-8.66	4.45	1.98	0.75	2.54	-3.8	-5.67	15.58	-1.38	4.19	3.15	2.15	4.42	5.81	-8.3	-6.34	-3.22	-7.78	-7.55	-3.26	-0.04	23.74	-27.02	-11.79	-12.43
RLUS-1426E	9.17	10.59	11.7	13.54	7.09	13.52	4.16	8.3	6.49	8.05	8.92	0.07	6.25	12.63	35.52	11.42	13.91	2.14	4.07	11.14	8.55	2.31	11.61	12.3	4.69	36.05	-15.39	6.58	6.58
RLUS-1427E	3.44	12.27	13.51	9.32	2.41	3.6	-4.71	1.24	2.06	11.56	0.13	-5.99	4.56	15.06	29.29	14.82	11.66	1.66	4	4.42	1.73	0.47	4.82	-8.9	1.57	39.48	-17.95	1.82	2.49
RLUS-1455E	-0.09	2.11	3.49	3.58	0.26	-1.69	6.27	-0.66	-3.48	-6.41	-2.31	3.94	-2.69	4.28	19.39	2.36	10.75	-0.03	-0.29	2.56	-5.59	-3.59	-0.85	-16.99	-2.59	35.92	-29.47	-1.99	-1.72
RLUS-1364F	5.89	6.15	8.27	8.53	4.63	7.64	5.61	0.07	6.07	2.81	5.83	15.37	2.35	4.61	35.53	10.12	22.56	11.79	7.1	16.79	3.74	1.41	4.58	0.31	4.83	45.17	-20.84	4.57	3.82
RLUS-1452E	-1.79	3.07	4.05	4.74	-0.16	0.54	3.27	-2.84	-2.79	1.9	-0.52	9.17	-0.69	1.96	31.54	15.71	5.01	6.57	-1.56	2.28	-3.01	-0.99	6.02	-11.01	2.02	44.95	-24.53	-0.27	-1.37
RLUS-1494E	-0.59	0.84	0.65	2.22	-2.63	-3.59	-0.46	-2.09	-0.96	-5.46	2.49	3.69	-3.01	2.04	22.8	11.64	5.82	0.44	-2.96	2.01	-1.83	-7.4	5.83	-9.42	1.82	31.09	-19.4	0.72	2.08
RLUS-1385F	0.24	3.41	4.83	5.8	4.14	3.02	9.58	3.31	2.95	7.26	7.1	14.25	5.13	11.72	40.69	6.11	13.85	-8.22	3.16	11.64	4.53	1.52	9.22	-7.12	5.88	46.77	-13.23	4.52	9.32
RLUS-1437F	3.11	5.32	4.65	3.1	5.3	3.5	8.01	1.7	-0.2	-0.65	1.04	6.52	1.21	3.01	24.45	10.2	20.18	5.88	3.12	6.47	-0.08	0.36	4.93	8.14	9.93	39.05	-14.71	9.4	11.21
RLUS-1452D	-3.97	-0.3	-0.1	-0.98	-3.25	1.36	-8.09	-0.83	-2.92	0.61	-6.35	19.63	-0.71	2.45	31.01	14.67	8.71	-4.17	-1.06	1.38	-4.03	-3.54	0.2	-3.71	4.47	24.16	-18.33	5.8	4.93
RLUS-1425D	1.52	6.22	7.71	3.13	3.71	0.99	5.43	-0.43	-6.75	5.77	-2.72	11.35	-2.77	0.08	16.72	2.07	1.94	7.07	-6.51	0.6	-7.02	-7.97	-4.71	-8.86	-4.34	52.24	-23.31	0.45	1.89
RLUS-1363F	4.79	9.16	7.87	9.9	6.63	6.18	11.01	2.44	2.96	0.58	5.14	21.98	1.58	5.98	25.11	15.64	7.01	11.35	4.6	4.51	-1.48	-1.35	-1.25	4.34	-0.87	55.89	-25.63	-1.92	0.51
RLUS-1367D	5.3	5.22	3.73	5.65	0.99	8.55	1.92	2.45	3.25	4.86	5.68	21.49	4.15	2.83	22.04	3.68	5.47	16.26	-5.03	-0.6	2.3	-7.31	-0.74	0.71	2.21	54.74	-26.46	0.35	2.62
RLUS-1379D	3.68	4.11	4.91	5.22	2.91	4	-0.89	1.08	3.7	1.63	4.82	19.21	2.73	5.77	16.81	-3.86	4.23	6.03	-0.17	4.56	2.87	-3.98	-0.11	-4.66	4.4	41.6	-12.12	1.94	3.46
RLUS-1380F	5.38	10.37	8.94	10.61	5.35	8.58	3.99	2.37	2.43	0.63	7.19	19.14	3.68	3.43	22.62	-7.18	14.59	7.07	0.38	3.5	1.48	-0.6	-3.42	1.47	-0.86	51.8	-14.96	0.89	4.27
RLUS-1432D	3.27	6.25	6.95	9.75	4.25	1.33	8.01	1.54	0.3	3.41	2.52	4.02	3.54	2.06	18.74	2.88	8.01	19.46	-0.7	2.21	2.92	-3.05	4.36	0.72	-4.05	47.34	-9.18	-2.09	0.23
RLUS-1382A	2.51	7.33	5.2	7.86	4.14	11.77	4.03	-0.26	4.23	4.51	7.6	11.16	4.32	9.79	19.27	10.18	15.67	19.86	2.52	1.92	7.38	-10.46	-6.57	1.88	-2.47	66.87	-15.99	0.23	1.04
RLUS-1343D	3.97	10.29	7	7.69	4.13	12.7	10.08	2	4.82	5.44	6.11	19.43	10.13	4.37	29.21	13.39	12.74	19.91	1.95	4.87	6.95	-3.67	1.64	2.29	-0.27	56.05	3.89	3.9	0.36
RLUS-1501F	2.33	0.18	1.83	3.89	2.58	-1.66	8.39	-0.59	1.44	-5.91	2.34	17.54	-1.62	1.32	20.35	9.04	12.36	21.76	-5.04	-0.62	-4.61	-7.05	-0.73	-6.99	-4.82	34.19	-21.48	-1.56	1.48
RLUS-1369F	2.65	7.7	5.85	7.54	8.42	2.04	4.45	1.57	-6.03	-3.73	1.22	13.16	-3.45	0.99	18.83	14.15	19.06	19.18	-1.96	3.12	-3.64	-5.73	-10.61	-4.96	-8.71	48.04	-15.17	-5.27	-6.43
RLUS-1430E	-2.09	7.24	9.6	-1.44	3.83	-1.21	3.31	-1.16	-6.23	-7.86	-4.27	6.53	2.48	-0.4	15.2	4.47	2.07	15.03	-5.49	4.52	-8.08	-11.96	-6.32	-10.91	-9.61	45.45	-30.46	-1.12	-1.34
RLUS-1423E	6.5	12.11	12.89	5.08	9.54	4.41	17.25	4.67	0.73	7.24	3.97	10.01	7.94	7.07	19.91	13.35	12.92	14.68	-1	4.4	0.51	-2.9	2.42	0.63	-1.02	36.9	-14.98	4.23	4.36
RLUS-1389E	3.16	6.14	6.34	3.32	5.3	1.39	5.08	-0.05	-0.89	7.31	2.52	2.89	1.01	3.82	8.8	12.79	11.03	2.58	-8.26	10.07	-3.25	-18.18	-4.43	-8.08	-5.22	43.55	-27.38	-4.82	-2.75
RLUS-1456E	14.14	11.84	15.13	17.46	7.57	13.66	6.4	5.58	17.77	16.2	18.19	14.39	17.4	14.12	27.3	29.59	22.71	18.44	9.18	12.71	12.95	4.02	15.56	-5.63	9.14	58.02	-12.24	4.1	4.8
RLUS-1376E	7.6	10.34	9.78	13.83	8.7	14.18	6.29	2.75	17.07	17.52	14.21	7.49	12.3	10.03	24.35	17.98	6.18	11.55	1.65	7.48	9.05	3.28	4.59	-5.52	4.13	49.54	-19.67	2.91	4
RLUS-1400C	0.59	5.02	6.79	3.93	5.57	11.53	2.74	0.58	9.21	4.5	5.74	11.52	7.1	13.24	27.92	23.71	7.43	13.28	-1.08	4.28	10.03	-5.39	1.15	14.15	11.84	39.25	-19.92	7.22	9.2
RLUS-1417B	3.72	4.46	7.82	8.05	7.62	10.26	6.09	0.4	9.35	10.54	7.21	22.72	7.88	15.17	21.63	5.54	12.75	16.71	-5.69	4.63	-9.77	-16.26	-17.86	13.94	12.92	67.87	-10.48	10.58	16.43
RLUS-1422B	0.89	3.02	5.98	3.85	5.13	11.77	5.42	0.36	5.54	5.03	3.04	26.64	1.32	13.07	16.26	16.15	9.33	13.93	-4.88	3.19	3.23	-11.49	-3.84	7.53	5.27	52.21	-17.34	4.65	10.37
RLUS-1469A	-1.18	3.55	5.21	3.94	5.87	9.43	4.59	-0.74	4.04	4.83	1.99	22.46	3.02	11.08	23.09	7.91	8.83	8.48	2.5	3.89	6.72	-0.38	1.59	14.08	14.21	61.43	-21.44	10.14	11.28
RLUS-1551F	1.06	2.36	2.39	1.47	-9.04	-4.17	4.48	0.05	-4.98	-4.58	-2.8	1.91	-2.85	-4.51	25.24	-25.93	9.39	10.36	-4.8	-0.62	-1.98	-7.13	-3.75	-16.82	-1.46	37.75	-19.26	-1.28	0.23
RLUS-1576F	3.02	5.77	6.8	4.64	7.92	0.87	7.13	2.62	-0.39	3.03	1.23	3.02	2.8	-0.22	18.54	-20.03	8.3	24.11	-3.59	3.41	-0.17	-2.16	-1.12	-6.92	4.63	35.17	-13.99	2.08	2.99
RLUS-1574F	0.74	1.36	0.77	3	-0.65	-4.25	1.94	1.92	-5.03	-0.27	-1.5	12.42	-1.49	-2.06	29.19	-13	3.96	5.53	-0.31	3.83	-0.22	-5.55	2.85	-14.45	3.13	43.04	-5.37	4.62	4.67
RLUS-1455F	2.21	4.89	5.21	3.78	3.18	-0.81	6.6	0.88	-2.23	-2.9	1.57	10.4	0.5	2.98	25.19	-3.87	8.62	0.23	1.8	4.35	1.11	-2.15	5.62	-6.92	6.16	38.52	-13.17	5.47	7.09
RLUS-1483D	-7.38	3.02	4.49	1.88	-1.47	0.88	3.54	0.18	-1.95	-2.78	-3.65	11.83	-6.68	-1.86	22.89	-9.68	6.55	8.02	-3.49	-1.37	-3.67	-6.52	-1.88	-8.72	-0.78	31.41	-14.18	-3.53	-2.34
RLUS-1381F	4.75	7.66	2.53	5.87	3.92	9.31	7.53	1.12	0.06	0.51	7.22	11.55	1.48	2.06	46.15	-9.24	14.41	14.43	0.37	0.81	3.75	-5.38	-0.75	5.02	-1.76	52.25	-18.55	1.85	2.54
RLUS-1563F	2.52	4.54	7.37	3.77	6.12	1.56	9.57	4.14	-1.57	3.29	0.47	11.48	4.98	0.1	29.61	-15.48	22.24	6.84	-3.8	4.59	3.67	-0.32	1.37	-1.07	4.8	52.68	-27.16	2.11	2.21
RLUS-1418E	1.33	1.76	2.04	2.72	-3.27	-0.04	-1.28	-1.88	-0.54	-1.95	0.29	4.31	1.87	-0.56	17.41	-4.33	7.84	-0.05	-0.03	-1.53	2.71	-2.22	5.54	-7.94	-1.7	35.29	-26.32	-6.18	-6.61
RLUS-1368F	5.21	7.05	3.05	8.83	1.91	13.82	4.24	0.45	1.76	11.69	8.51	9.06	4.39	3	25.84	-8.96	12.76	14.59	0.1	15.85	4.51	1.2	-2.58	-2.45	1.14	29.2	-13.57	-1.62	-2.72
RLUS-1345E	5.81	2.27	5.74	5.8	0.3	10.81	9.28	1.46	2.58	12.42	9.77	8.63	6.23	2.01	16.44	0.4	4.89	12.84	4.19	10.96	4.47	2.58	7.4	2.37	-2.8	36.39	-1.98	6.77	4.18
RLUS-1335D	2.51	4.79	4.83	5.56	4.97	9.37	16.01	1.02	8.92	12.86	10.83	12.71	13.15	7.63	30.47	6.52	18.19	26.46	2.57	12.42	9.03	-1.17	4.67	0.9	2.82	27.86	4.1	6.25	5.53
RLUS-1457E	-0.46	4.36	3.21	2.79	4.27	7.97	4.92	0.99	-1.8	9.27	1	15.09	-2.7	2.86	38.78	8.59	19.57	24.47	2.78	12.01	1.38	4.55	6.27	-2.02	4.92	25.49	-21.79	1.3	1.23
RLUS-1377B	2.68	8.01	8.61	11.1	8.96	19.72	8.97	0.98	15.29	16.86	16.96	24.5	14.04	15.2	72.99	13.31	26.83	37.37	8.91	13.44	15.34	1.61	8.36	-10.96	4.27	51.37	-13.28	4	7.45
RLUS-1522F	3.46	3.76	5.88	6.27	7.02	10.1	5.42	-0.57	7.97	3.95	12.32	16.28	6.58	10.87	41.01	8.65	17.44	25.53	8.84	15.82	10.92	9.68	21.95	-8.87	5.73	44.93	-15.23	1.43	3.46
RLUS-1392E	2.56	-1.07	-0.8	0.96	-8.03	-2.85	5.24	-3.64	-0.65	1.17	-1.46	11.11	3.74	-2.24	18.31	-5.39	4.73	-5.94	-0.21	-2.72	2.53	-1.78	8.18	-16.89	-1.83	21.23	-27.43	-9.66	-8.88
RLUS-1383E	1.04	4.86	5.96	4.58	5.38	2.58	2.48	0.13	2.61	5.58	5.66	9.36	6.65	3.39	13.75	2.41	11.34	-0.41	7.99	7.79	3.64	0.74	4.86	-5.08	0.33	25.11	-28.1	0.24	5.26
RLUS-1429E	1.83	3.28	5.44	7.01	7.77	0.88	5.82	-0.72	3.04	4.82	2.69	-1.47	8.11	4.99	21.14	0.64	15.83	-5.8	3.83	8.89	1.85	0.19	5.82	-3.92	1.44	24.5	-50.6	-9.94	-9.67
RLUS-1413E	0.04	6.05	5.36	5.94	4.59	2.84	-0.03	0.47	-1.36	-0.92	5.34	10.85	1.14	1.89	18.31	-3	3.75	-11.15	1.42	4.34	-0.33	-3.33	5.16	-4.88	0.93	23.35	-23.25	-1.46	0.19
RLUS-1374F	4.53	10.2	7.56	13.07	3.9	4.52	-2.83	3.85	1.33	-0.11	7.09	1.4	4.99	5.75	21.76	-1.7	7.78	1.65	3.14	8.14	5.73	6.18	8.97	-1.52	2.44	30.59	-19.67	8.68	8.92
RLUS-1335E	-0.53	3.87	5.64	5.25	3.81	0.06	6.86	-1.66	0.42	5.54	0.8	-4.47	-4.38	7.73	7.62	0.28	17.89	8.67	3.02	9.97	-1.91	-3.06	2.06	-7.18	5.46	38.67	-6.12	1.25	0.05
RLUS-1516E	2.58	7.14	4.33	6.99	5.51	-0.8	7.49	-0.35	0.32	7.7	3.2	-10.27	5.08	6.86	17.63	15.52	18.38	13.13	6.76	12.4	5.43	-0.81	14.11	-10.54	7.57	41.73	-8.9	6.11	-3.54
RLUS-1425F	3.04	3.93	5.27	7.46	0.96	1.98	6.29	-0.55	0.79	4.7	4.11	-5.23	0.86	5.49	9.27	9.91	13.29	15.26	1.04	9.2	-1.01	-2.37	-0.79	-7.93	5.51	41.47	-26.59	3.83	5.57
RLUS-1407E	1.26	6.04	3.1	3.76	0.87	2.87	2.89	-0.5	-0.54	-2.89	2.95	-0.58	-0.88	4.35	5.79	-6.43	13.84	6.95	1.75	0.46	-2.74	-4.96	-6.57	-11.82	-7.07	37.96	-23.5	-2.64	3.94
RLUS-1445E	4.65	6.53	5.25	5.68	0.2	-1.04	5.47	0.66	-0.47	-2.43	2.16	-3.29	-3.48	4.4	5.08	-5.99	19.9	4.32	-2.36	5.14	-0.94	-4.86	2.57	-13.85	-3.65	37.87	-29.68	-4.27	-4.11
RLUS-1438E	6.67	9.48	5.35	11.52	1.64	7.45	2.49	-0.85	5.86	2.41	7.32	-2.54	5.33	9.52	17.23	0.66	17.34	6.48	7.23	10.77	3.13	1.49	6.88	-5.58	-1.6	39.43	-22.35	0.2	1.29
RLUS-1437E	-1.17	0.86	2.01	1.11	0.95	4.49	14.2	-1.47	4.59	7.94	4	0.82	2.51	3.75	18.89	2.44	14.99	4.79	4.92	12.33	-0.86	-2.71	5.56	-13.45	-0.47	33.86	-23.55	-0.06	-2.81
RLUS-1334E	6.27	9.61	6.44	11.73	5.58	9.19	19.39	4.59	2.75	9.85	7.58	-1.02	4.11	4.12	19.35	0.36	8.1	14.97	3.25	7.69	-0.37	0.99	0.4	-11.03	-0.78	47.45	-6.03	0.13	4.63
RLUS-1376F	9.69	8.76	8.69	10.32	5.21	12.07	19.26	7.27	6.22	15.73	11.38	-13.63	11.39	7.15	24.61	-0.03	16.54	17.34	9.7	15.64	7.86	6.5	7.75	0.43	2.06	63.14	-21.03	7.79	8.69
RLUS-1384E	3.46	5.23	7.61	6.68	4.13	2.99	20.32	0.83	3.49	10.21	9.24	-7.3	11.42	3.57	14.88	4.16	13.41	6.27	5.65	5.7	4.16	2.87	4.14	4.61	3.09	46.8	-20.95	4.8	8.86
RLUS-1379E	1.63	-2.93	4.32	5.64	0.72	5.08	6.81	0.07	-0.18	7.27	0.06	-7.06	-1.62	-2	4.95	-11.25	13.32	7	-6.72	1.94	-0.55	-15.34	0.76	-11.76	-5.6	32.76	-22.67	-3.21	-3.05
RLUS-1339F	3.12	3.73	3.23	4.81	-0.86	7.35	6.14	-0.26	-4.13	6.37	9.71	-3.17	-0.78	-0.44	-4.63	-3.93	14.9	10.22	-5.59	-0.94	-3.06	-2.85	3.82	-7.24	-3.35	39.14	-13.93	1.75	3.67
RLUS-1573F	-4.8	-1.48	2.24	-0.99	-1.65	-0.62	0.07	-4.47	-5.24	-0.94	-3.32	-12.31	3.67	-3.48	6.53	0.01	8.53	3.48	-7.92	-6.07	-4.11	-5.56	2.27	-1.18	1.58	37.35	-20.96	-0.28	-1.86
RLUS-1527F	0.15	1.17	-0.21	4.32	-4.22	1.91	3.21	-2.21	2.67	2.01	5.14	1.58	3.79	4.12	-0.02	4.53	11.36	4.18	-5.18	-1.06	-1.41	-3.12	6.55	0.34	1.58	38.03	-15.84	-1.33	2.85
RLUS-1451F	0.4	3.6	4.22	4.8	1.39	1.15	9.34	-0.06	-1.13	-4.22	0.58	-2.38	-1.09	4.8	-3.51	20.87	12.91	21.42	-1.7	4.19	-3.98	-4.52	-3.18	-6.24	4.17	37.28	-6.34	2.24	3.89
RLUS-1417E	-0.86	7.2	7.11	6.79	1.93	4.49	6.17	-1.6	0.21	0.28	2.27	3.71	4.7	4.42	-8.3	17.03	12.64	6.08	3.52	9.34	-0.53	-6.27	-0.85	-7.08	0.93	42.33	-11.46	1.54	3.81
RLUS-1536F	0.01	2.38	2.98	3.28	-0.6	-7.57	8.11	-1.85	-7.72	-11.18	-0.7	-7.98	-9.22	-5.09	-19.02	-20.33	15.37	10.74	-3.92	-2.67	-5.14	-12.66	-5.59	-11.85	-12.11	37.76	-31.01	-16.26	-12.26
RLUS-1382B	3.39	6.37	2.85	8.38	4.16	2.68	4.22	0.93	-1.72	-4.69	1.78	-3	-1.5	3.01	-0.37	-12.84	18.3	9.3	0.28	2.74	0.27	-10.94	-13.33	-6.83	-2.41	48.31	-16.85	-0.41	2.5
RLUS-1394F	3.23	4.79	3.98	5.79	6.31	1.07	4.25	-0.15	1.59	-1.87	2.17	9.75	-0.88	3.96	-7.22	-11.7	13.66	27.9	2.96	5.29	1.33	-5.17	-3.9	-6.86	-0.63	50.09	-22.3	-1.34	5.63
RLUS-1575D	-3.05	1.86	0.95	2.94	0.25	0.04	0.66	-0.32	0.38	-7.65	-3.36	-1.29	1.91	-2.35	-6.59	-8.99	6.84	15.11	-6.36	-6.85	-1.66	-4.44	3.7	-3.01	2.61	47.74	-17.48	-2.52	-2.66
RLUS-1514E	6.55	9.32	7.43	3.22	0.59	-1.52	3.59	4.31	1.25	3.96	3.82	5.45	-0.06	3.29	-9.93	-7.4	12.53	9.29	-7.27	-6.06	-2.14	-10.03	3.85	-1.11	0.37	39.46	-20.81	-1.26	0.64
RLUS-1570F	-0.79	3.24	2.44	1.83	4.55	0.8	7.37	-1.62	-0.8	-1.41	2.32	7.43	1.57	6.28	3.04	-0.02	9.58	9.76	-0.23	4.02	1.09	-5.77	-1.89	-8.39	-0.58	36.21	-10.85	3.94	7.09
RLUS-1371E	6.85	13.21	8.73	13.93	2.83	10.5	15.97	0.4	6.09	4.09	11.63	14.69	14.27	8.84	6.16	5.82	11.43	21.81	0.7	9.9	6.17	3.09	7.49	-4.48	-1.02	54.21	-16.95	6.81	7.82
RLUS-1441E	2.74	9.91	11.5	16.92	9.82	9.56	20.17	2.4	12.69	7.76	12.01	13.63	10.65	11.41	-10.15	9	16.59	22.07	11.18	13.76	5.88	6.16	7.26	0.13	3.91	49.58	-21.18	2.38	2.13
RLUS-1428E	5.68	12	10.13	10.38	10.12	7.19	19.08	1.51	5.1	2.24	4.57	7.4	7.32	11.32	-2.57	15.79	15.59	22.72	1.98	8.24	2.96	0.51	3.51	-5.25	2.18	47.17	-19.73	3.67	3.3
RLUS-1391E	-1.97	5.7	5.25	5.74	1.89	7.61	8.99	-0.87	1.98	4.81	2.24	16.99	-0.59	2.38	10.79	2.33	22.91	11.6	-0.04	-2.36	-0.71	-4	2.68	-14.95	-4.19	46.38	-23.17	-3.39	-3.31
RLUS-1458E	5.64	2.63	2.5	8.68	-2.58	1.18	9.04	0.51	2.04	1.39	1.28	6.3	0.8	-2.34	-4.78	-4.45	15.33	3.63	-1.92	0.07	1.87	-4.84	5.92	-13.52	-5.28	34.05	-17.65	-7.2	-5.93
RLUS-1367E	-3.91	4	4.24	4.62	-3.19	-0.9	6.94	-7.63	-1.46	8.12	1.2	21	-0.76	1.47	-10.16	-9.92	15.34	8.39	-1.61	-0.64	0.85	-3.71	-2.45	-14.66	-5.15	28.41	-19.79	-5.99	-5.27
RLUS-1440F	7.57	6.23	6.15	11.69	5.13	-0.09	11.34	3.6	6.08	-0.35	6.99	14.15	4.99	6.61	-4.11	10.14	31.34	5.03	-2.13	4.21	3.38	-3.37	7.53	-3.34	-1.83	46.88	-9.49	0.27	-0.74
RLUS-1453F	4.79	7.64	12.85	7.38	9.35	7.37	14.97	8.94	5.5	8.37	7.31	11.61	7.37	14.62	1.33	8.58	25.49	6.5	1.14	3.84	3.55	-0.34	9.58	4.09	5.1	36.12	-2.98	7.7	6.23
RLUS-1438F	4.63	6.11	7.39	7.39	3.04	5.29	10.35	-0.34	5.9	0.35	6.75	5.34	7.61	9.21	0.07	15.04	32.91	12.33	3.14	6.99	3.06	0.2	7.01	-5.18	4.15	39.98	-19.11	5.95	6.85
RLUS-1418A	1.27	3.42	5.55	7.02	5.06	10.71	7.98	-0.55	7.8	5.84	6.9	19.04	5.24	6.45	-10.29	12.42	10.18	10.02	-2.44	0.97	8.45	-4.35	-0.85	12.65	7.87	63.95	-20.01	2.46	8.2
RLUS-1439B	-0.42	4.13	6.55	8.46	5.21	10.78	4.77	0.4	7.9	5.66	5.47	29.22	5.76	12.57	-4.43	14.95	18.53	13.71	-0.52	3.89	6.87	-5.01	-1.21	9.68	13.77	57.58	-10.2	9.63	10.38
RLUS-1401D	2.53	6.18	7.7	5.32	2.23	1.88	0.81	1.28	2.17	3.17	2.72	21.58	3.53	1.27	-9.75	17.14	6.8	4.76	0.19	-0.65	1.61	-4.71	5	-4.55	4.93	58.71	-14.36	1.6	1.32
RLUS-1412D	0.19	3.26	5.21	5.31	2.67	11.57	11.65	2.7	2.41	3.28	0.7	14.1	8.31	7.51	-5.74	17.52	5.79	10.77	-4.55	6.69	1.78	-5.52	-0.83	5.7	-0.59	45.4	-19.59	5.62	6.43
RLUS-1386E	1.37	5.82	6.11	4.22	2.93	8.7	10.96	0.37	3.92	1.23	6.01	12.69	5.57	7.08	-8.27	6.24	6.54	5.88	-5.5	-3.46	-1.24	-8.2	-4.28	-1.53	-3.82	36.8	-16.54	-4.19	-3.71
RLUS-1440D	2.67	4.86	-0.94	1.7	1.88	2.21	7.11	0.38	8.63	7.4	7.93	20.76	6.92	5.74	-11.37	1.39	23.81	13.68	-2.03	-3.28	4.84	-8.1	3.45	2.03	-2.02	56.09	-9.41	-4.27	-3.09
RLUS-1404E	6.57	9.38	10.01	9.05	1.15	9.18	-1.19	-1.04	0.26	5.41	5.76	-16.32	12.14	10.97	16.99	15.7	10.85	27.24	1.25	2.79	5.68	-0.21	2.56	-13.97	-6.53	28.61	-19.39	-0.21	-1.57
RLUS-1464E	-0.17	6.68	9.32	10.18	6.2	7.77	14.1	10.32	3.58	6.6	5.31	15.51	0.52	14.07	30.45	43.99	16.16	22.29	3.34	7.34	-1.13	1.74	5.3	-5.49	5.54	39.17	-7.46	3.79	2.33
RLUS-1436F	4.17	6.31	7.98	7.96	7.32	4.48	12.85	2.76	5	1.14	6.97	0.31	3.55	7.59	29.66	30.53	19.41	27.14	1.75	6.87	2.24	-1.81	1.92	9.6	6.81	38.1	-8.72	7.11	7.4
RLUS-1556F	-0.41	0.74	-2.69	0.07	-4.16	-5.09	1	-5.04	-4.31	-3.39	-2.81	-0.96	-2.97	-3.29	23.24	13.4	5.58	38.11	-1.03	-2.72	-5.43	-7.15	-3.69	-17.3	-5.67	38.86	-29.43	-2.81	-2.77
RLUS-1373F	0.99	6.07	6.6	6.15	6.26	6.42	1.63	1.09	6.49	3.25	5.77	-1.13	7.56	9.89	24.64	26.85	16.37	31.12	-3.69	6.19	3.87	-11.82	-6.39	-13.31	1.16	35.63	-20.63	-1.31	-0.5
RLUS-1451E	-5.86	0.18	0.26	-2.61	-5.23	1.16	-8.43	0.12	-7.02	-8.49	-2.18	-8.82	-2.15	-0.8	20.75	12.92	0.98	10.49	-13.69	-9.74	-12.38	-4.66	-3.1	-23.69	-9.47	24.17	-25.77	-6.14	-4.88
RLUS-1448D	4.45	4.51	2.41	7.37	-1.85	10.4	-3.32	5.75	2.82	5.74	1.35	13.67	5.99	7.13	24.34	21.62	10.87	10.85	-2.09	4.84	1.12	-0.08	5.48	-3.58	8.97	36.65	6.98	11.67	5.7
RLUS-1530A	-0.3	4.8	5.73	11.08	2.91	7.14	4.57	-0.43	7.83	-1.35	7.38	30.95	7.67	9.11	43.63	25.31	34.95	35.05	-0.28	1.32	8.79	1.28	9.79	0.68	13.04	69.7	8.02	10.17	14.88
RLUS-1480C	0.51	3.39	6.93	10.73	4.88	5.88	-0.15	0.49	7.9	0.79	5.09	23.03	9.01	7.5	28.96	17.4	21.92	18.12	2.24	7.31	9.76	0.86	9.68	-1.99	18.25	47.19	9.59	13.14	14.07
RLUS-1653D	-0.81	-0.14	-2.09	-1.88	-0.86	7.21	-8.82	1.59	6.95	4.88	4.85	10.65	4.84	3.12	23.61	23.53	17.37	12.83	3.39	3.27	-1.86	4.03	13.11	-0.82	6.16	33.62	-9.02	5.71	4.04
RLUS-1471D	-0.63	2.58	2.12	5.23	-0.95	1.02	-15.67	0.37	0.48	-8.15	-1.7	10.11	-4.17	-1.59	28.64	23.59	21.33	20.4	-4.09	-2.53	-1.38	-0.03	10.97	-5.4	8.57	37.66	-4.28	3.9	3.38
RLUS-1332E	1.94	6.34	4.8	7.7	2.98	3.16	4.86	0.07	3.99	7.17	5.9	-4.2	7.88	4.51	9.33	15.31	19.12	25.72	6.39	20.17	2.75	-0.49	1.97	11.87	0.23	32.84	-1.43	1.82	3.09
RLUS-1434A	-1.95	4.15	1.02	2.68	5.93	11.95	0.76	-3.19	7.81	5.75	0.87	-3.01	4.07	2.74	19.96	10.19	14.74	37.53	-4.42	0	7.19	-14.19	-16.06	13.8	-4.64	45.25	-21.1	-5.26	-1.71
RLUS-1713F	2.03	0.09	-0.19	0.72	-1.03	5.46	-7	-0.53	0.39	7.05	3.47	3.07	0.71	-0.5	11.14	18.29	18.18	14.4	-1.25	6.77	0.82	-5.45	-0.53	8.93	0.93	26.69	-15.44	1.74	0.23
RLUS-1342E	-2.94	2.25	-4.5	-0.07	-5.22	6.43	-14.81	-2.24	8.45	-5.98	-6.34	1.89	-4.57	-1.53	8.15	-4.51	29.15	19.88	-0.66	1.15	-10.67	-17.04	-2.28	9.9	2.49	42.98	-6.6	-1.97	-3.95
RLUS-1443F	3.46	4.11	4.38	7.09	3.34	-2.44	10.01	-0.95	3.57	-0.34	5.96	4.81	4.69	2.17	17.3	3.16	35.57	37.59	-0.57	2.04	-0.39	-7.14	1	1.6	2.62	53.3	19.84	4.46	7.85
RLUS-1443E	0.98	1.84	2.25	6.32	6.26	1.1	16.52	-0.92	-2.17	3.24	-0.3	8.83	0.02	2.61	20.3	5.6	35.85	35.01	-4.72	-0.99	-5.45	-5.7	-1.61	-1.4	1.38	52.26	1.24	-3.23	-1.23
RLUS-1588F	1.02	2.9	2.24	4.97	2.59	0.04	3.7	-0.82	-4.96	0.78	0.11	9.67	-4.63	-0.57	17.6	-19.13	39.47	53.8	-2.87	-0.58	-4.32	-6.5	-7.84	-5.15	3.83	68.69	-0.53	4.05	5.65
RLUS-1588E	1.24	4.02	7.09	6.58	3.72	6.65	3.62	-0.24	1.53	5.83	5.37	5.12	3.04	0.45	27.15	-8.1	34.95	46.36	-0.47	1.83	4.07	-6.35	-2.47	13.75	4.47	58.37	2.89	3.52	5.17
RLUS-1561F	-0.93	0.43	-6.6	2.75	-6.19	-5.04	-5.47	-3.24	-4.93	-2.61	-0.69	-0.65	-0.67	-1.22	32.14	-7.45	27.24	35.49	-2.39	5.04	-0.6	-4.08	2.34	-10.62	7.54	62.42	10.05	8.79	10.84
RLUS-1561E	-1.82	3.2	-1.28	3.14	-1.95	1.83	1.55	-5.26	1.37	5.82	2.73	3.81	-3.73	3.76	31.56	1.87	26.42	37.12	-0.59	-2.97	-1.9	-5.09	1.93	-5.46	3.64	50.2	14.58	3.05	5.47
RLUS-1493E	-0.88	1.43	0.81	5.8	-2.92	2.56	-3.37	-0.18	1.42	5.01	1.73	0.5	-1.25	-2.61	29.27	5.89	17.73	32.53	-5.48	-3.89	-2.24	-5.23	4.56	-1.4	-0.34	54.23	-1.53	-6.23	-2.68
RLUS-1585C	1.76	2.88	8.69	6.48	4.91	8.89	15.48	1.02	8.54	10.36	6	7.3	13.23	8.04	30.02	3.52	26.85	30.93	0.39	7.92	11.52	2.12	6.6	9.2	19.53	63.56	14.99	13.42	14.67
RLUS-1554B	-0.54	2.56	5.74	1.45	7.14	8.51	4.01	-0.77	5.63	12.24	5.32	8.97	8.25	8.91	30.24	5.79	22.12	34.82	-3.03	2.27	9.38	-2.15	-0.92	9.21	9.67	48.06	4.1	10.55	12.59
RLUS-1361E	-5.17	7.91	8.79	10.79	6.24	1.78	7.08	-4.53	2.42	2.46	4.77	0.71	2.66	5.82	22.81	6.71	10.89	21.71	11.22	5.53	2.77	2.85	4.31	5.51	9.37	38.21	3.1	6.47	6.86
RLUS-1590D	4.79	2.92	2.27	5.66	-7.25	5.01	-9.29	2.28	-0.6	-2.96	1.4	-3.91	-3.27	-1.03	1.6	-14.49	6.32	25.7	-4.48	-20.86	1.05	-3	-0.09	-2.92	-1.35	42.75	3.85	-6.71	-5.29
RLUS-1460D	5.14	2.47	1.66	4	-6.94	1.16	-12.78	-1.79	-2.82	-5.13	-0.79	-7.03	-6.6	-7.95	11.87	-10.71	8.36	6.45	-11.06	-10.42	-2.52	-8.08	-1.51	-4.5	-4.38	34.24	2.46	-6.9	-5.03
RLUS-1551E	-0.15	3.55	1.21	4.17	-2.02	5.94	-7.84	-1.97	5.11	2.77	6.48	-5.1	0.74	-0.91	17.03	-8.75	13.78	24.5	-3.95	-7.84	2.23	-5.06	2.98	-0.63	-0.68	43.74	3.31	-1.29	-1.37
RLUS-1548D	2.43	4.93	3	6.69	2.23	8.97	-3.35	-1.26	5.47	4.53	5.64	-0.32	3.83	5.52	23.81	-4.08	17.33	21.91	4.96	2.32	6.51	4.45	10.17	0.43	7.75	44.29	13.45	9.89	8.71
RLUS-1458D	0.41	1.38	3.66	4.91	5.55	5.04	-7.99	2.09	5.18	-4.09	3.12	-4.78	3.99	-0.39	16.89	-0.18	8.82	17.6	-5	-1.79	0.97	-1.48	7.38	-4.62	1.93	47.69	5.24	0.83	2.22
RLUS-1588D	3.07	4.33	6	5.99	1.87	1.84	-7.14	0.82	1.95	-5.14	-0.13	-19.52	-1.06	-0.13	23.89	-7.33	3.63	22.82	-2.9	-3.6	2.89	-1.61	6.59	2.93	4.3	57.83	13.7	1.53	1.56
RLUS-1510E	0.51	2.81	2.52	5.68	-8.16	1.76	-2.81	-2.98	0.03	-6.33	2.38	-5.48	-5.08	-0.2	8.92	5.52	16.31	16.94	-1.62	2.78	2.66	-0.73	11.33	-7	-0.97	47.68	14.79	-4.16	1.02
RLUS-1523E	2.64	3.3	1.92	6.04	-2.35	4.05	-0.89	0.4	2.61	-2.33	2.88	20.84	1.14	-3.76	16.64	3.74	17.26	22.72	-6.39	-3.5	5.84	-2.68	6.88	2.22	-4.18	33.43	18.14	-2.68	-2.47
RLUS-1550A	-0.09	2.94	1.37	3.88	-0.17	9.39	1.37	-0.8	9.1	5.66	10.06	23.44	7.32	10.31	20.83	-10.36	13.37	21.56	-1.94	-1.5	9.81	-4.36	5.48	1.03	2.14	54.82	27.88	-1.35	-0.93
RLUS-1550B	2.18	4.62	2.58	4.56	-0.03	9.94	-1.05	-1.59	10.4	3.64	8.94	17.94	4.54	9.33	22.78	-7.2	17.55	22.35	1.81	-0.06	8.71	-11.76	-1.16	7.79	1.89	57.6	24.03	-0.71	-2.57
RLUS-1380A	2.77	7.57	4.42	10.17	0.27	14.43	4.21	-0.46	8.42	5.65	9.44	13.26	4.37	6.53	40.06	-10.16	7.19	28.21	-6.44	-7.1	7.29	-7.51	-0.59	17.89	-1.3	64.92	16.77	1.31	4.24
RLUS-1394E	5.93	10.25	4.29	2.55	1.18	6.1	0.44	-0.56	4.48	4.39	1.69	5.43	4.02	1.93	20.85	-11.26	14.51	17.15	3.49	1.76	4.42	-2.3	3.98	9.65	1.54	49.89	9.09	-5.57	0.54
RLUS-1576E	2.72	1.65	0.82	1.51	-4.75	3.93	1.63	-0.56	2.83	7.18	4.42	1.75	1.21	2.1	20.71	3.31	14.2	12.72	-0.64	-3.7	-1.78	-7.61	-2.85	8.14	-6.27	25.55	9.21	-11.12	-8.37
RLUS-1570E	1.19	3.12	9.48	4.95	7.9	-0.36	6.28	1.41	3.08	0.68	0.66	7.03	-2.66	12.73	20.77	-1.48	12.89	22.49	-0.57	3.77	1.3	-5.93	-0.1	-4.88	-4.52	30.91	13.98	-5.06	-4.49
RLUS-1360B	3.03	6.23	8.2	9.33	4.81	5.54	9.12	0.54	10.18	2.96	6.74	-6.86	7.23	13.87	-4.28	7.24	-1.69	47.48	2.6	5.97	11.78	-2.54	3.73	14.44	12.83	54.45	17.78	6.74	8.87
RLUS-1583A	1.26	5.29	6.87	6.18	7.6	11.14	9.43	0.93	12.01	6.58	9.7	-2.97	10.48	14.25	-4.45	-7.41	4.63	59.37	-0.68	0.65	10.79	-5.86	-3.69	9.86	15.55	61.77	6.04	10.15	11.73
RLUS-1466A	-0.84	3.15	2.45	8.42	3.3	7.72	4.79	0.73	10.53	2.47	6.43	-8.13	6.15	10.44	-14.05	-14.02	8.54	45.92	-2.72	-2.32	4.99	-6.99	-6.07	9.33	9.1	68.67	7.37	5.33	6.5
RLUS-1440A	3.72	2.95	4.72	9.96	4.37	10.34	8.89	1.85	15.64	8.53	9.65	7.85	9.76	11.06	2.3	-7.28	5.06	55.2	-2.62	-0.59	9.13	-5.96	-1.49	12.61	2.94	59.81	14.04	5.44	7.37
RLUS-1445B	5	3.33	4.55	8.41	4.12	10.47	8.66	0.6	17.35	12.3	11.78	4.03	10.74	10.67	-9.31	-6.51	10.68	58.33	-2.04	-1.1	11.31	-6.81	-1.13	11.55	6.12	76.14	13.56	3.62	6.86
RLUS-1546A	2.07	5.8	5.46	6.91	7.88	10.34	10.1	-0.05	10.23	4.71	7.35	9.17	5.87	11.69	-15.45	-2.36	15.89	50.57	-4.38	-1.48	10.38	-5.23	-1.3	9.35	9.62	60.69	21.2	7.69	7.88
RLUS-1362A	3.74	9.27	6.1	10.65	6.44	12.64	5.77	1.88	13.6	5.74	7.92	9.1	7.12	9.64	-9.18	1.8	-3.53	46.77	-3.36	-0.38	8.26	-0.58	1.56	13.47	3.5	71.38	7.37	6.13	11.01
RLUS-1349C	3.23	8.39	6.3	9.89	7.4	18.04	6.06	2.79	13.36	16.89	16.41	20.19	13.86	13.32	-5.22	5.78	14.31	39.26	2.81	6.81	12.65	2.07	8.32	16.9	11.32	70.15	18.49	12.5	14.74
RLUS-1481A	2.49	4.65	4.92	6.44	6.02	9.79	7.42	0.26	12.97	10.36	9.01	-14.13	7.5	9.92	-11.38	8.41	10.98	33.01	-1.03	1.74	10.59	-6.59	3.87	14.47	9.5	61.69	4.48	7.46	10.32
RLUS-1471B	4.54	3.88	5.33	8.1	3.29	10.9	9.14	2.03	13.63	9.49	8.8	-7.38	9	10.34	-15.74	5.64	5.85	35.33	-4.35	-0.09	9.92	-4.41	-4.08	13.97	7.25	75.51	5.39	4.57	5.66
RLUS-1479A	2.87	4.96	5.85	7.34	4.49	11.86	9.45	1.24	13.03	12.33	9.61	0.23	7.88	11.68	-6.84	2.68	6.86	24.62	-1.06	1.81	7.12	-5.98	1.95	13.61	12.13	74.37	9.17	5.69	7.72
RLUS-1479B	2.08	5.24	4.52	8.29	4.36	11.46	11.78	1.46	12.84	8.76	9.4	1.76	8.21	10.98	-8.64	16.96	3.36	40.29	-0.81	0.22	8.39	-6.08	0.12	11.62	10.06	56.33	7.01	5.94	7.23
RLUS-1544C	4.04	6.23	6.53	7.94	4.7	13.58	4.94	1.87	11.69	10.97	9	1.27	7.87	13.89	-4.54	13.58	13.49	40.14	0.1	2.89	7.68	-5.29	0.2	7.62	9.52	58.18	10.18	5.77	5.97
RLUS-1399C	4.57	6.86	8.27	7.81	4.28	10.03	6.46	2.95	12.35	7.5	9.92	13.75	7.25	8.53	-3.26	9.65	3.49	29.69	4.16	4.43	8.94	-5.41	2.7	16.48	12.79	67.91	11.19	4.72	6.83
RLUS-1388C	0.83	3.4	6.63	6.34	3.73	8.74	2.34	0.56	10.58	5.61	5.74	6.27	5.81	10	-8.29	2.63	1.61	14.41	-3.03	-0.69	6.99	-7.53	-3.17	14.84	8.9	61.22	19.66	-0.03	2
RLUS-1458C	3.51	2.54	2.72	6.67	0.92	10.82	1.15	0.15	12.39	10.34	8.14	2.1	6.84	7.11	-12.92	6.25	5.84	23.14	-4.82	-2.46	7.93	-8.74	-1.63	12.36	3.67	66.88	14.95	-0.41	1.93
RLUS-1391C	2.7	2.9	4.17	3.94	1.83	10.94	3.67	0.56	10.9	9.99	6.2	3.41	4.36	8.13	-11.37	-5.95	-0.03	21.98	0.36	2.35	6.49	-10.74	-7.84	14.4	3.1	61.29	12.69	-0.12	1.33
RLUS-1334C	2.46	3.22	4.72	4.4	6.03	14	3.62	1.23	14.77	7.92	11.35	21.06	9.72	14.49	-11.45	13.14	12.61	27.07	0.38	3.01	9.66	-3.63	-8.41	16.79	3.72	60.26	20.53	6.71	7.46
RLUS-1342A	2.55	6.19	7.48	6.88	6.99	13.2	0.14	0.78	11.37	6.31	11.36	19.85	7.26	9.14	2.36	14.91	1.63	28.98	-1.9	-0.21	9.99	-3.31	1.52	12.93	7.14	48.39	17.19	8.81	9.86
RLUS-1497A	-1.67	5.83	4	11.43	-1.36	4.37	1.28	2.99	4.74	-1.5	1.04	15.2	4.88	1.1	13.13	-1.02	26.56	32.36	-6.74	-3.57	5.1	-13.52	-4.15	-0.48	4.91	63	10.68	2.7	-0.33
RLUS-1351C	2.14	6.52	5.08	8.33	3.32	8.63	1.81	3.14	11.22	4.01	6.02	5.88	4.79	11.01	1.71	-0.05	18.4	31.38	2.56	4.35	6.91	0.61	-3.82	3.35	8.44	48.44	14.81	1.66	3.03
RLUS-1441B	7.32	7.49	8.86	9.62	9.75	9.72	4.88	0.68	18.48	15.23	15.87	29.54	16.24	12.16	2.62	3.39	25.39	36.83	1.66	5.13	18.84	-2.74	15.8	10.76	14.41	55.87	16.1	13.31	14.69
RLUS-1459F	6.99	3.4	1.47	5.5	4.83	13.5	8.5	1.44	20.62	14.32	14	17.84	12.59	9.64	0.75	-4.03	17.34	46.69	-1.78	1.57	15.42	0.44	12.25	14.32	4.65	67.85	13.52	1.62	3.17
RLUS-1497B	-1.9	-2.08	-3.64	0.31	-5.35	12.23	-7.85	0.57	8.03	4.08	7.82	14.02	5.99	7.23	-0.57	0.54	13.01	37.47	-3.01	-0.36	4.56	-1.62	6.27	21.26	6.78	61.7	25.9	4.74	-2.08
RLUS-1505B	0.03	1.29	1.31	5.75	0.11	6.46	1.97	-0.62	6.77	-0.06	6.2	6.76	3.69	12.6	-7.99	-3.38	8.39	15.74	-6.59	-4.55	1.21	-7.82	-6.57	8.87	-2.16	49.53	-6.96	0.96	6.31
RLUS-1481B	-0.88	3.75	4.75	8.71	2.73	5.97	3.3	-0.32	9.03	0.98	3.49	20.37	8.81	6.71	-7.58	0.59	15.88	29.23	-6.16	-3.42	6.28	-7.69	-8	3.74	-0.06	57.12	3.5	5.12	8.57
RLUS-1458B	2.21	4.6	5.6	7.17	4.98	10.71	8.65	1.4	11.4	5.54	6.25	19.29	5.65	10.14	-13.56	-8.47	8.99	24.35	-1.65	-1.66	6.06	-6.38	-3.35	11.46	5.31	53.11	8.13	3.99	4.89
RLUS-1548C	0.64	5.02	5.75	7.64	7.87	10.87	8.31	1.07	8.66	9.25	8.02	14.18	10.12	7.39	11.91	-0.36	17.98	20.02	-2.51	5.93	11.12	-3.07	-0.08	2.5	14.99	47.3	-0.63	12.29	12.71
RLUS-1560B	1.47	4.37	7.21	8.9	7.43	11.41	8.3	1.32	11.86	8.64	9.22	15.07	12	14.26	7.18	-10.43	20.48	36.4	2.57	2.39	18.19	-8.74	-3.7	11.48	18	58.47	1.57	13.21	17.83
RLUS-1555A	2.36	6.32	7.69	7.33	8.66	11.77	6.69	-1.28	13.53	7.23	14.31	9.63	6.64	10.69	-13.58	-20.14	24.58	46.1	-4.35	-1.81	3.76	-14.76	-19.04	14.08	11.44	76.12	-0.86	13.49	14.04
RLUS-1571A	2.26	5.78	5.23	4.77	5.37	11.66	3.77	-1.61	9.16	6.49	9.3	23.96	7.53	13.01	0.51	12.16	11.78	50.24	1.06	-1.75	8.66	-4.71	-1.53	8.59	13.01	54.24	9.35	5.84	7.77
RLUS-1572B	-2.18	2.29	6.21	5.59	6.45	14.58	10.79	-2.83	11.32	8.84	11.15	24.98	10.48	12.12	5.24	4.79	28.71	38.84	-1.94	4.65	9.01	-10.18	3.72	3.83	12.73	72.09	-9.87	10.13	11.9
RLUS-1517A	1.69	3.68	5.09	6.67	6.88	11.02	7.3	0.31	10.85	6.55	9.89	28.15	7.78	12.73	5.64	15.78	15.07	43.34	1.11	1.97	10.97	1.03	9.72	9.47	13.51	68.6	-3.33	9.32	11.92
RLUS-1421A	2.89	5.1	2.72	4.1	7.81	13.68	5.16	-0.93	14.4	16.78	6.02	-2.21	7.52	5.57	-3.96	-14	13.95	15.47	3.2	-0.09	11.36	-8.94	-11.18	17.35	5.88	46.64	-22.72	-3.27	1.03
RLUS-1575B	1.49	2.84	7.31	4.4	5.57	10.01	6.16	1.86	9.49	12.24	8.39	-23.23	9.36	12.09	-5.19	-11.66	13.41	30.19	-1.15	1.56	9.71	-6.98	0.11	14.73	13.74	62.41	2.31	6.97	9.56
RLUS-1412C	4.17	2.92	4.33	6.08	1.89	7.45	5.22	1.45	11.01	8.18	8.13	-22.82	7.53	8.71	0.03	-4.6	1.65	23.31	3.36	2.52	8.53	-4.77	-0.91	16.45	10.24	59.69	-8.37	2.54	5.58
RLUS-1588C	0.85	3.3	8.96	4.41	-2.6	8.67	7.35	7.16	11.74	10.43	8.8	-24.41	9.95	6.96	-5.98	-16.55	8.31	24.54	-0.91	1.56	12.47	-4.84	-0.16	12.1	8.97	76.59	-13.79	4.5	5.15
RLUS-1590B	2.73	3.14	7.47	6.18	4.8	11.48	1.15	-0.3	9.96	7.64	10.45	-19.19	4.22	4.85	-16.39	-19.03	6.95	31.25	-2.03	-1.02	7.8	-12.87	-17.37	10.49	8.08	47.75	-7.65	-1.47	4.26
RLUS-1512A	0.53	4.97	2.91	6.12	5.28	10.44	6.79	1.4	12.14	2.86	10.52	-6.97	1.34	3.03	-9.8	-2.81	15.72	29.88	-3.93	-0.85	7.81	-4.69	-6.82	11.81	3.62	62.82	-10.04	-3.43	1.54
RLUS-1573A	1.46	4.78	3.91	4.75	2.36	8.54	5.52	-4.12	8.29	4.81	8.12	-5.5	4.08	10.71	-1.22	-4.17	20.06	23.03	1.54	-1.69	7.86	-3.72	1.49	9.2	6.37	52.39	-21.12	0.76	1.82
RLUS-1364A	3.07	5.95	8.13	7.34	5.71	11.94	6.1	1.9	12.32	5.05	8.78	2.11	6.38	11.96	-9.07	8.25	13.91	44.82	1.14	1.04	6.91	-4.66	-1.08	11.01	12.07	68.06	-26.46	3.94	6.3
RLUS-1525A	3.59	5.83	4.17	7.8	6.05	18.76	7.09	2.55	18.1	10.16	14.52	9.26	7.67	1.43	-3.95	-7.95	15.7	67.62	3.2	1.2	13.47	0.97	6.1	18.3	20.54	87.45	-9.83	6	3.91
RLUS-1436A	-0.55	2.42	3.73	3.99	3.19	10.48	0.92	1.22	8.14	4.34	7.66	-8.11	6.42	10.6	-11.12	2.47	8.08	38.03	1.34	3.68	9.1	-3.01	-1.37	8.88	14.43	51.57	-8.03	12.19	11.78
RLUS-1366C	0.98	8.41	6.03	12.23	4.13	10.38	2.79	-1.04	6.55	3.39	8.07	16.27	5.19	6.45	-13.31	-10.98	-6.22	41.55	-2.69	-2.26	8.87	-4.71	-1.46	6.76	3.38	54.79	-22.47	6.82	8.01
RLUS-1366A	2.05	5.45	7.03	8.92	4.87	11.67	7.94	0.37	9.22	2.82	8.26	5.56	4.82	9.56	-6.44	9.68	-9.34	44.77	-2.51	-1.76	9.65	-0.1	1.75	10.19	6.81	63.22	-21.58	7.28	9.05
RLUS-1520A	1.5	7.81	6.64	7.86	8.01	12.15	8.42	0.56	13.86	9.81	12.8	5.44	12.09	15.35	-0.85	0.42	-2.34	65.51	6.21	6.87	15.15	5.23	18.3	11.27	16.34	77.23	-11.23	13.33	11.02
RLUS-1551B	0.5	4.04	9.09	6.73	-4.43	3.79	5.64	3.83	6.12	-1.99	0.45	-2.83	4.51	-3	22.34	0.86	19.99	17.27	-14.72	-6.01	9.01	-21.17	-14.11	4.34	6.2	36.08	-7.37	8.35	11.95
RLUS-1563C	0.23	3.71	4.59	7.53	2.46	1.83	2.9	-1.28	4.65	-6.26	-0.48	8.14	5.36	2.4	11.87	2.24	19.74	12.94	-6.36	-7.07	3.97	-14.52	-15.89	0.14	5.01	40.58	8.53	8.85	11.28
RLUS-1551C	-2.34	3.43	3.92	5.69	-5.08	0.57	2.13	-0.41	0.89	-8.88	-1.83	-1.88	-0.44	-4.19	16.8	-7.12	14.48	21.85	-15.64	-14.13	2.17	-23.97	-20.96	1.73	-2.32	40.87	6.93	-1.67	1.5
RLUS-1485B	-3.91	1.99	3.69	2.74	-1.14	1.36	-3.49	-0.35	-0.55	-7.76	-3.44	0.82	-2.39	-1.99	15.34	1.57	14.08	8.8	-7.84	-2.84	4.09	-24.91	-21.57	-1.77	0.04	32.19	3.84	-9.09	-8.4
RLUS-1506B	-0.35	7.38	8.36	9.17	9.31	7.89	8.6	-1.29	9.55	7.33	8.11	-0.38	9.99	9.82	14.08	21.66	17.71	26.52	3.56	7.16	17.03	-13.67	-2.7	1.72	15.66	53.17	9.87	15.05	11.97
RLUS-1515C	-3	-1.77	5	13.06	3.55	4.28	4.53	-0.2	5.2	-2.77	-0.24	-4.43	5.26	4.47	3.98	11.36	18.65	7.76	-4.04	-0.96	1.42	-5.93	-4.08	-1.62	6.74	38.41	1	10.19	10.76
RLUS-1510C	-2.02	2.19	3.39	8.99	-1.05	2.34	-1.31	0.16	3.93	-5.6	0.41	0.1	2.07	0.99	3.9	10.52	9.25	14.27	-14.02	-12.34	3.11	-22.94	-20.83	-0.27	-1.6	48.14	2.37	-1.64	0.28
RLUS-1547C	1.1	2.94	4.27	5.35	4.95	6.16	6.92	0.57	5.21	-0.19	4.23	-8.52	3.92	2.72	-2.18	14.55	12.42	16.95	-14.76	-10.89	1.37	-16.45	-16.9	-8.5	-0.29	45.87	0.05	-7.71	0.99
RLUS-1333B	4.13	5.91	6.19	6.47	6.92	12.56	3.57	2.25	12.87	10.05	8.75	1.54	4.95	10.2	19.23	10.42	12.65	22.59	-2.64	3.72	3.31	-9.04	-2.38	-6.06	10.59	42.3	7.08	5.19	6.45
RLUS-1336B	2.2	5.59	7.42	7.46	7.12	11.96	7.28	0.88	14.09	5.63	8.15	5.85	7.01	14.15	25.02	12.03	9.69	9.31	-1.14	2.35	6.44	-17.78	-1.59	-6.63	11.49	58.87	5.38	5.2	11.95
RLUS-1362D	2.04	3.13	6.38	6.3	4.59	12.76	3.99	-0.33	10.75	8.07	7.94	3.72	8.36	12.03	14.03	2.91	5.19	10.96	-7.21	1.47	6.54	-3.52	0.19	2.92	7.82	37.68	-2.15	5.25	10.36
RLUS-1573C	-2	1.91	4.02	4.02	1.69	4.07	3.66	-1.78	5.1	-6.08	-3.99	-6.28	2.5	0.06	21.95	4.98	2.14	21.68	-11.45	-12.19	2.29	-27.49	-23.74	-2.53	-3.47	39.11	-2.46	1.04	-0.58
RLUS-1585B	-0.5	1.39	7.41	7.34	7.68	10.89	10.92	-0.55	10.04	5.54	8.32	-1.83	7.26	11.73	18.65	6.08	14.2	16.82	-4.6	-1.75	9.29	-15.57	-10.36	10.32	9.21	45.78	-1.16	3.11	4.9
RLUS-1581A	-2.1	1.91	3.31	2.59	2.77	5.39	5.5	-4.26	4.67	1.86	3.42	-5.81	0.85	8.3	16.84	2.52	12.23	14.18	-2.63	-0.64	6.01	-14.75	-12.27	-3.1	2.27	43.68	-8.26	6.23	5.47
RLUS-1372A	1.49	0.57	8.47	3.3	7.22	8.19	1.69	1.08	14.75	2.93	5.07	-10.42	-4.43	4.47	24.48	22.62	-5.57	28.36	-6.68	1.37	-11.02	-21.32	-22.79	12.04	11.39	57.28	4.28	4.95	7.59
RLUS-1400B	3.06	6.13	7.59	9.52	7.17	12.22	5.07	0.04	12.84	9.52	10.76	14.6	10.36	15.94	27.06	25.38	2.81	35.02	-9.03	-6.02	-14.2	-19.78	-22.4	11.5	22.66	71.22	5.4	11.55	12.12
RLUS-1539B	-6.67	-4.02	-0.92	-1.27	0.51	2.81	7.4	-3.29	2.28	-2.5	-1.5	12.83	3.99	0.85	9.76	17.65	19.16	13.61	-7.9	-1.29	5.8	-1.44	-2.91	3.12	18.69	64.86	2.88	22.96	22.7
RLUS-1513A	-1.41	-1.08	0.47	1.79	0.32	6.88	3.69	-2.17	6.13	-3.71	6.15	3.32	-2.02	0.53	21.64	23.89	9.79	32.47	-2.17	-1.07	3.14	9.66	16.55	11.04	12.43	72.58	0.65	11.98	17.87
RLUS-1476A	-4.12	5.51	7.33	3.56	5.2	14.71	7.89	0.19	6.82	5.75	5.02	4.94	8.31	13.1	20.96	26.15	22.8	32.17	3.77	7.35	4.29	6.02	7.04	18.53	20.7	61.04	12.32	20.47	20.46
RLUS-1334D	1.31	4.72	5.74	7.06	3.49	11.31	0.06	-0.33	7.2	5.25	6.84	-4.36	7.19	6.07	37.45	18.81	5.92	20.96	-3.15	2.28	6.8	4.33	8.94	4.79	7.05	44.15	8.41	10.67	9.62
RLUS-1331D	6.25	9.97	9.75	10.35	6.44	18.48	7.66	8.46	12.7	15.84	15	5.11	19.78	11.1	30.8	15.03	10.64	26.75	6.94	11.53	12.26	8.69	17.15	9.52	15.48	57.84	11.47	16.34	17.62
RLUS-1557A	2.21	5.34	5.68	4.8	6.31	10.4	5.47	7.46	9.31	15.56	7.26	-1.14	15.99	11.78	43.76	12.54	11.89	22.16	-4.14	9.27	16.72	4.29	8.71	7.96	26.37	59.5	10.04	21.9	22.11
RLUS-1557C	2.62	4.79	5.82	3.57	4.51	7.7	3.93	0.4	6.2	10.06	4.27	-9.5	7.61	8.88	29.47	9.99	2.62	7.32	-6.45	0.85	7.28	-11.66	-5.91	2.54	11.23	61.28	4.96	8.79	8.58
RLUS-1560C	2.17	5.07	8.6	6.7	9.21	12.52	7.44	4.87	12.29	11.39	10.29	-1.01	11.51	12.95	29.15	11.3	9.11	21.21	-2.96	3.38	12.96	-7.28	-2.46	7.68	13.83	62.19	5.05	12.69	10.86
RLUS-1448C	3.66	0.73	3.31	7.17	0.19	8.34	-1.12	-1.41	10.05	2.84	9.75	4.4	6.81	6.45	27.22	18.81	1.13	14.78	-1.78	0.44	5.78	-6.75	-4.11	8.95	16.16	58.89	3.26	14.02	11.53
RLUS-1441C	0.61	4.61	5.45	7.12	6.61	11.96	3.28	-0.11	7.56	8.11	4.64	-0.2	5.76	11.8	29.39	5.26	8.36	10	0.72	5.38	8.57	-6.4	1.72	11.76	14.69	39.21	8.97	10.82	11.96
RLUS-1500B	-2.77	-3.34	-5.37	-2.91	-6.4	7.11	-7.88	-2.76	8.85	-1.85	11.27	-5.14	0.14	10.69	17.26	1.45	11.53	32.36	-8.55	-1.53	0.24	1.38	-6.62	10.37	8.55	66.19	-5.88	1.63	11.4
RLUS-1556A	1.54	4.08	7.71	5.37	7.71	11.17	6.47	0.92	9.8	7.41	8.66	6.91	10.5	13.46	30.21	14.47	14.69	35.38	0.5	4.28	14.21	2.55	5.9	5.23	18.88	57.22	8.93	15.25	16.18
RLUS-1552A	2.32	3.56	5.11	5.45	5.79	11.62	0.62	3.13	13.49	11.35	13.74	12.81	14.67	19.17	33.46	15.23	14.48	38.57	3.35	9.15	16.73	11.19	6.31	11.38	19.99	70.64	3.91	20.79	23.71
RLUS-1559A	-0.2	3.89	3.7	4.37	7.51	11.03	4.13	-5.9	10.15	9.46	11.03	1.86	8.12	16.43	25.96	4.06	20.68	43.64	3.36	1.28	10.17	4	12.25	9.74	15.23	79.7	4.71	11.33	12.17
RLUS-1585A	0.75	5.56	5.66	6.76	6.03	11.56	9.55	0.04	10.48	9.63	9.29	-6.55	11.18	15.41	26.56	12	16.18	44.69	0.21	5.34	12.15	1.6	8.3	5.48	20.49	75.82	-9.02	11.41	11.75
RLUS-1422A	-2.84	0.39	2.41	1.52	3.07	12.41	1.71	0.66	6.69	6.12	4.87	-5.95	5.52	12.71	22.37	8.67	15.15	25.67	-3.21	7.4	6.06	1.3	7.17	17.39	15.03	79.99	-17.47	7.19	13.3
RLUS-1361A	3.32	6.76	7.93	9.26	6.67	16.24	6.41	1.08	12.32	11.65	11.14	-3.37	11.79	15.07	31.01	15.31	12.01	21.51	3.36	6.21	13.39	7.89	14.95	19.68	16.47	73.67	-6.04	12.26	16.24
RLUS-1451B	-1.83	2.65	5.3	5.85	5.21	14.08	4.27	-0.14	5.25	7.25	4.59	2.28	8	13.82	34.14	8.24	17.59	34.86	7.21	13.11	9.75	9.01	12.46	22.41	22.88	76.3	3.52	18.13	19.79
RLUS-1566C	1.51	4.33	7.57	7.1	6.82	11.74	3.73	1.07	13.24	10.38	12.3	2.71	11.04	17.14	30.36	4.97	11.67	21.98	6.36	7.78	13.89	1.64	8.79	10.8	13.56	59.11	0.29	15.94	16.23
RLUS-1438A	2.42	4.5	6.87	9.29	6.66	11.9	6.87	0.55	8.57	10.42	8.32	9.87	10.14	12.86	24.4	8.14	17.54	22.9	3.57	6.09	12.64	1.2	9.21	15.5	16.51	53.51	0.28	12.76	14.31
RLUS-1572A	2.56	8.03	5.95	7.65	7	14.74	7.66	0.78	12.76	11.73	11.74	8.32	8.37	16.17	13.21	10.47	14.28	29.25	2.04	1.84	9.22	-3.55	0.47	-0.71	12.82	78.62	5.76	7.27	9.1
RLUS-1444A	-2.47	5.28	5.8	3.18	5.38	11.16	6.66	-0.4	7.57	3.61	3.94	12.33	2.59	11.91	19.11	8.13	24.75	22.83	-0.54	2.68	4.88	-3.37	-1.19	12.72	11.68	66.27	0.8	6.32	8.16
RLUS-1531B	0.29	3.22	2.83	7.59	2.01	12.8	3.76	0.56	12.81	8.7	13.38	5.41	8.49	11.88	22.8	21.03	24.54	41.73	5.74	6.98	11.5	-0.18	8.04	14.97	19.35	74.61	6.72	10.7	15.21
RLUS-1441A	-0.08	4.84	5.56	5.51	5.54	9.99	6.01	0.47	9.08	8.76	6.29	3.93	8.83	12.94	18.36	13.05	19.83	25.61	0.77	4.06	8.76	-5.1	3.5	9.22	12.42	55.58	6.15	10.63	12.18
RLUS-1442B	0.48	5.37	6.48	10.81	6.39	8.91	8.06	-0.01	11.97	5.17	7.6	11.03	7.28	10.64	20.86	14.56	15.63	33.92	-1.57	1.71	7.25	-5.63	1.82	11.33	10.48	53.3	2.92	6.78	8.94
RLUS-1574D	-1.39	1.67	3.22	4.94	-5.66	2.2	3.57	-0.98	2.25	-0.01	0.94	10.06	3.42	3.16	22.75	-2.01	2.52	20.75	-0.5	-0.25	5.36	-1.84	5.48	-3.44	3	55.34	-3.93	1.28	1.13
RLUS-1620A	-1.17	-2.71	2.67	2.24	1.46	4.78	-3.97	-2.46	6.15	4.96	2.95	9.8	4.39	6.76	37.4	-7.01	-3.33	21.82	3.86	9.01	7.04	0.56	0.56	11.82	5.12	95.63	-3.01	5.47	5.99
RLUS-1464B	-0.21	4.44	6.16	6.91	4.73	9.93	4.8	0.66	6.56	6.7	3.99	5.79	6.7	12.81	32.2	6.11	5.58	19.21	3.97	8.17	8.68	2.23	6.78	12.31	17.71	60.3	-1.34	15.69	15.48
RLUS-1477A	0.97	4.26	6.95	7.57	5.52	12.24	6.6	1.23	8.66	9.86	6.51	15.55	8.57	13.78	33.5	4.54	3.07	17.9	4.35	7.73	10.35	2.41	9.53	10.81	17.49	57.58	1.62	14.61	15.59
RLUS-1464A	-0.12	4.97	6.55	7.55	6.21	10.16	4.63	0.63	6.56	3.81	2.86	11.8	5.99	11.85	25.92	4.26	3.86	22.49	4.38	4.89	7.7	0.55	5	10.33	12.67	44.6	4.24	12.76	13.87
RLUS-1466B	-0.48	4.69	5.94	5.06	4.89	9.07	6.49	0.86	8.04	-1.43	0.74	-3.17	2.83	4.73	13.59	5.22	4.82	28.14	-6.52	-4.77	3.7	-10.67	-12.07	3.42	5.98	56.84	1.54	5.98	4.11
RLUS-1580B	1.63	4.65	7.73	5.01	6.92	7.52	4.19	1.31	7.18	4.22	6.54	-1.51	9.02	11	13.63	7.98	10.98	24.98	-0.99	3.35	10.89	-5.79	-1.97	14.63	15.36	49.04	3.69	12.36	14.24
RLUS-1577B	2.62	2.97	12.2	6.82	9.27	11.44	1.81	1.85	10.13	7.4	11.35	-13.55	6.05	6.89	22.52	-4.98	6.13	36.52	-2.34	-1.16	11.25	-7.79	-7	12.12	12.96	64.48	-11.34	3.06	7.36
RLUS-1467A	0.1	4.38	5.85	6.39	5.05	9.64	3.91	0.59	7.58	4.41	4.43	-4.47	6.74	11.41	15.44	4.13	11.9	28.58	0.73	2.05	5.69	-2.92	-3.1	7.23	11.26	38.51	-6.54	8.9	10.68
RLUS-1583B	1.32	3.62	5.6	4.47	4.12	8.1	7.28	-1.08	7.26	11.88	4.24	-26.18	4.91	8.38	15.24	0.18	0.25	25.75	-7.85	-3.28	3.25	-16.5	-12.64	7.71	10.14	57.22	-0.03	4.19	6.39
RLUS-1516C	3.01	4.95	3.92	4.06	1.86	7.13	6.76	0.32	9.67	6.4	8.16	-14.15	6.34	7.26	14.39	-1.7	-2.36	24.79	-0.13	2.49	10.54	-10.04	1.28	13.71	10	60.43	-0.67	8.74	7.23
RLUS-1461B	0.73	5.68	5.68	8.72	4.8	12.29	7.04	-0.64	11.63	8.7	8.74	-13.65	5.1	10.37	14.93	17.02	8.28	32.95	-0.97	3.79	9.55	-8.81	-1.59	12.87	10.52	44.5	3.99	12.98	10.62
RLUS-1500A	-1.02	-2.36	-2.67	-1.35	-2.81	9.53	-4.86	-1.88	11.74	-0.95	11.03	-7.2	2.01	12.19	16.02	23.49	-0.95	29.62	-8.19	-1.86	4.07	1.58	-0.8	7.15	10.93	72.76	-4.9	7.59	11.6
RLUS-1491A	0.73	3.24	3.07	5.83	2.49	9.29	2.12	0.73	10.42	2.43	7.84	-6.78	5.07	12.4	13.24	17.86	9.62	17.85	-3.62	-1.1	7.26	-4.74	1	9.11	10	56.22	-2.67	5.89	9.3
RLUS-1553A	0.92	3.27	2.72	5.94	0.63	10.88	-0.4	-3.67	9.94	4.46	10.09	-8.8	5.31	17.16	15.53	34.6	10.7	21.86	1.21	1.67	11.38	-0.3	1.89	8.81	10.04	63.17	-1.09	13.13	11.98
RLUS-1529C	0.76	2.23	2.63	10.13	1.83	8.02	6.08	-0.38	9.15	7.52	5.95	-16.88	3.14	9.82	22.46	24.44	8.59	15.09	-3.83	-1.19	6.25	-4.02	2.01	12.8	8.5	55.01	-5.78	7.98	6.42
RLUS-1562A	1.72	4.37	6.4	6.5	7.5	10.37	8.59	-3.31	10.47	5.6	9.31	-9.61	7.21	13.8	15.84	39.83	15.37	26.28	-1.44	-1.66	6.93	-4.07	0.14	10.29	11.34	64.69	13.17	6.01	8.97
RLUS-1580A	1.18	6.36	1.11	7.41	-1.39	10.32	-1.06	-5.48	11.84	-2.12	10.92	-13.89	2.46	17.08	15.24	20.28	16.51	33.87	1.21	-2.8	5.5	-5.09	-3.21	10.74	5.38	60.63	8.46	4.83	5.67
RLUS-1477C	0.18	2.21	4.03	15.39	-0.44	7.79	-0.93	1.62	14.06	5.32	7.7	-11.46	12.05	9.44	13.7	12.38	9.54	24.98	-2.98	1.22	9.56	-1.84	6.47	2.62	6.33	58.75	12.67	9.38	9.92
RLUS-1452A	3.36	4.57	5.99	8.62	5.4	12.27	7.85	1.69	13.46	9.57	11.07	-8.88	11.71	13.77	21.79	9.66	11.84	18.95	1.91	4.96	12.8	-2.41	7.28	9.66	14.02	63.09	24.25	11.98	9.72
RLUS-1543C	1.91	5.45	5.71	5.73	5.01	13.63	4.57	0.56	11.55	8.27	9.62	6.17	9.45	12.7	26.04	13.17	10.64	20.4	1.38	3.25	11.05	-5.32	1.96	8.52	13.49	54.42	26.12	11.98	10.04
RLUS-1558A	0.58	2.09	0.94	3.64	-4.28	9.86	7.59	-2.15	8.74	5.95	7.18	-0.26	7.48	10.93	22.48	10.29	11.43	18.88	3.79	2.85	4.99	-2.99	3.26	21.07	8.75	44.4	21.62	5.88	4.9
RLUS-1335A	2.41	6.92	6.27	9.82	4.56	14.81	5.84	0.6	12.72	9.73	12.12	10.94	10.82	14.85	19.7	14.58	21.89	28.86	0.97	4.04	12.47	2.52	10.68	22.04	11.17	50.78	16.99	9.71	10.66
RLUS-1390C	-0.67	3.18	4.07	4.49	1.38	9.8	-0.55	0.42	7.06	3	5.3	7.57	4.5	10.25	20.48	9.41	10.32	21.65	-2.1	3.55	8	-4.21	-3.29	14.34	9.08	40.75	14.8	3.01	5.3
RLUS-1355B	3.65	5.2	7.68	7.21	7.67	13.28	1.22	1.3	11.68	8.75	12.02	13.76	8.29	12.55	19.9	17.76	21.35	23.1	2.11	4.75	14.47	0.22	1.17	7.4	8.24	38.9	11.33	8.23	10.38
RLUS-1554A	3.46	4.55	8.73	5.82	9.13	9	5.9	1.63	8.86	4.81	7.32	8.92	8.99	11.2	11.87	14.99	20.86	61.33	-9.39	-1.58	12.5	-9.93	-11.22	11.88	11.25	57.95	8.93	14.29	15.39
RLUS-1348A	1.74	6.46	4.79	8.29	4.24	15.85	2.9	0.46	12.03	7.54	13.44	12.33	11.66	12.9	25.82	25.05	12.27	60.63	2	3.81	13.24	-12.5	-13.47	13.19	16.2	67.69	12.28	16.52	16.94
RLUS-1567A	0.84	4.6	3.6	6.52	2.59	9.46	0.62	1.66	8.7	5.82	7.78	0.41	9.35	12.11	18.12	13.94	16.4	57.95	-0.8	3.38	11.95	-5.92	-0.5	10.24	17.18	62.41	2.53	15.39	15.46
RLUS-1437B	-0.76	4.52	5.79	7.63	3.74	10.66	3.25	1.12	10.35	4.55	6.6	5.49	6.6	15.44	18.4	2.47	15.53	45.35	0.11	2.66	7.6	-3.86	-5.04	15.36	15.79	56.73	8	11.67	13.45
RLUS-1560A	2.44	7.07	6.85	8.91	6.92	11.15	7.06	1.91	11.53	8.71	11.85	7.05	10.42	15.49	22.25	4.34	29.12	56.68	3.17	3.71	15.52	-1.56	2.66	11.42	18.68	62.41	7.75	14.71	16.08
RLUS-1349B	2.47	8.59	7.11	10.31	9.08	19.39	7.81	0.59	13.59	17.48	15.82	9.94	13.3	11	21.06	2.92	27.06	46.51	3.51	7.61	12.87	1.54	4.37	22.19	6.94	62.81	10.68	10.91	14.86
RLUS-1369B	0.54	9.92	2.41	12.51	3.71	15.5	5.23	-0.96	8.48	8.4	10.15	18.85	8.18	9.23	40.76	12.27	20.76	66.66	-0.68	-0.8	12.14	-4.05	-5.44	15.89	-1.26	66.76	-17.38	5.11	7.86
RLUS-1356C	3.63	0.24	6.17	2.41	4.74	10.3	8.19	2.14	10.27	5.01	8.43	18.2	2.66	11.14	21.9	-1.25	10.81	49.56	-0.49	0.65	8.77	-8.61	-3.59	11.37	7.88	58.15	-5.79	3.98	4.85
RLUS-1368B	2.98	3.71	7.29	5.01	3.63	10.17	-0.23	1.24	10.74	4.82	8.46	25.8	4.25	10.19	32.05	-0.53	15.33	58.24	0.7	4.45	11.39	-6.8	-4.39	13.01	8.05	58.22	1.71	3.37	6.5
RLUS-1452B	-0.62	4.81	6.59	6.84	7.09	11.55	3.95	0.96	8.84	5.36	6.4	19.25	7.22	14.18	22.34	6.29	16.23	34.61	1.45	5.44	8.19	-3	1.15	11.77	16.85	50.28	-4.43	13.98	13.04
RLUS-1461A	1.87	3.02	3.89	5.46	1.2	5.99	4.97	0	9.84	3.12	9.23	10.35	4.64	5.14	13.57	5.3	-0.72	53.2	-7.31	-2.54	6.35	-11.81	-6.31	10.13	5.75	45.25	-2.13	5.27	5.39
RLUS-1398A	-1.46	5.29	6.09	2.38	4.27	8.43	3.26	0.85	6.48	0.39	4.36	17.81	3.26	11.02	17.01	9	-5.21	50.13	-7.15	0.16	5.47	-9.42	-5.08	11.94	3.67	44.57	5.63	4.59	14.03
RLUS-1577C	1.19	3.99	8.24	6.83	6.85	9.78	3.05	-1.23	9.25	4.07	10.52	-11.42	4.93	5.34	8.11	-11.78	7.92	51.94	-4.39	-2.3	8.88	-8.51	-7.18	12.08	8.47	62.2	-10.62	-1.31	2.18
RLUS-1590A	1.81	4.18	6.92	7.66	3.64	10.87	-0.35	-0.52	10.59	5.52	10.51	-13.37	3.94	5.54	1.1	4.33	11.97	50.95	-2.44	-2.08	8.24	-8.19	-12.2	12.98	6.15	50.5	-5.39	2.83	5.99
RLUS-1577A	0.93	1.85	3.81	4.05	4.21	13.1	0.85	-3.59	12.54	2.57	11.67	-9.78	2.92	7.67	25.38	-10.14	10.09	57.76	-5.82	-5.6	5.04	-12.77	-10.78	15.49	9.08	59.12	0.98	-1.56	2.71
RLUS-1587A	0.78	6.1	6.23	7.98	4.43	9.57	8.55	-0.31	8.12	6.11	7.57	-8.88	7.92	10.43	24.84	0.74	11.6	59.82	0.15	1.34	10.74	-3.36	-0.06	11.36	9.62	59.09	0.3	7.33	8.26
RLUS-1445A	-1.74	1.83	2.25	7.63	2.6	10.21	4.48	0.52	10.72	3.5	2.88	-0.78	3.84	11.52	9.53	-12.51	10.99	51.81	-2.7	-1.87	1.97	-8.32	-10.25	11.21	2.34	48.79	6.04	4.38	5.64
RLUS-1473B	-1.36	0.35	-2.58	6.17	-0.55	4.1	-0.57	2.23	8.21	3.51	4.31	2.77	-1.42	2.65	6.97	-19.11	5.23	62.04	-12.7	-5.97	4.67	-12.8	-9.33	5.15	-1.26	49.4	-6.32	-6.64	-3.89
RLUS-1434B	1.35	7.64	6.37	4.74	9.43	11.73	5.4	0.66	10.13	9.26	7.85	6.78	6.98	7.44	9.59	0.23	2.98	44.5	0.76	0.75	10.67	-17.15	-11.22	16.05	-1.46	53.44	-17.95	-0.24	0.87
RLUS-1473A	-1.86	3.04	-1.74	0.19	1.75	12.65	4.7	1.46	7.53	5.27	-1.11	3.91	-0.36	5.35	6.21	-12.83	5.99	54.59	-5.07	0.66	1.85	-11.79	-19.48	11.41	0.74	67.63	-12.28	-2.71	-0.92
RLUS-1369A	0.57	3.7	1.27	4.12	4.29	13.1	4.76	-2.9	10.51	5.16	5.17	12.67	4.08	9.14	13.71	-7.52	10.79	55.78	-0.51	0.51	6.62	-8.61	-7.25	12.24	4.2	72.42	-22.43	-1.19	2.35
RLUS-1551A	4.84	4.45	3.88	4.25	2.67	9.29	-0.6	2.36	10.05	2.94	5.83	-3.49	9.05	1.12	31.98	21.58	14.67	63.95	-0.11	1.42	12.31	6.68	12.11	13.7	19.56	81.43	4.66	13.66	14.9
RLUS-1578A	4.75	6.7	9.46	8.34	10.15	14.52	8.05	5.84	16.04	14.62	15.75	13.38	18.05	19.38	42.06	16.55	12.33	73.97	4.49	10.93	19.82	8.7	12.33	17.76	16.22	77.31	11.72	22.07	15.16
RLUS-1436B	8.39	9.45	10.93	11.34	9.45	16.53	8.98	6.99	18.76	12.98	18.43	3.37	16.33	17.38	31.68	13.48	13.25	57.74	5.55	11.03	18.38	5.74	11.29	16.03	19.85	52.29	-0.27	17.64	17.05
RLUS-1375D	7.61	9.65	8.1	9.76	8.15	11.86	10.22	0.62	10.34	2.07	4.76	3.53	4.95	7.16	29.37	19.74	10.35	35.53	-2.9	3.29	4.9	-11.56	2.11	7.76	11.14	53	3.76	7.38	7.09
RLUS-1502A	0.91	2.01	2.37	6.37	3.18	9.45	4.77	0.18	12.07	-0.15	10.82	1.76	6.46	9.52	49.7	25.79	10.71	67.63	-2.96	3.64	7.74	-9.9	-2.55	9.99	10.67	65.79	1.25	8.76	12.22
RLUS-1400A	-0.47	4.78	5.44	4.23	8.29	13.63	5.64	0.11	10.32	8.39	7.64	9.06	6.23	17.97	13.96	22.28	5.41	33.63	0.72	7.36	10.55	2.53	9.44	11.48	17.1	59.84	15.32	13.86	15.13
RLUS-1411A	-0.79	-2.08	2.73	4.21	5.96	12.5	2.04	-0.09	10.18	5.62	7.25	15.71	8.31	17.67	29.4	35.62	-10	51.61	1.36	10.76	10	3.22	9.82	16.93	14.44	72.6	10.95	11.58	13.43
RLUS-1336C	2.54	5.42	7.45	7.07	4.59	10.4	3.66	2.28	12.43	5.8	7.31	9.9	6.04	12.69	19	11.94	6.36	27.22	-3.49	-0.06	5.96	-7.35	-3.82	1.56	2.89	49.18	18.06	0.26	2.85
RLUS-1375C	2.52	5.97	6.53	5.85	3.3	12.93	3.24	2.57	12.93	9.38	10.99	6.53	10.06	12.93	13.52	13.48	12.14	27.95	-0.1	0.92	7.79	-7.65	-0.38	10.5	10.65	59.81	16.64	4.43	8.09
RLUS-1555C	1.32	3.69	5.57	4.94	5.65	10.25	1.59	-3.35	11.14	1.78	9.46	-0.37	4.85	13.86	11.57	7.78	2.92	27.54	-0.88	-3.21	7.35	-4.39	-2.97	9.26	6.36	51.08	11.63	2.86	3.91
RLUS-1362C	4.2	6.87	7.98	6.3	-1.47	12.86	-1.13	2.29	8.46	5.06	8.56	3.39	3.82	11.3	21.17	13.05	-1.17	43.15	-3.12	-2.09	8.12	-19.57	-1.46	10.14	4.82	57.53	5.86	6.75	10.97
RLUS-1463A	3.28	2.78	5.33	5.12	0.93	8.2	3.08	-0.38	13.95	5.34	9.55	3.57	8.37	11.33	15.15	14.96	4.6	52.26	-2.3	0.01	10.3	-7.92	0.27	12.34	9.84	60.97	13.15	11.2	11.65
RLUS-1515A	0.54	2.81	3.32	4.03	2.47	9.48	-5.22	-1.25	10.4	2.23	10.79	11.62	4.52	12.77	18.11	18.95	5.58	39.37	-3.89	0.33	7.35	-6.54	4.61	6.81	11.44	56.8	4.64	8.08	13.94
RLUS-1565A	10.46	12.65	13.48	13.88	13.15	18.77	11.99	8.35	19.39	14.01	18.45	15.74	18.21	23.47	28.55	27.14	12.08	50.38	8.92	10.45	19.69	4.03	11.75	18.71	20.8	76.42	18.32	17.41	20.05
RLUS-1362B	3.01	4.13	5.87	5.49	1.25	10.62	-3.01	0.53	12.04	4.3	7.54	9.87	2.54	9.22	22.8	17.03	8.07	44.19	-4.16	-4.57	7.14	-4.51	-1.84	11.27	7.69	65.43	3.63	4.75	9.34
RLUS-1444B	2.96	6.18	6.73	6.96	6.55	10.72	6.09	-0.35	14.96	9.77	12.36	4.56	11.25	12.9	14.01	20.53	10.2	47.68	0.15	1.6	13.61	0.73	12.56	12.84	12.41	75	2.29	5.82	7.75
RLUS-1375A	3.16	7.09	7.04	8.9	6.41	15.67	5.72	0.99	12.78	8.17	12.42	15.19	8.87	13.96	13.07	13.98	9.11	44.54	-9.39	-0.67	2.17	-0.9	-0.01	14.54	7.2	73.89	9.22	6.07	11.2
RLUS-1464C	1.94	1.29	1.41	0.56	-2.81	5.18	5.18	2.35	6.28	-1.51	1.16	5.44	1.5	5.31	17.87	20.2	-1.5	28.86	-4.4	-2.48	2.01	-10.59	-7.14	14.13	9.6	60.72	-8.09	6.65	7.18
RLUS-1570A	1.58	3.37	7.4	4.8	6.77	10.53	7.56	-1.14	11.5	5.1	8.43	-11.48	6.05	12.88	16.57	2.41	6.22	54.4	-1.76	-2.53	7.38	-7.81	-6.53	11.47	10.28	75.36	2.29	5.7	10.25
RLUS-1576A	2.52	5.06	5.01	8.33	5.01	10.05	8.56	1.23	10.94	7.42	10.79	-8.36	8.38	12.87	8.2	4.54	7.96	62.24	2.5	2.81	13.24	1.68	3.62	13.37	13.36	78.25	7.22	10.13	12.59
RLUS-1470A	0.47	4.54	6.06	7.47	5.41	9.35	8.05	0.23	9.97	5.49	8.79	6.17	7.99	13.05	17	3.11	5.69	61.24	-0.16	2.58	10.28	-2.47	4.15	12.39	11.26	77.59	5.25	7.43	10.94
RLUS-1508A	0.69	4.85	5.5	6.26	5.18	10.83	2.06	-0.32	12.59	6.51	13.3	4.94	9.32	17.19	23.03	-2.44	0.12	61.3	3.8	6	14.68	-1.67	7.82	9.41	15.91	67.92	8.5	10.44	9.74
RLUS-1385A	1.02	5.01	8.28	5.51	6.03	10.86	5.92	-0.83	9.34	4.18	6.32	4.31	6.08	11.35	13.91	3.83	-2.97	37.62	-2.49	2.24	8.81	-3.03	1.17	14.28	7.76	51.19	6.66	6.72	15.68
RLUS-1332B	2.29	4.72	6.69	5.84	6.14	11.39	-1.49	1.26	11.65	8.56	10.69	1.19	10.08	13.71	18.31	-3.96	3.76	43.83	-2.39	3.03	12.85	-0.62	7.7	20.22	9.26	57.64	13.84	11.65	12.95
RLUS-1360A	3.31	6.46	9.33	11.09	4.69	7.97	3.47	1.43	11.09	5.43	8.53	4.41	9.01	14.47	22.81	-1.21	-1.08	41.23	3.66	5.98	11.52	0.76	5.89	15.43	11.74	50.65	19.47	7.17	9.8
RLUS-1448B	4.13	2.51	3.49	6.05	2.94	8.95	3.47	1.02	13.69	7.8	15.23	-12.57	10.68	6.52	6.16	-4.65	-0.68	44.26	-2.06	2.6	10.43	-5.38	4.87	9.27	12.34	59.33	9.17	9.89	9.42
RLUS-1435B	3.88	2.08	2.88	5.71	2.57	8.7	0.32	0.77	14.74	7.08	13.44	-8.21	9.74	9.07	2.4	14.69	-10.6	50.56	-3.75	0.84	11.13	-5.96	5.62	10.03	10.01	63.77	6.83	11.21	10.68
RLUS-1435A	1.7	1.29	2.66	8.91	3.41	8.89	2.11	0.87	13.31	5.36	12.54	-11.72	7.68	10.31	21.58	2.65	-19.53	57.88	-2.25	1.23	8.8	-1.5	2.67	10.91	6.19	66.2	6.97	11.92	9.51
RLUS-1341C	3.14	7.61	5.52	9.64	3.23	14.78	3.69	1.43	10.71	6.13	10.33	7.72	5.7	9.18	9.15	10.98	6.42	52.3	-4.64	-2.68	7.92	-0.78	1.38	8.92	-4.68	50.9	20.1	0.97	4.73
RLUS-1555D	3.33	3.66	1.77	1.29	-2.14	7.1	7.23	1.62	3.61	-2.99	-0.62	6.67	1.91	0.12	7.01	-5.09	0.81	54.3	-8.33	-3.89	0.53	-5.63	2.84	-5.53	3.67	52.34	2.37	1.76	1.05
RLUS-1333C	2.71	5.23	6.14	6.39	7.07	17.09	5.27	0.97	14.69	15.67	10.55	7.12	8.61	14.13	26.51	3.63	16.16	26.79	0.38	6.37	9.65	-6.14	0.7	19.97	9.74	32.89	9.01	8.02	7.98
RLUS-1345B	1.09	3.05	4.91	3.23	3.9	10.56	1.18	-0.13	11.65	7.56	4.58	4.44	5.3	14.07	29.56	-3.43	15.66	11.11	0.97	3.49	6.92	-20.98	-2.94	17.5	12.49	43.95	-2.48	8.6	6.04
RLUS-1484A	-0.22	3.43	6.3	10.2	4.01	6.56	2	2.43	10.09	-0.29	-0.99	16.91	3.89	2.16	2.57	-3.76	15.44	13.98	-13.87	-7.82	2.85	-24.03	-25.21	5.6	4.28	48.19	-4.53	-1.75	-1.77
RLUS-1351A	2.26	7.04	7.83	7.93	7.89	14.28	7.01	1.95	13.08	6.94	10.17	23.44	7.8	13.49	20.44	6.66	10.58	17.89	-0.93	1.75	8.21	-20.57	-20.48	10.82	8.25	57.31	3.68	4.23	9.66
RLUS-1335B	0.73	6.85	7.98	9.69	5.66	13.35	3.78	-0.61	12.38	6.86	10.25	25.46	8.29	14.31	24.81	7.47	15.69	23.69	1.71	3.92	12.11	-12.25	-10.68	15.85	9.25	46.42	8.82	0.89	4.87
RLUS-1393A	4.2	9.12	11	6.36	7.92	14.04	10.23	-0.83	14.83	17.18	7.46	12.17	8.8	3.89	14.24	-1.48	18.47	27.21	0.42	0.84	10.08	-11.58	-11.33	8.38	-4.05	44.02	2.86	0.02	6.84
RLUS-1434C	0.98	4.66	0.89	2.15	2.65	10.22	0.93	0.57	4.58	6.06	4.56	13.32	3.17	4.48	18.75	2.29	-1.59	11.04	-4.13	0.2	7.19	-16.46	-13.67	14.66	-6.48	46.46	-8.82	-5.87	-4.63
RLUS-1382C	8.48	12.05	8.24	11.86	8.08	19.6	7.42	7.73	15.51	20.08	18.26	19.68	14.63	16.54	22.83	24.92	13.29	20.21	4.12	8.65	16.89	-5.99	-5.23	23.5	3.61	49.38	4.64	5.03	5.81
RLUS-1369C	-0.97	4.63	1.18	6.05	2.79	11.11	0.49	-2.13	6.46	7.75	6.32	22.99	3.85	5.44	29.19	-14.64	8.44	-1.03	-3.02	-3.02	8.51	-10.64	-15.22	13.87	-3.04	47.57	-22.11	-0.17	0.87
RLUS-1343B	6.05	8.84	5.78	10.64	8.49	19.69	8.12	2.56	12.72	17.59	15.88	22.93	9.41	10.55	33.39	-4.84	20.19	18.23	1.64	3.63	14.14	-3.98	1.39	19.42	4.49	55.92	-4.82	9.61	10.12
RLUS-1395A	-0.43	1.23	0.43	2.51	3.18	14.4	5.3	-1.09	9.42	8.51	4.44	8.4	4.15	7.28	17.75	-3.1	12.07	12.44	-2.66	1.6	6.62	-14.06	-11.61	11.42	-2.38	47.99	-7.32	-0.97	8.98
RLUS-1343A	3.83	3.64	4.31	5.46	6.24	18.43	3.26	1.08	12.49	10.86	14.14	27.98	8.83	11.72	36.15	5.52	18.27	26.88	-6.92	-0.43	11.26	-6.39	0	19.73	3.74	51.53	-6.86	6.03	6.85
RLUS-1433B	5.94	3.13	5.06	8.69	6.21	10.74	7.37	-2.29	9.7	11.37	9.32	17.15	7.88	4	14.87	-14.99	4.12	10.43	0.69	1.7	14.91	-9.06	-0.91	14.04	9.36	41.01	-7.87	-0.26	4.63
RLUS-1381B	2.94	2.66	6.5	4.52	4.89	9.32	2.24	1.63	10.43	9.65	7.33	16.76	0.77	8.19	-6.55	-10.91	26.9	4.1	0.8	4.49	9.33	-15.83	-9	10.16	3.99	46.72	3.41	-0.22	2.32
RLUS-1432A	3.28	8.24	8.75	5.79	8.52	12.24	9.14	-0.18	10.83	13.84	6.23	10.37	6.41	11.21	-6.89	-12.86	14.13	13.02	-0.91	2.96	6.97	-4.79	-4.73	18.05	5.58	44.24	-0.64	3.29	6.31
RLUS-1419A	2.74	1.13	1.25	5.6	1.65	12.82	3.32	-1.47	12.99	8.99	6.28	8.86	7.26	6.31	-17.71	-14.54	23.93	18.42	-0.24	-2.63	10.26	-16.14	-26.08	12.64	5.3	68.2	-4.16	3.82	5.77
RLUS-1342C	4.15	8.43	6.63	9.53	5.87	13.13	1.11	2.41	11.04	9.4	8.49	16.16	6.2	9.7	1.91	-6.68	12.26	20.95	2.44	5.14	11.44	-1.49	-3.28	28.16	9.97	46.76	14.86	3.56	5.33
RLUS-1394B	4.13	4.04	6	8.24	4.47	4.22	5.58	-0.75	6.94	6.85	8.07	-0.13	7.64	9.63	-5.74	-12.01	9.77	3.65	1.63	4.03	12.52	-5.6	2.63	4.72	11.82	50.31	9.1	2.65	8.26
RLUS-1459A	6.16	5.17	5.76	6.84	6.37	11.66	8.73	0.43	14.9	17.78	14.64	4.74	11.65	7.96	-3.03	-7.02	11.71	12.41	-0.06	0.57	14.43	-3.18	5.05	13.31	7.77	56.8	5.66	4.58	6.83
RLUS-1472C	3.75	4.96	5.37	7.87	4.57	8.53	6.58	0.68	8.72	8.53	6.96	6.73	5.71	6.29	-9.24	-17.73	1.71	8.49	-0.13	1.02	11.41	-5.07	-0.33	8.69	2.39	56.75	-5.43	0.09	1.27
RLUS-1435C	0.33	2.87	3.68	7.57	1.74	12.69	2.68	-0.31	10.55	12.22	7.8	2.85	6.12	8.66	-4.04	-1.89	2.37	1.41	-2.08	6.39	7.09	-5.08	-2	12.47	11.66	64.1	2.68	9.37	9.16
RLUS-1446A	2.29	4.89	5.37	5.25	6.8	10.14	7.72	0.26	8.93	10	8.46	-0.24	5.44	10.67	-2.46	-4.83	10.8	4.72	0.08	0.62	9.15	-5.19	-0.47	12.55	10.89	49.58	3.46	6.24	7.61
RLUS-1581C	1.69	4.52	11.16	5.02	10.08	9.79	7.41	0.68	8.67	9.64	4.2	-0.68	7.63	9.28	-2.36	-5.32	9.89	18	-2.73	3.54	7.46	-6.31	-5.17	11.32	12.56	55.61	-0.95	8.72	8.99
RLUS-1576C	2.27	2.06	6.46	4.86	5.29	7.56	5.16	1.31	8.71	8.4	6.43	-1.98	6.58	6.31	-7.98	-14.85	5.77	11.16	-0.26	1.69	10.36	-7.31	-3.95	9.91	9.6	57.13	-5.21	6	7.54
RLUS-1563B	-2.19	2.31	1	2.41	-1.26	5.31	2.51	-2.81	5.27	2.92	3.63	-9.75	4.45	6.69	-0.68	-19.55	20.72	8.37	-3.3	-3	7.21	-19.32	-9.93	11.57	10.75	63.98	-7.68	5.61	7.7
RLUS-1408A	0.96	4.82	3.51	3.81	3.45	11.56	4.74	-0.18	8.72	11.74	4.6	2.72	3.29	3.09	-5.03	-0.33	11.52	14.14	-1.48	4.53	4.98	-7.2	-7.54	20.67	-2.61	49.45	-11.53	3.07	8.13
RLUS-1381A	3.97	6.42	7.43	7.95	6.89	15.46	3.34	2.68	10.81	13.57	11.95	13.41	7.06	10.22	0.36	5.63	18.67	18.54	1.29	5.94	13.16	-3.22	-2.55	22.91	5.59	72.16	6.52	5.21	7.25
RLUS-1473C	1.22	4.13	-0.53	5.19	4.18	10.28	5.12	2.06	4.79	8.9	6.51	8.44	0.24	3.31	-5.92	-3.71	2.39	15.81	-2.23	1.82	6.93	-12.59	-15.28	12.52	1.54	67.01	-7.03	-6.16	-4.03
RLUS-1578C	0.48	3.62	5.57	5.46	4.75	10.35	1.36	-1.8	8.15	6.18	5.49	1.31	4.86	11.06	-11.05	-7.95	18.44	7.61	-3.26	-0.67	5.99	-10.2	-6.62	7.99	4.32	53.25	-17.23	6.19	6.17
RLUS-1413A	0.74	4.54	7.21	6.9	3.13	9.6	1.48	0.22	7.31	1.71	4.38	-4.93	5.78	10.49	-3.19	1.1	10.3	8.61	-1.56	1.8	7.46	-6.27	1.53	8.97	6.35	53.73	-15.11	6.87	8.53
RLUS-1442C	1.88	3.24	3.99	5.38	3.89	10.34	4.5	-0.3	10.71	10.06	5.77	18.31	6.27	10.25	2.56	3.95	17.83	9.27	-1.33	2.77	7.11	-6.69	-0.86	9.87	9.33	64.52	-2.91	5.63	7.58
RLUS-1572F	2.01	5.41	2.35	4.13	1.59	8.08	4.41	-1.56	6.55	4.29	6.37	7.85	4.39	9.12	-0.73	-2.79	16.79	3.76	3.07	4.13	4.88	-6.54	-1.21	3.59	5.31	59.83	-10.88	3.78	2.89
RLUS-1339C	1.25	1.78	2.73	2.32	-3.36	13.03	1.18	1.67	11.17	22.43	8.37	13.57	6.31	3.85	-4.76	-6.61	1.37	2.54	-1.62	0.18	2.14	-10.23	-10.76	15.83	-0.08	67.75	0.27	3.84	-1.08
RLUS-1417C	3.44	5.86	7.22	5.64	3.96	10.25	5.78	0.75	10.85	11.26	4.59	8.39	4.86	6.47	7.43	-4.69	-3.51	-1.01	-2.47	-0.85	6.59	-7.72	-6.47	9.11	3.21	55.35	-8.72	0.91	1.08
RLUS-1368C	2.48	6.19	5.6	7.26	2.24	12.65	-1.61	0.99	6.12	9.14	9.36	16.65	5.9	5.12	7.77	-1.04	0.53	1.78	-2.77	1.19	10.64	-4.25	-5.75	17.75	1.63	53.5	0.32	3.57	4.85
RLUS-1405C	1.66	6.24	8.06	7.32	5.27	10.81	5.77	0.18	8.1	8.77	7.52	15.53	6.93	10.01	5.76	-6.65	8.54	-2.83	-1.43	1.93	10.41	-5.09	1.18	13.07	6.39	50.93	8.45	3.07	5.97
RLUS-1467C	5.87	4.22	6.58	8.55	5.74	10.57	6	0.78	13.3	15.1	10.87	10.35	12.69	9.57	2.83	1.44	8.04	1.31	1.07	4.22	14.8	-2.66	11.01	10.8	8.6	57.01	1.85	7.14	8.73
RLUS-1340C	1.64	5.74	6.95	7	6.22	14.75	-0.45	1.93	10.73	8.85	12.6	11.75	9.23	11.16	-3.5	-4.85	4.59	-3.44	-1.65	1.39	12.52	0.42	4.9	13.04	7.82	57.41	-4.64	8.39	11.62
RLUS-1482F	9.46	6.65	6.55	12.36	7.12	-0.24	10.01	4.66	4.6	23.17	12.26	3.07	11.52	18.36	-9.59	6.85	16.48	19.21	-1.86	15.43	3.53	-1.3	3.99	3.88	0.65	62.89	-3.7	2.06	4.4
RLUS-1564E	1.06	1.29	1.01	4.78	-4.51	7.98	-0.36	-0.74	4.24	12.42	8.2	-3.46	4.32	1.26	-0.36	-0.78	0.02	12.1	-3.5	-3.06	1.6	-6.14	-0.32	14.95	-3.08	41.33	4.84	-4.89	-5.66
RLUS-1475E	8.16	5.76	4.85	14.49	4.02	12.85	15.3	2.83	8	20.06	7.8	15.2	12.75	3.85	15.57	0.12	20.75	17.05	-1.83	1.94	6.28	-3.48	6.97	15.2	0.43	52.44	1.33	1.48	1.09
RLUS-1378D	4.11	10.15	6.6	15.54	0.48	13.58	18.8	0.78	4.54	20.8	15.15	11.08	17.41	3.96	-1.57	-0.11	19.02	13.55	1.77	5.32	10.08	3.79	8.09	18.04	3.3	75.05	-5.08	6.48	8.92
RLUS-1497C	0.39	2.32	-1.03	4.13	-5.2	5.73	-1.58	-0.38	7.01	5.37	5.24	5.49	2.48	1.97	-8.37	-7.85	11.84	9.53	-5.1	-0.04	2.19	-6.52	3.12	12.07	-3.69	54.49	6.33	-6.04	-3.73
RLUS-1372D	4.49	4.64	7.2	7.88	0.93	7.45	9.05	0.12	3.81	10.01	4.44	6.51	9.54	5.99	-1.98	6.79	15.58	8.42	-0.59	4.74	4.72	-1.29	6.7	12.79	2.59	38.19	6.56	-2.8	-2.26
RLUS-1575E	-0.13	4.71	4.09	4.19	-0.13	2.72	-0.3	-4.36	0.54	14.83	8.14	6.65	-3.59	-0.28	-1.18	0.15	14.92	12.68	-0.88	0.44	0.3	-6.48	-0.15	3.83	-0.73	50.23	2.87	-2.3	-3.96
RLUS-1556B	-0.14	4.06	4.55	5.79	2.96	10.03	2.68	-3.65	8.27	2.77	8.25	0.44	4.23	11.34	1.54	9.07	17.03	9.12	-1.73	-3	6.07	-6.24	-4.09	5.19	9.87	49.9	-2.16	7.47	9.56
RLUS-1584B	2.88	7.06	5.87	7.44	5.89	14.71	6.74	-0.24	9.45	11.06	8.17	1.72	7.55	12.15	0.89	8.58	12.43	8.54	3.54	0.72	8.69	-4.62	0.31	10.62	12.37	47.11	6.58	6.4	9.2
RLUS-1411C	0.85	6.88	9.68	4.23	7.31	10.6	3.92	0.57	7.51	5.6	5.82	7.12	5.68	12.38	0.04	12.12	6.51	7.43	-0.9	5	8.12	-8.42	-1.76	11.93	11.65	52.03	8.06	8.49	9.81
RLUS-1407A	-3.08	0.72	1.96	3.91	2.1	12.65	3.81	0.12	5.03	2.17	2.46	6.39	2.86	13.81	-0.38	9.29	17.96	8.87	-4.56	2.17	8.09	-7.99	-4.96	12.47	3.22	47.42	8.07	6.98	10.49
RLUS-1444C	3.13	2.64	4	4.76	3.18	11.34	6.12	-0.22	9.26	9.24	8.98	14.98	7.86	8.69	-10.95	-0.83	11.43	9.1	-5.1	-1.35	8.18	-10.46	-1.77	10.55	7.85	52.01	5.76	3.58	3.93
RLUS-1387B	1.87	6.48	9.21	8.96	9.41	10.07	6.6	0.07	10.52	9.9	8.58	10.43	8.83	11.69	-7.52	15.69	15.35	10.62	0.72	2.43	11.26	-5.68	0.61	10.55	13.35	52.03	5.09	7.04	7.99
RLUS-1463B	0.43	3.99	4.8	6.95	4.12	9.82	4.23	-0.25	9.34	6.61	5.5	13.67	6.83	12.76	-4.76	7.46	14.41	17.88	-1.05	2.28	6.89	-4.8	-1	12.94	10.64	54.34	4.91	9.61	10.13
RLUS-1390B	-0.78	7.52	9.62	6.24	8.57	12.23	7.55	-0.13	9.12	5.88	7.1	19.57	4.91	11.34	-1.1	8.85	17.95	14.38	-1.7	1.61	8.18	-10.79	-4.55	12.21	10.07	56.85	2.92	5.35	9.39
RLUS-1438B	0.54	4.22	6.48	5.98	4.78	11.27	5.24	0.67	7.28	6.9	6.91	-0.39	8.77	15.08	8.52	4.48	15.54	24.89	6.01	10.04	11.99	3.04	7.54	16.43	17.78	61.24	2.45	15.92	16.59
RLUS-1371B	2.38	4.01	7.83	6.52	5.45	9.38	9.85	1.59	12.08	9.17	9.13	10.56	11.25	15.06	0.36	7.37	13.89	18.42	5.3	8.95	15.74	1.88	7.97	15.78	15.16	54.57	3.85	10.89	12.66
RLUS-1480A	1	3.62	4.72	4.55	5.33	11.86	5.67	0.31	11.31	9.14	10.07	3.82	10.41	13.42	7.29	22.82	15.13	24.62	3.3	5.43	10.55	-6.2	1.61	10.68	16.52	51.4	-0.38	10.16	11.19
RLUS-1454A	-0.8	1.59	3.12	1.74	4.39	11.63	2.46	-0.8	7.11	7.86	4.71	6.03	7.24	12.21	3.9	14.42	17.82	15.22	1.88	6.78	6.98	-2.9	4.92	12.48	15.36	50.15	0.82	11.65	13.85
RLUS-1345A	2.71	4.7	6.41	4.28	6.04	11.87	-4.2	1.61	14.32	7.76	10.46	12.49	11.72	16.03	3.96	15.23	14.98	15.61	3.08	10.88	13.12	-1.55	9.68	15.34	17.65	56.1	5.5	13.53	12.59
RLUS-1426A	0.56	5.74	8.12	5.39	5.95	13.64	5.23	0.73	8.93	6.98	4.83	11.08	7.63	13.85	7.61	11.59	10.17	15.84	-10.01	7.88	8.76	-21.55	2.3	17.11	13.7	64.26	-8.97	10.47	12.56
RLUS-1439C	2.35	5.07	5.84	6.83	8.24	13.27	15.36	1.44	10.4	9.65	7.22	16.5	6.84	12.35	5.48	24.42	15.99	3.59	1.32	5.95	9.04	-2.63	3.05	13.4	15.94	49.42	9.59	11.55	9.66
RLUS-1343C	4.15	6.52	5.26	7.24	5.12	12.65	3.11	2.27	10.11	5.9	9.92	9.21	6.51	8.52	16.38	18.21	10.97	20.55	1.63	4.53	10.4	-0.5	-0.51	15.75	1.16	48.43	9.76	-0.54	-1.18
RLUS-1354B	4.06	6.16	7.53	8.54	8.09	14.1	7.31	2.14	13.42	15.32	11.31	8.18	8.01	11.56	18.48	30.19	10.61	22.38	-1.91	2.85	7.47	-6	-4.36	14.01	2.73	68.01	3.54	1.55	5.6
RLUS-1388B	1.23	3.22	6.14	5.45	3.97	9.63	5.54	-1.03	11.31	10.39	6.05	2.69	6.26	9.63	16.78	17.34	6.09	10.99	-0.92	-1.02	6.42	-6.96	-2.13	8.11	11.32	60.68	4.93	1.06	7.9
RLUS-1450B	2.21	2.47	3.92	9.34	2.8	9.96	4.9	-0.65	12.05	11.75	8.26	12.98	9.6	11.39	20.99	32.23	16.82	20.96	-1.12	3.73	10.2	-5.52	-2.42	14.26	10.2	57.5	7.9	10.71	10.7
RLUS-1463C	1.66	3.29	4.1	9.99	2.76	8.87	4.66	-0.19	10.5	9.81	5.66	7.3	8.12	11.29	15.61	17.61	15.94	9.48	-1.14	1.43	8.25	-4.24	1.84	12.33	11.02	49.77	2.47	9.77	10.1
RLUS-1358A	1.17	3.94	6.69	5.02	3.54	12.17	-0.21	0.39	9.21	10.96	8.9	11.09	9.15	10.88	13.83	19.97	8.67	6.96	0.57	3.47	10.51	-2.3	3.4	12.95	7.49	57.51	5.83	10.14	11.54
RLUS-1392A	3.52	3.72	5.91	9.36	4.32	11.55	8.04	0	12.12	12.51	9.89	16.56	7.91	8.81	17.21	19.55	7.79	-0.22	1.03	0.38	10.67	-3.9	-0.64	16.8	10.88	64.44	-3.32	2.7	6.32
RLUS-1395C	3	6.62	6.05	7.16	5.55	9.75	1.53	-0.56	9.72	7.08	6.28	3.38	5.53	5.07	6.52	14.95	3.9	3.03	2.35	-0.33	12.23	-7.01	-5.29	16	5.7	62.24	5.47	-4.11	2.93
RLUS-1429C	0.63	6.01	8.56	5.98	4.38	10.09	5.67	0.67	8.05	7.01	6.23	8.4	6.33	8.97	0.38	15.43	5.12	0.95	3.1	9.51	7.38	-5.55	-0.97	15.69	3.04	47.79	-3.83	4.67	6.94
RLUS-1482C	4.98	2.89	2.91	5.84	-2.42	-4.94	3.16	-0.15	1.76	0.64	1.79	-21.33	2.12	-0.58	7.15	-18.99	5.02	2.31	-11.45	-9.35	-2.81	-31.14	-29.64	-3.82	-8.24	43.76	-4.02	-2.25	-0.54
RLUS-1588B	0.38	3.61	9.15	6.74	9.08	13.79	8.84	1.73	16.04	14.8	10.08	-14.53	11.33	13.17	25.56	-11.17	12.57	23.03	-0.09	0.28	12.71	-22.51	-21.16	15.79	10.17	62.15	18.68	6.99	10.39
RLUS-1561B	0.7	7.57	4.84	9.74	3.99	14.82	5.99	0.77	14.1	9.27	11.62	-2.24	11.07	14.1	24.93	-6.43	7.57	11.46	0.78	-0.18	13.18	-18.41	-14.87	12.57	9.2	54.75	6.29	9.06	12.15
RLUS-1334B	1.03	3.79	6.75	7.48	4.53	10.17	5.07	0.13	12.87	5.18	8.8	-8.87	7.86	15.87	22.57	1.34	16.88	13.8	0.04	10.05	12.8	-16.03	-9.46	22.45	10.48	49.18	20.1	5.67	8.29
RLUS-1460C	-1.68	1.94	-0.72	-3.21	-3.53	8.15	-5.64	0.07	-0.66	5.68	0.02	-3.2	-5.45	0.85	12.88	-10.61	1.83	4.3	-6.12	-0.6	2.14	-12.1	-15.47	9.56	2.13	36.44	2.68	-7.72	-9.58
RLUS-1555B	2.24	4.97	6.38	6.08	5.32	10.85	4.85	-4.35	11.68	5.58	12.39	4.68	7.95	17.37	20.4	-3.41	32.26	5.53	-2.6	-0.44	12.16	-13.35	-17.1	12.42	9.02	77.45	8.53	11.3	12.4
RLUS-1543B	0.78	4.93	7.75	5.04	7.37	11.52	6.87	-1.56	10.81	5.35	10.37	8.03	6.64	13.17	20.92	-0.41	18.74	7.66	-0.39	-0.45	9.41	-9.73	-6.24	9.1	10.1	59.5	15.21	6.27	5.58
RLUS-1550C	1.52	3.63	5.82	4.06	3.94	7.64	1.19	-0.43	8.5	3.67	6.32	-1.16	3.11	7.82	6.18	-10.06	4.77	0.18	-2.32	-5.09	7.37	-10.19	-6.66	9.22	4.07	60.26	10.04	0.68	1.72
RLUS-1581B	-0.08	4.26	5.54	6.32	5.58	7.3	4.63	-4.05	5.45	2.72	5.11	-3.11	2.83	8.2	9.33	-2.83	4.55	6.23	-0.67	-3.5	5.54	-17.17	-9.96	12.57	5.19	63.19	0.46	7.35	7.46
RLUS-1369D	7.03	9.79	7.41	9.19	8.14	13.59	3.85	5.58	9.24	15	12.09	-9.81	8.08	11.1	20.94	-8.71	7.2	21.12	0.63	2.07	10.3	-9.27	-7.66	28.53	1.82	68.38	-8.98	1.82	1.98
RLUS-1456C	6.92	3	2.91	6.8	0.57	11.87	4.57	1.16	15.58	13.93	11.06	-5.16	9.92	8.48	27.58	-9.92	-1.2	11.02	-5.14	-2.4	7.47	-11.53	-1.62	10.9	6	71.84	-2.24	4.54	3.37
RLUS-1354C	4.56	8.22	5.33	9.8	6.64	16.61	6.25	2.05	12.3	14.91	13.69	-9.05	8.76	10.72	9.74	-2.09	6.5	14.34	-1.94	0.41	10.2	-4.86	-4.13	20.5	5.75	72.04	4.74	5.77	7.53
RLUS-1471C	5.32	2.63	2.61	9.52	1.24	10.07	6.42	2.21	14.1	10.64	11.51	-8.01	8.96	7.94	11.97	-9.84	2.3	20.98	-4.08	-1.84	11.7	-9.46	-3.07	9.47	4.82	73.92	2.19	0.2	2.33
RLUS-1536B	1.01	1.93	3.4	6.73	0.61	10.63	7.12	0.25	7.19	5.27	6.2	-17.2	-0.06	4.81	7.66	-18.47	11.15	11.18	-5.23	-0.71	6.53	-11.89	-6.04	10.09	5.14	72.53	-9.87	-0.45	3.3
RLUS-1521C	-0.39	3.17	1.91	7.39	0.54	11.8	3.63	0.4	10.28	6.97	5.69	-15.65	5.11	5.65	10.13	-13.6	4.1	8.69	-3.89	-1.34	6.85	-8.37	-2.36	11.19	7.09	82.44	-16.57	1.63	2.74
RLUS-1574C	0.2	3.96	9.55	6.7	7.59	12.06	9.62	-0.33	7.49	10.67	8.06	-6.32	6.25	8.89	23.97	-14.79	13.55	11.49	-1.21	0.33	9.19	-15.63	-11.37	10.42	6.4	56.2	-21.02	5.09	5.77
RLUS-1457C	-0.16	3.06	4.68	7.44	4.31	11.15	5.15	-0.87	8.42	8.77	6.45	-6.16	5.31	9.67	10.56	-4.44	9.47	5.56	-2.61	1.31	7.74	-10.07	-5.65	12.54	7.45	44.62	-3.15	5.62	6.73
RLUS-1395B	-0.06	4.09	4.06	2.64	5.68	11.97	5.23	-1.21	6.32	5.1	4.84	-8.97	0.98	7.13	15.63	-10.53	7.89	6.64	-3.35	0.03	7.13	-14.54	-13.6	9.55	0.27	47.18	-7.75	1.56	8.63
RLUS-1564A	2.11	5.63	9	8.53	-1.5	12.36	5.71	0.69	11.98	10.29	11.71	-5.34	7.92	10.31	22.48	-17.91	15.85	15.52	-2.33	1.75	12.08	-5.23	-4.63	12.33	11.31	63.02	-1.15	5.59	8.21
RLUS-1564B	7.2	9.19	13.21	11.96	5.86	16.08	13.49	6.55	13.63	16.72	15.1	5.65	12.82	12.52	25.08	-14.79	22.03	14.02	2.28	5.94	15.59	-5.34	-8.43	17.02	14.3	74.29	9.29	7.71	12.31
RLUS-1548B	0.27	6.66	5.34	6.2	6.48	13.43	12.33	1.28	7.99	10.73	7.62	6.2	10.19	8.13	23.2	-9.91	18.56	19.57	-1.68	3.37	13.68	-3.58	0.46	11.31	14.47	52.39	-2.42	11.77	11.6
RLUS-1472B	0.25	3.98	4.5	3.63	4.8	12.23	5.78	0.94	6.36	9.91	5.23	5.28	2.95	10.07	14.55	-8.51	19.65	20.1	4.08	5.3	10.1	-0.74	-3.16	10.71	9.03	57.3	-3.69	7.39	8.59
RLUS-1420B	4.81	2.92	4.44	8.08	4.97	12.5	6.18	-0.78	8.42	11.52	9.87	-4.71	6.65	7.35	10.2	-18.04	15.5	23.08	3.43	1.55	15.62	-3.26	-0.21	14.36	9.51	50.78	2.66	2.73	9.52
RLUS-1446C	0.73	3.41	3.7	7.01	4.52	9.87	6.83	-0.41	5.38	9.15	4.82	-0.83	3.52	6.87	12.01	-11.66	7.32	18.98	-1.14	5.21	7.7	-2.44	-5.6	9.79	8.61	39.03	-0.47	5.52	6.66
RLUS-1575C	-0.53	3.16	7.97	5.31	4.32	4.92	12.15	4.39	6.36	0.39	0.62	0.78	10.23	3.49	-0.34	-3.68	23.66	31.73	-10.04	-4.91	10.58	-18.28	-12.05	10.11	10.04	72.9	1.45	5.06	8.14
RLUS-1546B	2.33	6.66	9.11	8.25	10.13	9.28	11.29	0.39	8.51	7.8	8.26	7.42	6.94	11.13	4.05	2.76	20.21	19.83	-1.19	-0.4	9.2	-4.97	-3.42	9.86	9.53	61.48	3.5	6.82	8.03
RLUS-1455B	1.33	4.77	5.56	7.89	5.81	10.99	5.92	-0.27	12.58	8.81	8.25	4.03	7.66	10.86	11.19	-0.05	14.96	17.48	-1.68	0.72	8.1	-7.67	-2.12	11.82	9.34	60	4.69	5.8	7.79
RLUS-1561C	-3.69	-1.48	0.75	-0.81	0.77	3.19	2.18	-3.81	5.37	1.37	4.14	4.5	3.71	7.97	-3.42	-2.8	14.5	4.27	-5.69	-2	4.79	-11.18	-6.94	7.79	5.99	49.94	2.91	2.8	3.33
RLUS-1548A	0.88	5.71	2.51	6.86	0.09	13	10.57	-3.01	9.92	7.99	8.7	2.25	1.34	10.54	12.7	-7.47	24.74	24.82	-2.8	-2.74	5.09	-8.43	-5.42	14.69	5.07	59.73	0.68	2.22	3.83
RLUS-1419B	0.28	2.07	3.18	3.62	2.5	12.63	6.63	-0.75	7	7.47	2.38	8.04	1.84	9	12.1	-8.33	17.92	26.35	-2.5	-0.29	6.62	-8.09	-6.84	14.59	2.38	58.17	3.65	2.19	5.36
RLUS-1590C	1.56	2.79	3.67	4.73	1.3	8.45	4	-0.5	6.8	8.13	8.7	-8.49	4.91	2.88	6.57	-14.3	11.07	22.15	-5.94	-1.37	7.93	-14.75	-16.45	8.22	4.19	75.75	-13.5	-5.88	0.69
RLUS-1486B	-1.24	1.02	-4.29	2.2	2	9.17	5.03	1.47	4.59	4.49	2.62	5.45	0.8	3.61	8.26	-10.03	11.31	21.21	-4.75	0.43	3.79	-16.7	-21.36	9.15	0.06	71.38	-6.75	-2.98	-1.79
RLUS-1447A	2.86	3.25	0.52	2.39	2.89	14.51	6.76	2.06	12.14	10.15	6.66	6.75	5.19	6.05	4.03	-14.11	14.9	23.01	-0.77	0.98	7.82	-9.53	-6.51	11.34	1.31	58.26	-0.5	-1.05	0.09
RLUS-1447B	3.25	4.64	2.54	7.09	4.84	10.28	7.7	2.34	11.23	10.07	7.04	2.82	5.79	4.99	10.74	-11.57	8.98	21.6	-2.08	2.11	9.4	-7.33	-3.51	12.88	3.67	55.71	2.35	-1.67	-0.87
RLUS-1388A	0.42	4.49	6.82	0.94	5.44	12.71	7.11	-0.09	8.39	7.16	2.56	6.8	3.91	9.68	22.26	-5.89	12.32	21.1	-3.89	2.59	2.64	-10.82	-9.3	13.6	2.17	57.38	12.2	3.48	12.31
RLUS-1406A	3	6.01	7.42	6.24	7.31	12.8	9.21	-0.59	11.45	8.9	7.7	-0.39	7.01	9.85	14.62	-1.89	11.17	22.74	-1.19	0.14	7.61	-8.56	-5.12	12.34	2.76	53.37	6.12	3.14	8.5
RLUS-1445C	3.42	4.13	4.04	7.66	4.79	11.41	7.45	-0.01	12.08	13.91	6.92	-1.76	6.54	8.58	19.71	-9.15	12.55	17.28	-3.12	2.1	7.94	-10.35	-4.62	13.43	3.5	64.48	8.35	0.62	3.45
RLUS-1380B	2.55	5.38	5.37	9.69	0.41	15.68	4.83	0.69	9.11	11.22	10.39	0.22	6.14	6.95	31.98	-9.73	13.72	21.58	-5.4	-3.58	7.27	-11.64	-5.54	15.88	-0.48	67.05	7.9	2.27	4.08
RLUS-1453B	3.25	3.9	5.07	8.06	1.07	8.56	5.16	0.96	14.44	6.3	8.45	3.29	10.01	10.1	21.49	-1.16	4.49	26.8	-3.5	-0.45	8.18	-4.41	5.98	13.14	6.83	71.23	16.34	2.81	3.27
RLUS-1460B	2.72	4.28	2.72	7.26	4.95	10.78	4.95	0.46	10.57	7.66	10.26	1.56	6.5	7.51	24.19	3.73	14.25	29.03	-2.51	0.63	8.66	-2.87	1.2	14.52	4.57	62.96	6.62	0.47	1.02
RLUS-1518A	0.61	3.29	3.41	8.97	1.73	7.87	7.73	-0.01	11.16	6.18	10.12	-6.64	6.81	11.37	21.47	-3.43	7.5	31.83	-2.6	-0.66	8.59	-6.97	-0.64	12.86	10.72	69.74	2.71	4.77	8.01
RLUS-1468B	1.65	4.68	6.19	8.28	5.94	10.79	8.9	-0.19	8.13	8.01	5.7	3.48	6.3	10.27	21.8	-1.7	9	27.03	-0.49	1.82	6.39	-9.1	-2.87	10.83	10.75	62.88	0.62	4.94	9.43
RLUS-1507B	1.34	4.4	4.17	6.6	3.26	10.24	4.44	0.08	11.58	3.89	10.58	-4.63	6.83	12.4	32.53	-5.32	3.73	30.17	-1.99	0.36	9.43	-2.5	3.22	8.59	9.03	68.08	8.78	6.82	10.1
RLUS-1482A	2.12	3.9	6.47	6.66	5.48	9.41	6.41	0.7	9.8	7.94	7.68	4.58	8.89	11.88	22.02	-2.83	4.9	24.55	1.86	3.25	11.54	-1.5	5.54	10.76	12.04	57.33	4.59	10.69	12.42
RLUS-1461C	2.86	3.72	4.75	6.8	3.7	11.54	7.53	1.59	9.39	12.3	6.31	2.57	3.54	9.72	10.88	0.52	5.53	20.24	-2.04	1.82	8.75	-8.42	-0.61	12	10.28	52.96	-0.72	8.35	8.3
RLUS-1468A	-0.51	3.74	5.26	5.34	2.76	11.27	5.93	-0.43	8.26	8	3.59	0.24	4.1	11.41	24.4	0.35	8.36	17.24	-1.5	1.59	3.19	-9.13	-5.12	13.83	10.73	63.91	-4.71	4.92	7.46
RLUS-1531A	2.52	3.36	4.41	4.86	3.17	9.28	7.27	0.51	10.92	9.79	8.89	0.9	4.16	11.27	18.7	1.05	7.51	17	-5.11	-0.57	5.04	-8.57	-3.47	12.43	6.98	59.92	0.78	3.56	7.36
RLUS-1571B	2.02	5.39	2.81	6.48	2.92	9.28	4.46	-1.11	8.92	6.63	7.82	1.12	6.97	11.3	21.03	0.29	8.63	13.5	1.54	0.93	9.9	-7.21	-2.04	7.06	10.86	56.39	0.67	5.7	7.28
RLUS-1515B	0.12	5.22	5.26	8.2	7.05	9.28	4.19	-0.56	11.27	5.83	10.07	8.02	7.82	13.25	22.29	5.65	9.84	24.78	0.78	3.74	11.41	-10.59	-1.81	5.78	12.46	62.13	2.25	8.22	7.55
RLUS-1494B	1.26	4.64	4.98	8.61	4.43	9	7.27	-0.29	11.63	3.91	9.64	13.82	6.13	12.38	24.57	-2.06	9.31	20.57	-1.8	0.58	8.13	-5.73	1.44	6.7	9.28	56.52	5.72	6.85	7.9
RLUS-1442A	1.44	4.49	4.75	5.84	3.94	8.33	6.6	0.21	12.44	7.62	7.06	11.47	7.31	10.05	12.51	-3.22	8.15	24.15	-0.75	-0.14	7.07	-5.49	-0.17	10.35	8.49	58.09	2.35	6.33	7.48
RLUS-1368A	3.37	5.51	7.11	7.7	6.73	14.39	7.14	1.56	9.87	8.62	11.73	14.68	7.22	8.74	27.32	-3.06	10.45	28.58	-0.42	0.69	13.34	-4.21	-2.72	16.26	4.89	74.87	3.72	6.06	8.92
RLUS-1367A	3.8	1.67	2.99	2.19	3.04	14.41	6.05	0.85	12.3	12.51	8.98	6.74	3.83	9.65	18.89	-7.42	2.04	25.23	-0.07	4.36	5.64	-8.14	-5.59	16.65	3.99	79.39	-0.32	3.09	4.49
RLUS-1523C	-3.25	-7.72	-7.68	-1.9	-11	0.58	-8.85	-2.17	1.23	-11	-1.22	-11.02	-5.67	-5.41	7.03	-7.78	6.92	7.4	-15.28	-13.85	-2.23	-12.52	-12.42	3.09	-3.15	69.07	-6.66	-11.4	-6.39
RLUS-1484B	0.93	1.68	3.48	5.95	-1.24	8.39	-3.47	3.83	12.59	5.8	5.67	9.74	5.7	2.83	13.46	-4.15	7.95	17.8	-4.96	-1.71	7.54	-14.02	-12.98	13.09	9.66	78.57	6.98	6.56	-3.83
RLUS-1341A	4.04	8.01	6.01	10.48	4.97	11.64	5.26	2.35	13.2	5.89	3.54	15.74	4.64	10.06	24.21	-25.55	11.09	21.67	-8.24	-3.29	1.96	-19.84	-26.56	10.83	3.69	73.16	8.23	4.2	6.1
RLUS-1458A	1.12	3.88	3.7	7.26	4.61	12.23	10.87	1.13	11.32	10.56	6.01	16.76	6.6	9.96	12.25	-11.6	12.5	16.27	-1.46	1.31	4.94	-6.52	-3.18	13.56	5.3	54.38	10.79	5.08	5.96
RLUS-1486A	-1.42	4.29	-0.7	2.06	4.59	9.93	5.95	0.55	8.16	6.17	2.44	21.38	1.96	4.28	26.18	-17.61	10.43	37.24	-4	1.35	4.74	-12.81	-14.24	12.67	1.22	71.52	-5.08	-2.99	-0.9
RLUS-1523A	-1.26	-3.76	-3.7	-3.91	-8.29	8.12	-10.07	-4.4	5.04	1.3	1.46	-21.12	3.61	-0.48	23.99	-8.44	0.64	24.81	-6.22	-4.01	4.16	-6.69	-1.07	9.86	7.95	48.87	-3.66	1.1	-6.35
RLUS-1576B	0.5	3.84	1.18	4.83	-10.5	8.3	-0.95	-2.49	9.86	2.35	7.85	-10.9	3.83	9.38	16.18	-0.28	14.46	27.55	1.91	-2.09	8.87	-7.48	-5.17	10.39	8	62.58	2.1	4.39	7.11
RLUS-1558B	1.63	4.9	4.43	5.84	1.07	9.19	5.74	-1.6	8.8	3.94	7.85	-8.96	5.27	13.36	20.08	-2.72	14.97	17.4	1.89	2.49	10.39	-5.85	-0.69	12.62	10.3	48.48	6.6	8.85	8.12
RLUS-1575A	2.61	4.04	2.96	5.46	1.74	16.87	1.13	-1	14.66	9.67	11.09	-19.42	7.99	15.9	20.64	-14.87	11	42.32	2.77	0.79	7.9	-1.23	5.15	19.09	12.17	76.36	4.98	9	11.27
RLUS-1559B	1.38	4.63	5.41	5.49	6.93	12.76	6.9	-1.06	10.45	9.7	10.05	-8.76	9.39	13.68	22.14	-2.08	16.27	24.83	0.9	5.21	11.78	3.61	8.72	12.14	17.83	65.46	3.65	13.19	13.85
RLUS-1589B	0.58	3.11	1.04	5.53	2.37	11.7	3.02	-3.02	13.77	4.83	12.18	1.27	6.42	11.54	20.86	-15.86	25.15	29.14	5.5	2.16	10.21	-2.91	-0.01	11.39	12.09	66.8	10.74	7.83	11.13
RLUS-1561A	1.28	5.22	7.62	5.63	7.62	12.48	9.01	2.63	10.74	11.09	9.53	1.5	10.65	13.6	29.03	-12	16.79	35.1	1.47	4.97	13.68	3.56	7.87	14.49	16.94	63.27	11.83	14	16.3
RLUS-1508B	3.07	5.4	5.03	6.52	4.74	11.73	6.08	1.43	10.93	4.98	11.75	-1.85	8.79	14.84	47.99	-9.57	16.19	31.88	5.43	5.94	16.72	2.19	12.39	13.33	18.56	82.11	9.01	15.08	15.94
RLUS-1562B	2.53	5.86	7.29	7.54	8.25	12.69	8.71	-1.17	11.39	6.47	9.22	-8.28	6.85	13.16	42.38	-9.28	18.71	23.45	-0.7	0.57	9.41	-9.12	-3.84	10	9.1	56.2	11.04	0.68	7.97
RLUS-1558C	1.86	2.9	8.68	4.83	7.28	9.69	5.37	-1.07	8.12	5.21	6.98	-9.78	5.42	11.85	27.13	-0.51	16.25	13.3	2.33	2.23	10.76	-6.77	-0.28	6.23	9.52	48.54	10.57	3.39	9.23
RLUS-1335C	2.55	5.62	6.48	6.88	3.81	11.24	-1.26	1.71	10.14	7.9	9.64	-7.66	7.87	9.96	23.04	-0.3	7.36	9.14	0.79	6.21	9.64	-3.59	-3.11	5.46	6.78	39.53	11.77	7.54	6.41
RLUS-1588A	0.64	2.55	7.1	4.38	6.99	10.14	2.93	0.15	9.16	12.31	7.21	-21.87	6.37	9.06	20.37	-23.07	8	18.66	-3.68	0.34	6.16	-11.14	-7.93	9.98	9.58	62.94	10.55	6.5	7.63
RLUS-1562C	1.2	3.69	7.81	4.85	-3.8	11.48	8.54	1.54	10.76	11.74	9.35	-13.4	9.66	12.07	20.2	-8.84	10.9	16.42	-1.83	2.34	11.14	-4.69	-1	7.3	11.6	71.55	12.02	7.89	9.08
RLUS-1546C	1.5	3.07	3.11	4.03	1.49	7.8	3.75	-0.43	7.44	4.92	5.97	-10.61	5.16	9.03	17.01	-7.29	7.16	8.1	-3.35	-0.37	7.77	-8.28	-2.26	5.46	9.14	54.03	7.26	5.7	6.97
RLUS-1583C	-0.31	2.43	3.1	2.41	2.72	8.6	4.58	-0.84	7.12	6.21	4.75	-20.02	4.26	8.01	25.87	-4.79	6.15	10.91	-4.97	-1.7	4.89	-12.54	-8.93	8.24	9.79	59.85	8.35	5.09	5.56
RLUS-1557B	1.31	3.73	5.99	3.7	4.72	10.31	5.63	1.19	5.78	6.93	2.22	-12.81	5.51	7.94	23.45	-9.88	20.81	12.4	-7.12	0.04	7.27	-8.92	-6.15	4.58	10.01	61.65	0.45	7.22	7.38
RLUS-1563A	2.47	6.28	5.9	7.87	5.49	9.42	11.72	5.1	9.52	13.86	8.54	-15.54	13.37	11.05	30.79	-13.65	14.94	13.49	-0.35	7.01	15.74	-6.85	1.45	15.57	19.27	56.74	2.53	15.39	15.61
RLUS-1354A	5.77	8.77	7.52	10.3	9.06	16.03	9	3.16	12.43	12.91	11.43	22.14	9.3	15.59	20.99	9.22	11.44	19.99	2.23	4.46	7.99	-3.96	-2.39	9.74	6.68	63.47	4.52	3.74	7.85
RLUS-1440C	0.63	3.96	4.64	5.79	4.33	11.48	7.54	0.55	9.18	11.52	4.28	14.78	4.19	9.13	12.54	4.83	8.45	19.66	-2.99	1.97	4.31	-7.53	-6.15	10.53	7.28	53.5	3.07	5	5.97
RLUS-1494A	2.26	5.11	4.75	4.19	6.04	12.68	13.75	-0.32	10.67	9.19	8.77	15.04	5.54	10.89	21.78	3.04	5.13	15.96	-2.35	2.35	6.59	-6.33	0.04	12.69	9.19	62.04	3.6	6.85	8.39
RLUS-1386C	4.36	3.82	6.15	6.65	3.76	10.47	5.73	0.31	11.39	9.15	7.99	14.15	7.76	8.38	20.95	10.56	2.55	20.93	-0.47	0.4	8.7	-6.3	-2.18	13.8	8.32	53.69	6.86	2.85	4.38
RLUS-1351B	2.02	5.17	6.19	7.12	6.48	16.33	4.28	0.44	10.81	12.08	11.48	16.29	8.01	10.1	30.74	9.16	5.07	12.81	-1.52	1.85	9.37	-7.94	-1.11	12.98	7.79	57.91	-2.93	5.99	9.26
RLUS-1352C	4.14	7.37	6.28	8.82	6.78	15.8	6.61	1.08	8.76	10.82	15.01	31.63	12.33	9.14	37.68	6.33	4.33	17.97	-2.34	-0.77	7.02	-14.79	-0.18	17.01	6.9	65.2	-2.6	8.74	12.53
RLUS-1559C	0.52	2.92	6.83	5.05	6.14	12.61	-3.63	-2.09	10.85	7.03	9.28	14.73	7.02	10.7	19.37	2.06	18.64	10.41	1.43	1.58	6.06	-4.51	-0.79	9.72	11.88	57.47	-6.88	8.72	10.74
RLUS-1474C	1.27	3.05	2.77	4.87	1.09	10.63	1.04	-0.09	7.54	11.96	5.18	13.51	1.63	6.59	15.15	7.29	7.48	7.85	-4.25	1.24	4.88	-7.65	-1.5	10.17	9.51	52.38	-6.31	7.95	6.58
RLUS-1457B	-0.33	5.75	7.03	5.07	6.21	9.45	4.83	0.14	10.09	4.1	7.68	12.21	6.31	10.94	16.63	9.04	12.49	15.19	-1.26	0.34	8.88	-6.69	-4.66	10.77	7.32	52.45	-0.7	6.01	8.29
RLUS-1348B	-0.02	3.19	4.17	4.96	5.27	10.38	3.52	0.05	11.96	6.93	8.97	13.61	6.65	12.73	15.98	5.64	8.09	12.84	-0.22	3.1	6.95	-7.8	-0.95	17.58	14.69	56.67	-0.31	6.83	6.93
RLUS-1496A	1.2	9.87	10.86	9.11	12.15	11.21	7.62	1.79	11.89	10.32	11.61	25.86	11.44	13.79	22.01	12.38	15.39	20.02	2.66	5.38	14.08	-6.92	7.02	12.15	18.26	65.63	1.53	10.97	9.97
RLUS-1532A	-0.47	1.21	0.96	1.69	2.85	11.82	4.41	-1.4	8.6	7.84	9.06	17.12	5.82	10.49	20.18	12.81	13.78	17.37	-1.62	3.09	9.26	-9.62	3.15	12.34	10.47	54.91	-6.06	7.49	9.8
RLUS-1439A	2.88	4.23	4.79	7.67	6.62	12.46	5.43	-0.24	12.75	8.51	8.85	17.08	10.69	14.32	27.96	14.54	18.11	19.76	0.72	4.52	10.44	1.63	8.75	12.94	16.51	67.3	-3.61	10.82	12.17
RLUS-1465A	1.15	5.04	6.41	8.4	9.29	14.58	6.62	1.02	14.76	14.54	12.47	17.01	12.15	12.58	20.8	16.02	22.94	16.88	4.65	6.99	13.98	-5.07	8.43	13.17	7.23	64.21	-1.89	9.44	7.44
RLUS-1437A	1.15	3.28	3.22	7.65	3.11	12.55	5.93	-0.64	11.6	10.2	7.72	10.01	7.24	10.16	18.31	-3.18	19.47	10.14	-2.23	4.47	6.6	-4.94	1.05	13.99	12.73	57.42	5.85	10.33	10.44
RLUS-1450A	3.31	2.93	3.46	7.31	2.15	9.32	5.75	-0.33	11	9.1	8.69	9.59	8.81	7.9	13.55	7.3	10.62	12.95	-3.9	2.14	6.67	-8.08	-1.39	15.43	10.24	52.21	8.69	8.53	11.13
RLUS-1424A	4.71	3.52	6.36	12.68	3.71	11.15	4.16	0.1	15.4	16.6	13.16	13.7	13.27	11.88	21.83	5.94	14.9	8.62	3.98	4.55	11.68	1.59	7.13	12.62	18.28	72.51	3.15	5.98	11.22
RLUS-1405A	-2.16	2.32	4.04	3.25	3.34	11.93	4.49	-0.08	5.21	6.34	4.42	13.87	2.21	9.89	8.94	5.45	13.97	-0.53	-3.66	3.67	6.69	-9.2	-3.65	12.82	5.3	52.78	0.8	4.22	7.95
RLUS-1455C	-1.83	3.44	3.6	6.42	3.1	10.98	5.12	0.37	6.17	2.92	2.49	9.84	3.71	9.63	9.33	9.92	17.31	-6	-1.55	3.07	3.35	-7.79	-7.37	11.62	8.68	53.75	-4.3	6.94	5.85
RLUS-1396A	-5.46	-0.56	-0.01	0.73	-1.02	13.07	-1.78	0.07	4.8	6.09	5.32	1.57	2.42	13.36	13.61	1.38	8.22	1.78	-5.05	9.2	5.93	-8.07	-5.45	14.26	8.71	50.73	-2.24	11.09	9.58
RLUS-1437C	-0.05	2.97	2.64	3.95	3.28	12.73	4.15	-0.44	9.95	11.96	5.26	2.53	6.04	12.27	19.44	7.75	15.38	3.37	-0.11	5.68	6.63	-6.7	-5.16	11.06	13.58	53.83	0.62	10.32	11.56
RLUS-1353C	0.9	6.01	5.3	6.78	3.9	10.83	-2.65	0.51	10.24	6.63	9.28	14.45	6.84	9.57	25.65	4.42	10.28	6.9	3.08	4.14	6.85	-6.2	-2.86	20.42	10.77	56.63	1.01	5.49	7.16
RLUS-1359B	2.21	5.33	6.27	6.97	7.69	12.76	7.09	-0.07	10.74	11.13	8.28	17.65	6.44	10.44	18.75	7.84	9.52	1.54	-1.07	5.88	7.38	-7.96	-1.77	17.37	10.55	43.84	4.98	5.36	8.32
RLUS-1392B	-1.38	2.65	3.8	4.29	1.97	11.34	2.72	0.66	4.23	6.01	3.6	9.99	1.66	9.73	15.41	-3.75	11.95	-2.99	-5.01	1.39	5.41	-11.87	-6.83	16.12	3.44	48.41	-1.59	5.08	7.04
RLUS-1357C	4.64	5.86	6.56	7.38	4.9	16.19	6.07	1.93	12.18	15.19	11.38	13.78	11.32	10.47	21	6.07	3.7	7.1	0.95	4.43	8.95	-5.37	-1.13	25.22	7.75	52.15	6.86	7.08	10.8
RLUS-1331C	2.2	8.33	5.76	8.84	6.51	16.59	2.77	0.98	12.15	13.94	12.7	10.25	12.42	12.87	23.66	1.91	5.3	10.41	0.43	7.28	13.05	-6.08	-0.11	25.84	9.07	53.26	3.52	10.05	14.05
RLUS-1338B	3.44	9.76	8.44	11.83	7.63	16.83	7.97	1.33	13.5	14.43	11.75	3.79	8.69	11.46	25.02	4.25	3.26	7.81	0.09	2.94	9.35	-6.83	0.69	21.92	9.23	51.11	3.87	6.46	11.06
RLUS-1359C	2.7	9.02	6.38	10.81	3.61	14.09	6.67	0.62	12.35	15.03	9.84	8.07	9.35	12.73	26.48	12.95	17.06	2.04	-0.21	5.95	9.75	-5.27	-0.29	23.08	11.77	59.47	10.14	8.59	10.05
RLUS-1389A	0.04	3.1	4.77	6.61	4.62	10.79	6.08	0.24	9.18	8.75	6.03	8.43	6.69	9.56	24.68	12.88	8.38	9.46	-1.28	3.63	7.88	-7.07	-0.26	11.76	10.95	47.18	7.72	5.24	7.93
RLUS-1433C	-1.12	3.03	3.73	4.03	4.11	11.03	-0.83	-0.65	6.51	4.36	4.94	7.89	4.88	7.49	19.84	15.06	4.09	6.22	-3.61	2.71	10.12	-10.21	-2.8	17.17	3.15	45.46	3.81	0.92	6.1
RLUS-1364D	3.74	3.1	1.95	4.48	0.65	3.12	6.4	0.11	2.38	-6.42	3.45	-0.47	0.79	5.16	12.76	-8.12	6.87	-4.9	-3.62	3.71	-0.78	-4.08	-1.15	5.77	5.29	57.83	-13.18	3.7	6.73
RLUS-1364C	1.89	4.31	6.1	5.25	2.32	7.74	-0.3	1.07	8.84	4.47	6.21	-0.94	3.89	10.07	15.49	3.31	11.45	-3.85	-2.45	-0.65	5.04	-7.88	-5.39	16.66	10.38	53.8	-15.85	3.51	6.32
RLUS-1409B	1.24	4.35	7.44	6.33	5.05	11.21	3.16	-0.07	8.29	5.13	6.71	0.61	4.72	11.13	15.63	-5.96	17.53	-0.33	-3.49	1.81	8.32	-9.27	-3.7	12.21	11.83	60.56	-6.54	2.43	10.3
RLUS-1379B	3.24	7.01	6.88	8.61	7.56	11	4.08	0.88	6.92	6.5	9.63	-4.62	7.1	15.23	10.9	-2.46	17.01	1.83	-0.88	1.24	7.87	-3.64	-1.6	6.92	9.05	67.63	-17.08	4.75	7.18
RLUS-1418B	0.27	4	4.87	5.31	5.08	10.49	6.85	-1.15	5.26	6.22	5.03	9.32	3.85	8.64	14.35	-0.82	6.41	-6.67	-5.05	-0.23	5.99	-9.02	-5.83	9.22	7.13	53.09	-18.85	2.8	7.07
RLUS-1423B	1.57	2.89	6.73	6.48	3.77	10.63	6.62	1.3	7.41	9.35	7.52	8.63	8.46	12.1	25.31	-8.35	5.07	0.51	-5.81	8.58	13.76	-16.95	-17.58	11.98	13.1	63.14	-14.38	8.85	9.75
RLUS-1391A	-2.99	7.72	9.58	7.7	11.21	13.26	8.04	0.73	10.52	10.72	9.06	6	9.15	12.37	21.61	2.88	7.8	-2.36	4.42	5.23	13.75	-3.42	4.35	16.75	15.04	55.83	7.41	10.15	12.34
RLUS-1489A	0.41	1.56	3.14	4.51	2.59	10.06	5.91	-2.7	7.55	6.07	8.1	-5.24	4.25	11.7	20.68	-1.9	2.89	7.18	-2.73	2.68	5.97	-6.34	-0.55	12.88	10.62	63.87	-0.27	6.76	9.55
RLUS-1468C	-1.63	3.03	3.84	3.36	4.3	8.82	6.45	-2.55	6.26	8.04	4.1	-4.8	3.99	7.62	19.2	-1.06	6.34	3.29	-1.49	0.74	3.07	-10.35	-4.88	15.65	9.24	67.54	-10.28	4.54	6.46
RLUS-1446B	-1.52	2.59	4.67	4.52	5.15	11.4	6.29	-1.14	6.45	7.7	4.23	2.39	4.2	9.28	18.55	4.75	5.66	0.88	1.33	1.9	7.85	-1.01	0.53	14.74	11.87	62.29	2.03	7.54	9.86
RLUS-1494C	1.04	1.67	2.53	3.13	3.7	9.28	5.09	0.22	9.7	2.49	8.21	3.7	3.49	9.64	26.84	6.8	8.7	6.26	-2.27	-0.86	8.11	-7.88	2.13	10.07	10.98	62.33	-6.52	5.92	8.86
RLUS-1521B	0.28	4.6	3.54	6.89	0.95	9.86	4.99	-0.38	9.96	7.93	10.04	-3.15	7.83	13.28	30.1	10.09	9.48	1.08	2.49	6.46	13.1	-0.34	8.48	11.17	14.86	77.67	-14.42	12.65	13.25
RLUS-1529A	0.74	4.97	5.32	6.96	4.25	8.82	4.43	-1.64	8.73	8.23	6.84	-2.53	9.47	11.51	21.52	5.46	1.2	2.75	2.76	6.45	11.18	-0.39	13.97	18.17	15.93	66.5	2.2	14.55	11.85
RLUS-1367B	4.4	5.35	4.13	8.11	5.46	17.72	5.91	1.76	10.46	14.97	13.46	14.74	7.53	9.09	23.37	-10.82	7.38	3.8	-1.92	3.99	8.96	-10.3	-2.01	14.1	3.36	72.36	2.88	5.46	9.08
RLUS-1519A	0.69	6.01	5.42	6.39	-2.49	10.37	7.21	0.61	8.21	9.8	7.56	8.79	8.01	10.56	19.69	-4.68	6.72	0.94	1.56	4.58	9.99	-8.72	4.52	8.87	10.68	58.07	-2.06	9.58	7.68
RLUS-1397B	2.9	5.88	7.49	7.44	6.87	8.25	3.36	0.66	10.53	10.76	12.27	3.18	10.07	11.17	17.55	-7.32	3.48	13.58	4.48	7.82	15.83	-2.06	6.83	11.69	16.43	63.24	-8.21	11.3	14.28
RLUS-1482B	2.51	4.73	6.67	5.49	3.73	10.27	5.78	-6.45	9.16	8.4	8.03	12.29	9	11.06	17.29	-14.2	0.87	3.6	3.14	5.23	12.73	-2.47	1.03	16.23	12.04	60.09	-8.75	12.11	14.45
RLUS-1430A	-0.52	0.47	3.36	4.79	4.01	8.99	3.44	-2.38	6.72	8.88	5.6	9.77	6.34	10.5	23.47	-7.16	2.86	1.23	-0.72	4.02	9.89	-3.93	2.85	15.78	8.35	62.62	-10.52	6.03	10.97
RLUS-1410B	-0.1	2.3	5.3	5.65	1.97	10.95	3.94	0.01	9.33	8.23	6.98	9.03	7.08	12.05	26.76	3.13	3.37	3.1	1.7	5.15	12.55	-2.51	7.76	11.15	13.98	55.92	-8.93	11.86	13.09
RLUS-1456A	2.22	3.15	4.77	5.69	5.14	11.34	5.96	0.91	10.44	9.96	7.78	16.07	9.85	11.39	30.75	-2.84	3.01	6.68	2.64	6.94	10.61	-1.44	7.08	16.51	16.05	53.71	1.96	11.93	14.29
RLUS-1360C	1.45	-0.55	1.84	0.76	-5.18	4.62	-1.89	0.17	4.68	-2.44	2.3	-3.66	1.31	4.27	-2.31	8.95	0.81	15.42	-5.25	-5.42	0.66	-6.04	-7.1	11.15	3.68	63.94	-22.34	1.63	3.92
RLUS-1462A	2.21	2.28	3.9	4.68	2.53	9.68	3.71	-0.11	9.32	9.87	7.93	1.87	6.32	10.3	13.57	19.55	2.41	12.53	-0.81	4.36	9.21	-4.86	3.1	7.54	13.07	56.46	-12.88	8.48	10
RLUS-1377C	3.99	10.52	9.26	13.89	8.33	16.32	7.51	3.35	13.64	11.57	13.71	9.55	10.52	12.86	16.54	12.87	6.17	10.72	1.41	6.93	13.77	2.29	3.37	11.05	12.14	54.66	-18.55	8.87	13.73
RLUS-1365D	2.2	3.49	3.52	4.57	2.23	17.86	5.81	0.79	14.15	22.54	13.23	15.21	8.29	6.43	16.52	19.6	3.51	21.03	2.41	7.71	7.9	1.37	5.61	13.45	7.12	69.8	-11.72	0.22	3.59
RLUS-1370B	2.78	8.77	8.46	11.17	5.69	16.37	4.84	1.88	11.74	11.82	14.84	4.89	13.58	11.15	18.97	2.13	0.32	9.58	-0.21	4.99	13.94	0.95	6.34	18.01	3.3	61.04	6.35	9.24	13.16
RLUS-1367C	3.84	9.07	3.33	10.98	5.07	20.27	5.15	1.52	12.04	15.83	15.06	8.33	9.83	9.96	12.22	11.13	2.77	16.56	-2.52	-0.26	11.71	-4.73	-0.71	20.76	3.2	77.91	0.86	7.61	8.88
RLUS-1469C	0.81	0.9	2.05	6.45	-0.49	10.65	6.15	0.39	9.3	7.78	2.36	-3.63	1.88	6.58	16	3.72	-10.91	6.8	-2.74	-3.47	2.43	-10.36	-7.76	10.28	2.54	69.48	-13.76	3.05	4.27
RLUS-1360D	3.57	7.36	6.6	7.12	1.3	11.75	5	0.2	7.42	8.47	11.22	-2.57	6.78	6	9.98	9.84	8.19	4.31	-4.31	-3.41	9.4	1.95	9.49	19.38	4.65	60.26	-15.33	6.94	9.49
RLUS-1378C	4.37	4.98	4.99	7.12	2.67	12.16	-2.5	2.17	11.98	5.73	10.54	11.23	12.68	12.76	17.15	-1.12	0.26	0.1	-4.86	-3.58	7.03	2.37	5.52	17.55	0.24	74.85	-21.67	6.78	10.89
RLUS-1522A	-1.92	5.71	5.4	7.5	3.98	3.83	8.51	-0.51	5.83	-3.61	2.12	20.02	4.08	2.59	19.35	-0.25	18.14	28.9	-4.27	-0.81	9.22	-0.94	6.16	-4.89	6.76	54.98	-18.61	5.81	4.88
RLUS-1535A	0.83	4.08	4.71	5.47	3.02	9.9	10.86	1.01	10.38	2.53	8.78	37.07	3.13	5.79	24.64	1.4	15.65	30.17	1.5	4.55	11.26	4.62	13.88	9.02	13.57	70.38	-19.73	8.19	10.68
RLUS-1538A	-0.27	5.5	2.23	4.29	8	14.71	6.69	-0.25	13.78	11.69	11.58	32.61	3.7	4.24	16.64	-0.53	17.95	45.09	-2.5	7.08	7.73	1.36	10.81	14.97	16.04	81.02	-18.32	0.89	1.22
RLUS-1366B	2.27	6.66	8.48	9.96	6.84	13.47	6.33	1.11	9.29	5.36	11.1	10.83	6.93	7.97	40.32	-5.44	-3.66	32.72	-4.31	-1.17	11.16	-1.69	2.63	10.52	6.38	65.8	-19.92	8.63	9.74
RLUS-1377A	4.78	6.86	6.97	7.53	6.64	10.3	10.32	3.19	5.09	2.78	11.26	9.11	8.39	15.13	30.62	1.08	3.87	20.31	-1.54	2.14	6.39	-1.63	3.05	10.78	8.01	59.7	-22.8	7.4	8.7
RLUS-1364B	2.41	8.15	7.21	9.34	3.83	12.79	6.45	2.32	12.25	6.42	9.75	3.46	7.3	11.8	24.45	8.91	11.36	45.93	-1.3	0.01	7.66	-4.31	-0.59	11.07	11.78	67.75	-25.3	4.31	8.07
RLUS-1582A	0.69	3.97	8.38	5.17	5.84	9.96	4.15	0.01	9.18	6.19	9.33	2.76	9.02	13.14	33.23	6.31	11.7	47.15	0.7	4	12.15	2.03	4.59	8.82	17.74	67.98	-18.8	12.86	12.71
RLUS-1470C	1.16	3.12	5.35	11.4	4.65	7.59	6.47	-0.25	9.05	7.05	8.08	9.51	7.39	11.9	17.94	0.31	-0.63	41.58	-1.12	0.71	9.39	-4.01	3.07	11	8.52	70.12	-27.89	4.38	6.63
RLUS-1470B	1.92	5.38	6.62	7.99	7.27	9.32	8.35	0.46	11.71	7.8	9.17	6.41	8.4	10.5	13.55	-1.99	3.27	35.86	-2.53	0.83	10.86	-4.24	4.03	11.78	10.82	59.9	-12.71	5.86	8.1
RLUS-1475A	-0.79	3.94	4.33	7.39	0.89	9.05	-3	0.13	5.94	2.34	6.23	9.95	4.75	11.18	21.86	-6.7	-2.53	35.35	-0.03	2	6.53	-5.85	0.72	5	12.36	45.98	-16.4	5.21	6.49
RLUS-1366D	3.17	5.34	7.6	8.49	5.76	11.21	-0.53	0.26	8.32	6.03	8.94	18.6	6.78	10.48	33.61	-4.86	11.13	41.97	1.32	4.59	12.62	-0.12	3.22	14.9	7.04	56.89	-13.82	6.87	8.89
RLUS-1574A	0.23	5.03	4.96	7.23	4.15	10.85	10.58	-1.19	9.51	9.2	9.01	-8.48	7.48	12.79	25.37	-11.74	12.61	40.93	0.14	3.77	9.98	0.33	6.97	12.66	10.77	71.94	-21.83	5.5	8.17
RLUS-1534A	-0.93	3.55	4.01	4.52	4.26	8.3	7.2	-0.32	9.85	4.65	8.77	-1.85	7.86	12.04	31.35	-11.01	4.6	26.65	1.44	3.31	11.88	-1.93	9.05	9.17	12.4	52.16	-15.97	11.97	12.37
RLUS-1534B	1.96	4.38	5.48	3.72	2.14	7.78	4.67	0.09	8.77	3.45	8.81	0.3	6.98	12.16	13.37	-12.87	6.35	33.15	2.36	4.54	13.68	-1.03	12.39	9.95	14.66	79.25	-15.72	14.02	12.35
RLUS-1485C	2.54	3.33	2.78	5.82	3.65	3.87	0.15	0.88	8.1	6.3	7.79	0.4	7.1	3.5	20.54	-13.58	11.71	15	-1.21	2.53	7.48	-4.94	4.18	7.62	3.74	50.85	-10.35	1.75	4.45
RLUS-1475B	-2.02	-0.12	2.59	1.44	-0.39	6.62	-4.19	0.82	5.77	-0.23	3.72	0.08	5.51	8.92	11.87	-7.19	-3.97	27.54	1.97	3.75	7.31	-6.05	-3.27	4.43	5.43	42.46	-36.48	5.41	8.7
RLUS-1536A	0.66	3.24	3.64	8.36	1.56	12.58	4.36	0.05	11.55	10.51	6.86	9.15	3.38	6.24	10.89	-18.09	5.15	13.47	-4.54	-1.08	6.55	-6.43	-4.15	12.51	7.26	64.12	-28.66	2.51	3.83
RLUS-1379C	2.16	6.88	6.5	9.1	6	14.35	2.1	0.9	8.36	10.35	9.86	6.03	6.84	10.56	15.36	-8.22	9.84	9.55	-1.27	2.95	11.01	-6.76	-3.84	25.05	6.97	63.16	-20.22	4.65	7.11
RLUS-1574B	-0.23	6.5	5.92	6.66	4.72	10.4	9.86	-0.91	8.11	8.94	7.44	13.35	7.88	10.35	9.88	-15.53	8.59	25.39	-3.08	2.03	10.32	-11.58	-6.12	11.38	8.96	52.05	-19.04	6	8.03
RLUS-1365C	4.18	7.09	4.6	8.5	5.66	16.08	6.97	2.06	15.2	12.21	10.22	19.18	7.74	12.91	1.93	-0.18	9.2	23.47	3.04	4.29	9.23	-1.19	0.83	16.93	11.81	73.81	-27.3	5.68	8.44
RLUS-1365E	4.31	5.62	5.14	8.96	4.24	8.45	7.82	1.49	5.37	1.95	8.56	9.96	6.08	7.5	10.42	1.33	7.73	15.59	-3.14	2.13	3.42	-1.69	1.74	14.55	6.75	69.47	-27.27	1.51	6.24
RLUS-1416A	3.72	4.75	5.88	6.91	6.2	10.35	8.3	0.6	10.71	9.18	6.71	15.35	6.04	9.07	15.39	4.06	5.73	19.26	-0.07	0.33	8.34	-2.67	2.36	11.88	11.96	58.35	-23.12	2.09	5.91
RLUS-1587B	-0.08	5.75	5.13	6.73	4.78	9.31	7.32	-2.03	7.36	7.46	6.26	12.82	4.69	9.19	16.79	-2.02	12.09	21.7	-3.11	-0.16	7.43	-9.56	-6.74	11.99	6.62	63.19	-11.23	3.4	5.32
RLUS-1431A	0.62	1.85	4.4	5.03	3.91	11.52	6.13	-1.03	6.18	6.83	3.59	12.15	3.46	8.8	23.91	-0.1	8.71	22.79	-2.19	1.27	7.84	-6.54	-2.67	13.26	4.1	59.08	-18.93	2.32	6.51
RLUS-1483B	2.44	3.37	4.57	5.23	5.2	10.74	9.22	-0.2	6.94	10.12	7.17	9.15	5.58	6.89	11.35	-0.87	12.83	12.07	-2.18	0.78	6.67	-7.33	-1.29	16.82	8.34	63.23	-22.14	2.99	5.45
RLUS-1429A	-1.07	-0.55	1.06	1.04	1.38	9.46	3.21	-2.62	4.5	4.86	1.11	8.73	2.41	8.12	9.81	2.47	10.92	10.45	-6.53	1.15	2.19	-10.86	-7.74	10.99	4.4	55.35	-19.41	1.33	4.92
RLUS-1404D	-0.15	5.56	6.19	5.51	4.96	13.61	1.95	1.16	8.64	2.36	4.15	15.21	3.45	4.79	16.25	1.7	10.06	24.2	1.77	2.9	6.85	-0.58	5.55	7.18	4	70.44	-12.92	5.19	3.94
RLUS-1379A	2.53	4.3	6.04	7.85	6.73	17.76	9.02	1.37	12.4	13.5	13.36	23.03	12.93	13.16	26.02	8.89	18.98	28.6	4.31	9.85	13.73	8.5	12.2	23.35	15.74	73.18	-18.35	9.42	11.52
RLUS-1436C	-1.92	3.83	4.2	7.38	2.79	13.79	0.21	1.06	3.47	7.74	1.13	-0.61	2.11	12.14	11.82	-2.83	6.22	14.75	-1.11	10.16	4.45	-0.51	-4.23	9.95	14.18	52.43	-17	11.11	8.04
RLUS-1451A	0.32	4.67	6.34	6.59	7.06	13.55	9.73	0.91	8.58	11.02	7.46	12.59	9.48	15.47	15.4	-0.25	12.03	15.83	4.43	8.05	7.92	3.52	7.55	20.7	17.74	58.31	-1.71	13.79	15.09
RLUS-1471A	-0.81	-1.27	0.86	-3.48	-8.31	8.02	-1.86	0.8	10.23	-1.06	-0.29	7.91	0.18	7.94	-3.5	-13.34	-3.77	23.99	-7.94	-5.56	-1.82	-10.63	-9.7	11.71	3.06	70.81	0.09	-2.96	-3.09
RLUS-1438C	1.54	3.19	4.4	4.27	3.97	10.96	4.24	0.5	11.29	8.99	5.85	16.5	3.82	9.24	5.23	-5.94	1.68	18.89	-2.89	0.93	4.99	-9.82	-6.49	11.99	4.81	54.06	3.82	4.51	6.42
RLUS-1474A	6.15	4.81	3.99	6.5	3.05	10.44	7.12	1.69	14	12.89	11.51	16.57	8.12	8.03	3.45	2.37	4.44	13.51	-3.97	2.26	11.59	-9.56	-0.11	17.75	8.9	58.56	2.71	9.95	8.99
RLUS-1474B	3.5	2.67	3.44	6.52	3.68	10.59	6.41	0.15	12.71	12.22	9.22	15.18	7.2	10.82	7.63	-7.43	4.6	8.73	-3.72	3.14	9.78	-6.96	2.52	11.95	7.81	59.56	4.12	8.06	7.86
RLUS-1357A	2.53	4.3	5.25	6.18	5.04	13.45	7.47	1.43	10.34	6.48	11.63	12.25	9.31	11.19	14.44	0.66	4.3	20.76	-0.31	5.01	9.05	-3.97	-3.13	24.78	6.26	46.55	2.9	4.89	8.54
RLUS-1504B	-0.08	5.6	5.86	7.05	6.39	7.97	4.03	-0.56	7.87	6.06	7.47	24.3	7.01	11.96	18.77	-5.78	4.23	9.26	-0.81	1.3	9.11	-7.37	-0.56	4.49	15.42	53.04	-4.63	9.97	7.93
RLUS-1455A	-0.43	4.11	4.41	5.22	4.54	10.96	5.37	-0.33	8.76	7.51	4.47	27.03	5.73	10.05	12.26	0.27	8.7	11.44	-2.26	0.24	3.65	-8.48	-2.12	11.68	7.31	46.67	-1.27	5.22	6.78
RLUS-1491B	0.27	5.9	6.43	9.28	4.36	7.35	5.48	0.01	8.8	5.22	6.25	23.62	7.21	11.1	12.16	-8.28	5.57	23.89	-2.29	2.12	9.44	-6.6	1.87	6.16	9.68	54.84	-5.94	8.34	7.76
RLUS-1483A	1.11	3.04	5.99	6.67	5.58	9.76	12.34	-0.01	9.2	10.79	9.13	24.19	8.1	11.25	13.55	-7.61	10.58	24.76	0.26	3.57	8.43	-3.36	4.16	16.74	11.06	73.23	0.08	5.02	6.91
RLUS-1510A	0.03	4.44	4.53	7.83	3.78	12.83	6.47	-1.21	10.77	10.72	8.91	28.68	7.06	9.76	13.56	-12.51	4.24	27.17	0.12	1.85	7.56	-10.23	-2.53	11.01	8.55	74.82	0.6	3.91	4.76
RLUS-1417A	4.79	6.15	7.66	10.37	8.84	8.94	8.63	-0.02	11.63	10.62	10.41	26.45	10.36	9.43	24.04	-7.22	-1.19	17.49	5.51	3.82	16.67	2.62	10.28	11.97	13.55	58.6	-0.78	6.48	11.13
RLUS-1338C	1.98	5.64	5.96	7.34	5.08	13.21	2.06	1.37	11.37	6.83	10.86	19.73	9.05	12.03	21.77	4.11	7.19	30.97	0.23	3.95	9.88	-2.5	0.2	5.06	8.49	56.35	9	4.72	9.38
RLUS-1507A	-0.21	5.68	6.22	7	5.51	8.5	6.37	-0.47	12.53	4.42	10.32	31.3	5.78	12.52	25.87	7.11	3.67	45.55	-1.94	0.85	9.82	-2.28	5.85	5.34	9.06	59.57	11.2	7.45	9.44
RLUS-1355A	2.55	7.29	8.17	8.92	9.28	20.54	2.24	0.79	12.65	13.8	19.13	20.41	14.27	11.66	21.45	-5.53	5.92	40.18	1.15	3.49	17.28	2.49	7.15	14.42	5.4	56.53	15.16	13.99	16.17
RLUS-1370C	4.27	10.51	8.7	10.49	3.99	13.64	2.36	3.63	12.58	7.95	12	1.63	10.32	13.28	-12.02	4.4	7.22	2.93	-0.67	4.01	9.4	-4.47	-0.84	4.05	5.11	46.8	16.7	3.39	8.44
RLUS-1337C	1.5	6.78	7.59	7.04	4.38	8.76	0.24	0.84	9.74	2.96	6.42	-8.6	6.1	12.87	1.12	2.34	5.62	4.87	-5.3	1.69	-5.53	-14.4	-15.74	17.67	10.1	55.15	21.45	3.94	5.75
RLUS-1579D	1.76	1.59	5.3	1.55	2.2	10.95	-6.21	-6.87	8.25	7.36	6.19	-6.99	2.38	10.63	-9.26	-0.48	2.33	2.03	2.39	0.74	0.42	-10.6	-3.87	15.25	-5.05	58.43	20.18	2.73	0.66
RLUS-1349A	3	6.89	7.09	8.09	7.17	25.66	7.02	1.22	13.96	2.14	21.98	-18.35	19.14	15.02	-11.3	8.09	-2.29	5.16	-9.23	4.42	0.71	-6.82	-8.74	26.32	11.64	83.45	17.41	21.34	23.78
RLUS-1564C	-0.91	1.5	-2.99	3.43	-6.87	7.3	-2.75	-6.77	4.3	1.72	6.21	-31.95	-3.97	6.49	-21.45	-6.66	9.29	-7.63	-12.02	-11	1.39	-27.98	-29.01	3.89	-5.44	59.2	-2.41	-5.52	-1.1
RLUS-1508C	-1.01	-1.11	-1.03	2.2	-4.37	9.43	-0.44	-0.92	9.79	-0.91	7.9	-14.33	0.26	8.56	-12.9	-9.45	-0.73	6.34	-10.81	-9.39	1.06	-11.91	-8.21	7.09	1.53	59.44	1.25	-3	3.89
RLUS-1544B	0.16	3.14	3.43	4.85	4.54	11.07	6.48	-2.27	8.45	5.29	6.89	-15.14	3.26	10.8	-4.58	-5.32	12.67	14.65	-3.39	-4.58	4.23	-11.09	-5.6	8.34	6.02	62.39	7.68	2.91	4.86
RLUS-1570B	-1.08	2.15	0.99	2.39	-1.48	8.59	-0.94	-4.31	2.47	-3.33	-0.78	-22.59	-1.47	2.69	-8.43	-1.92	4.16	5.37	-6.97	-9.16	0.37	-19.34	-16.33	6.34	4.42	55.32	-3.06	-0.37	2.89
RLUS-1570C	-0.67	3.05	2.86	4.05	2.91	8.41	4.18	-2.55	4.88	4.32	3.85	-22.5	2.69	6.43	0.03	-1.82	2.65	6.01	-7.53	-3	3.63	-17.86	-15.87	8.75	2.36	57.15	-6.39	0.47	0.95
RLUS-1540A	2.88	9.44	9.45	10.02	9.22	18.42	4.22	-0.16	18.16	11.66	19.77	7.21	14.42	21.59	-0.41	-3.08	-6.61	36.97	9.79	8.78	15.39	-10.83	14.04	15.14	13.41	78.13	4.79	19.79	19.71
RLUS-1448A	4.47	4.28	4.99	5.97	4.96	13.19	4.47	0.31	14.68	18.28	14.91	-9.07	10.82	13.85	-13.17	0.36	-5.84	8.48	-1.57	5.64	12.63	-1.83	6.44	12.97	14.32	61	7.75	11.73	10.66
RLUS-1344B	5.76	6.14	4.79	6.79	6.53	19.9	6.03	2.02	10.57	17.89	14.95	5.52	16.54	13.22	-14.39	-3.75	10.28	16.37	1.11	8.03	14.57	3.14	8.13	3.31	13.72	72.11	11.4	17.93	19.04
RLUS-1361C	2.39	7.36	6.68	10	5.4	20.34	2.78	0.97	11.94	15.52	14.41	-3.74	13.11	13.07	0.38	15.67	4.92	2.58	2.19	3.86	14.4	1.2	9.69	23.46	13.79	60.76	8.61	14.84	18.06
RLUS-1397D	5.8	8.41	10.47	7.07	8.89	14.64	-2.4	1.32	9.91	22.47	15.97	2.25	15.13	9.21	0.68	14.5	9.3	6.4	8.44	7.38	19.14	7.92	12.29	21.03	13.24	71.27	17.74	6.49	15.7
RLUS-1435D	0.19	0.89	1.85	3.2	0.33	5.1	-2.61	-0.38	5.63	9.08	10.65	-11.95	8.82	5.41	-15.6	5.58	2.2	-0.16	-3.69	5.43	2.5	-2.93	2.44	-4	9.8	43.25	-12.73	6.99	7.33
RLUS-1348C	1.75	5.57	4.93	7.73	4.06	13.91	2.93	1.8	12.44	12.87	12.37	-8.65	8.48	11.03	2.97	19.46	1.78	13.01	1.92	4.8	12.51	-5.31	1	6.99	9.48	51.09	2.53	15.29	12.13
RLUS-1396C	-2.29	5.38	7.28	2.51	3.66	7.39	-2.77	1.31	4.49	-1.37	4.38	-31.71	3.34	11.58	-3.04	15.82	3.4	4.9	-5.35	6.23	6.09	-7.2	-4.15	10.33	10.57	50.52	-4.32	6.49	12.27
RLUS-1411D	-1.92	3.16	3.91	1.6	1.42	4.41	6.8	1.38	0	-5.8	-0.66	-4.22	4.4	4.02	22.47	26.11	-1.01	-3.97	-5.81	8.3	-0.34	-6.41	-0.37	16.25	6.02	47.11	3.39	6.53	7.36
RLUS-1410C	0.17	5.04	7.67	4.2	3.67	8.29	-1	0.48	4.49	5.93	5.24	4.35	6.2	9.38	17.43	20.72	3.49	-0.61	-0.22	11.63	9.52	-3.42	1.9	14.1	10.39	49.64	3.31	7.21	8.67
RLUS-1504C	1.66	2.03	1.92	4.75	4.18	10.68	4.78	-0.44	9.08	4.26	9.8	4.16	4.89	11.67	31.62	19.05	9.35	0.44	-1.49	2.39	9.71	-6.2	4.59	7.42	11.53	39.07	4.54	7.02	9.9
RLUS-1404A	1.71	2.48	4.6	5.94	7.63	10.02	2.96	-0.24	9.2	6.55	8.36	2.87	8.11	12.59	30.89	26.38	10.44	-1.92	1.67	7.11	10.53	-3.56	5.98	9.92	13.32	55.96	10.32	11.63	12.2
RLUS-1389C	2.8	6.9	9.17	8.86	7.31	11.64	15.53	1.17	11.47	8.69	9.77	8.04	13.14	7.89	31.33	17.03	11.9	2.63	4.77	9.98	12.92	1.52	8.54	15.6	15.65	43.22	2.99	5.14	6.92
RLUS-1552B	-0.56	0.45	2.47	1.06	1.43	9.49	0.88	1.12	7.25	13.44	5.19	-1.78	8.59	7.87	26.43	19.24	8.66	6.72	-4.81	4.07	12.68	-0.79	-1.12	16.17	15.52	61.09	-4.97	16.34	15.45
RLUS-1449A	-1.55	2.16	2.86	0.38	2.1	13.12	-0.87	-2.41	6.26	7.56	4.46	-12.07	5.27	11.36	18.67	11.29	8.18	4.52	-1.28	8.02	7.78	-1.93	-1.17	7.86	16.33	40.09	-8.61	12.87	12.17
RLUS-1384A	1.25	2.33	2.06	2.22	3.37	5.27	2.61	-1.86	6.21	2.56	3.79	-0.16	7.32	10.01	11.19	9.98	5.42	-6.95	-2.71	3.27	8.01	-4.38	-0.91	2.83	12	47	-6.53	11.35	14.47
RLUS-1346B	1.93	8.02	5.07	9.73	4.47	16.04	4.36	0.76	10.35	15.09	12.66	-11.05	10.08	11.09	14.96	-6.95	15.13	6.35	-5.81	5.58	-7.63	-14.96	2.45	16.75	7.17	61.35	7.48	2.17	12.97
RLUS-1362E	1.73	10.9	5.49	13.8	6.37	12.73	3.59	0.22	10.07	8.18	7.41	-8.22	8.06	8.91	18.34	6.76	14.89	9.71	-1.01	2.12	5.67	-4.38	-2.18	20.59	7.14	52.3	7	3.12	6.25
RLUS-1585F	1.46	4.92	4.53	4.47	5.12	10.06	-1.1	-2.77	8.01	7.84	8.81	-10.11	4.04	8.34	7.78	-2.87	10.26	0.38	5.14	4.29	4.82	-2.72	3.07	9.5	4.81	53.92	5.37	4.18	4.7
RLUS-1517B	1.54	4.91	5.09	6.4	7.78	8.34	5.49	-0.28	7.4	7.74	6.42	-15.3	7.12	10.44	10.36	-0.2	10.13	11.9	-1.76	1.89	8.01	-4.19	5.86	7.15	15.16	62.05	-10.35	10.4	8.37
RLUS-1361B	2.75	6.01	8.75	8.55	6.36	14.44	3.02	1.81	13.59	11.48	9	-5.46	10.48	14.9	15.58	9.73	21.14	12.81	2.39	6.3	11.12	2.6	7.35	18.13	15.25	69	-1.05	8.76	11.32
RLUS-1553C	2.72	2.55	6.42	5.29	3.71	9.21	0.73	-2.2	9.34	8.44	8.65	-15.78	3.73	11.57	17.89	9.31	12.71	5.93	3.41	4.4	8.11	-5.47	-0.65	5.93	7.7	69.39	3.97	10.78	10.42
RLUS-1553B	0.57	2.27	0.45	4.2	-0.91	8.56	-1.44	-6.35	6.33	0.73	6.21	-23.9	-0.95	10.22	9.29	7.68	-1.83	10.75	-1.65	-2.1	5.28	-7.54	-6.28	7.97	3.95	62.27	-1.07	6.71	6.19
RLUS-1566B	-1.03	1.81	2.88	5.39	-0.48	9.7	-2.45	-1.29	9.97	9.02	10.33	-10.81	7.33	14.03	5.04	3.97	8.45	5.32	4.78	3.29	10.69	-2.56	4.49	11.39	8.3	48.91	-5.56	13.16	13.07
RLUS-1450C	2.27	2.92	3.83	12.32	-0.15	10.44	0.13	0.52	9.77	2.94	6.84	-22.6	5.83	9.8	18.27	19.3	8.17	-8.61	-1.81	3.01	7.32	-4.18	-1.24	14.02	19.72	57.39	13.02	13.59	11.82
RLUS-1363B	1.79	2.72	6.82	4.91	6.28	12.96	2.07	1.81	11.57	10.8	7.81	-3.84	7.38	12.71	22.93	5.4	14	3.51	3.96	8.39	11.65	-3.74	2.5	25.39	14.19	46.59	4.63	6.36	10.23
RLUS-1358B	3.29	3.97	7.26	5.88	5.07	10.58	-0.45	1.78	10.9	8.66	9.17	-16.74	9.55	13.99	32.69	9.98	5.92	7.87	2.48	7.88	10.13	-3.39	3.55	13.66	12.67	54.15	5.45	8.45	11.79
RLUS-1361D	2.82	3.35	7	6.11	3.39	14.59	-2.06	3.97	11.7	14.59	10.45	-17.6	9.37	12.4	28.14	10.74	13.87	6.88	7.56	10.15	11.93	5.1	7.65	15.19	10.55	59.44	21.09	7.75	9.87
RLUS-1400D	4.26	7.75	7.51	9.09	4.71	9.81	-2.64	4.51	9.33	13.18	13.88	21.47	15.74	5.24	49.68	-12.41	11.74	7.14	6.31	3.19	15.72	5.46	15.26	22.44	18.51	50.1	4.42	5.28	7.19
RLUS-1407D	1.69	2.52	1.57	2.05	-3.27	9.48	3.46	1.81	6.67	9.63	6.54	9.15	2.94	1.41	28.94	-13.77	6.95	-8.64	2.59	1.67	10.6	3.3	10.14	18.38	7.41	51.11	11.6	1.81	5.91
RLUS-1437D	5.17	2.56	1.84	4.47	-2.12	5.45	6.02	0.48	10.83	16.67	12.31	0.59	11.77	5.17	11.88	-1.22	12.34	0.87	-3.03	-0.31	9.76	-4.05	10.47	4.52	2.19	44.81	13.03	1.85	1.18
RLUS-1453A	6.34	2.46	4.68	5.91	2.25	9.98	6.3	-0.46	19.91	19.18	15.89	2.39	15.23	9.2	28.34	2.87	1.83	18.09	-3.19	-0.19	13.53	-7.61	9.81	9.82	6.27	67.12	22.63	1.55	2.49
RLUS-1338D	2.76	3.79	4.38	5.47	2.81	23.01	9.39	3.52	10.85	25.97	17.82	12.26	20.35	8.78	28.1	2.46	10.83	9.4	3.72	9.11	14.26	4.41	10.5	24.25	5.12	54.41	17.46	12.25	11.88
RLUS-1386A	1.27	5.83	8.85	6.89	8.84	14.02	5.52	0.56	11.57	8.78	11.31	21.36	10.74	17.28	27.48	12.53	-5.58	18.91	6.45	12.29	16.03	9.99	23.26	20.46	20.4	82.95	37.65	16.19	19.03
RLUS-1399A	5.16	7.91	11.15	10.63	10.15	12.65	7.65	1.56	12.16	9.69	12.75	9.44	14.08	12.86	22.51	-5.23	-8.48	11.09	4.2	4.88	15.52	3.42	10.66	21.55	15.04	60.85	18.76	10.13	12.75
RLUS-1399B	5.52	8.01	10.69	11.04	10.24	14.47	5.82	0.16	12.93	15.52	11.97	5.45	12.74	10.08	25.55	6.81	5.37	13.88	6.71	10.83	19.84	5.97	12.89	21.68	18.3	75.41	20.29	7.35	12.49
RLUS-1412B	5.2	8.55	10.51	10.95	8.68	11.21	8.82	1.34	12.41	12.98	12.41	6.65	13.83	15.21	26.06	2.38	-3.8	21.46	9.91	11.17	19.16	11.86	24.58	16.55	20.34	83.49	23.11	12.94	17.66
RLUS-1526A	-1.27	2.74	4.18	6.02	-0.18	10.33	-1.32	-1.13	13.47	0.13	9.93	5.87	1.62	9.99	20.21	-0.56	-11.55	24.31	-5.41	-2.18	6.03	0.52	1.55	4.14	13.99	68.57	20.44	7.49	10.15
RLUS-1363C	2.31	6.98	7.57	9.15	6.52	17.75	0.2	1.01	9.89	12.34	13.33	10.05	12.94	10.13	21.45	-4.75	9.66	4.43	1.47	5.56	17.73	2.88	9.72	8.98	10.22	57.56	18.43	15.18	17.67
RLUS-1495B	-0.84	1.54	1.89	-0.19	-3.58	3.62	-5.37	-2.07	3.01	4.03	4.4	3.69	4.03	3.56	8.3	-11.04	4.82	-10.65	0.64	3.76	11.24	-8.53	7.8	14.45	9.34	54.28	22.17	10.11	3.68
RLUS-1352A	2.29	4.84	7.16	6.28	6.07	15.7	-0.16	0.15	11.66	14.57	11.69	10.83	10.79	13.82	47.38	1.86	12.19	0.6	0.83	7.02	12.06	-1.9	2.88	27	15.97	51.71	9.16	11.56	13.56
RLUS-1371C	3.37	7.39	9.37	10.09	5.26	7.64	0.85	1.81	11.66	6.54	7.85	13.57	8.28	15.79	29.54	3.97	8.22	-0.22	1.83	7.67	8.46	-7.16	-0.75	9	13.73	47.71	15.12	2.98	5.66
RLUS-1350C	1.36	7.44	5.36	10.74	4.87	9.49	2.15	1.71	9.33	10.08	6.34	11.76	5.68	10.26	34.89	1.28	12.62	0.33	0.61	5.54	8.73	-7.77	-0.85	18.55	11.33	52	12.47	5.44	7.78
RLUS-1334A	1.86	10.82	9.65	12.93	4.63	14.88	1.84	1.39	14.81	11.06	13.9	18.62	13.26	17.34	30.43	-1.28	10.17	12.17	3.62	8.77	16.68	0.06	4.14	18.28	14.58	53.56	21.53	11.42	13.16
RLUS-1385C	1.25	4.84	6.73	6.93	3.55	9.99	2.32	0.21	10.72	6.92	8.6	2.94	6.87	11.79	19.07	8.67	8.55	6.49	-0.05	1.85	12.06	-1.46	2.7	8.18	12.5	47.17	15.35	5.93	13.08
RLUS-1387C	3.77	5.42	8.39	7.87	6.26	10.78	3.86	2.95	11.96	7.15	8.12	12.44	8.76	13.56	21.52	7.05	6.68	0.05	0.39	3.75	12.11	-7.42	5.34	9.73	14.49	49.78	13.19	10.88	10.09
RLUS-1495A	1.6	3.73	2.89	5.51	3.74	6.7	4.73	0.26	4.31	5.1	4.22	-0.66	3.68	7.07	22.58	2.89	7.67	-9.47	0.55	2.24	10.26	-7.16	6.52	7.71	8.78	61.84	22.19	7.5	6.31
RLUS-1571C	3.13	6.07	7.23	5.89	5.06	8.5	4.57	5.75	8.38	11.81	6.35	5.38	10.87	7.48	41.69	-3.16	-9.32	-2.94	0.66	7.06	14.73	2.12	10.99	10.31	20.29	60.49	16.25	13.11	12.49
RLUS-1365B	2.02	3.79	5.65	6.78	4.02	11.91	-10.1	1.5	11.99	12.94	11.66	1.03	8.72	10.74	29.43	2.77	0.56	-2.19	1.96	5.53	13.68	1.44	7.94	16.28	12.39	61.49	5.08	12.07	13.47
RLUS-1491C	0.51	3.64	3.51	4.33	2.81	6.94	3.38	-0.4	7.04	4.16	6.57	-3.3	4.13	9.48	25.6	-5.47	-0.54	-11.76	-2.77	1.84	8.93	-10.75	3.28	4.02	7.67	47.83	3.87	7.97	7.1
RLUS-1467D	2.22	3.45	3.77	9.66	1.99	7.28	-0.97	0.78	7.14	7.08	4.7	-0.15	5.45	3.01	24.12	-6.83	3.42	-12.4	-1.23	3.01	7.02	-2.42	9.33	11.07	8.8	49.58	9.28	9.19	8.11
RLUS-1454C	-1.67	-0.53	0.42	6.12	-3.94	2.19	-6.69	-1.66	2.27	0.17	-0.13	2.76	2.62	3.6	41.63	5.91	7.91	-10.28	-4.74	0.86	2.75	-4.64	1.95	9.55	12.06	57.18	12.22	6.45	4.89
RLUS-1425A	2.83	5.01	8.74	7.63	8.29	11.93	7.13	-0.36	9.65	10.24	7.45	10.26	8.85	11.16	37.54	5.27	-2.57	-9.25	0.99	6.33	11.71	0.13	7.98	16.24	12.91	67.1	7.02	9.69	11.91
RLUS-1493C	1.29	3.82	5.87	7.19	-1.54	6.29	5.77	0	6.05	7.92	5.54	-3.05	6.01	5.57	30.04	9.03	1.18	-2.5	0.43	2.14	10.2	-5.22	5.98	10.52	9.32	48.42	4.73	9.83	6.68
RLUS-1344C	10.37	15.74	11.89	16.46	12.32	21.37	9.09	8.93	16.89	20.58	18.17	13.9	19.41	17.3	52.99	19.76	13.8	14.8	7.38	15.83	18.97	8.29	14.15	21.97	20.19	76.9	16.33	20.6	22.3
RLUS-1359D	4.82	8.41	5.01	9.41	4.11	15.72	8.47	2.95	7.16	9.02	11.23	7.98	10.9	4.12	28.85	8.56	5.14	-1.1	-2.11	6.15	6.12	2.4	10.91	12.13	4.31	58.06	12.75	8.14	8.91
RLUS-1331B	2.52	4.66	4.12	5.25	5.21	15.89	0.31	0.23	9.3	11.22	12.13	13.44	10.41	8.46	7	0.44	2.99	-4.95	-5.96	1.83	13.63	-11.8	-8.84	21.91	8.83	55.56	7.77	13.97	12.29
RLUS-1397C	1.94	5.81	7.83	4.98	7.7	10.94	1.82	1.77	8.59	7.39	9.98	11.39	12.49	11.65	14.95	5.68	-7.1	4.15	1.06	6.5	14.54	-1.78	4.71	20.94	14.31	48.53	6.25	7.66	14.34
RLUS-1415C	-2.37	1.9	3.82	1.81	2.5	10.98	0.43	-0.1	1.71	3.95	1.58	9.7	1.64	10.46	8.39	7.63	-1.83	-10.37	-4.69	5.02	4.52	-9.75	-6.11	8.55	4.13	46.7	13.25	8.57	10.68
RLUS-1357E	4.96	8.55	5.82	9.87	1.58	11.43	2.46	2.71	7.18	7.98	12.02	15.19	11.95	8.31	16.7	10.8	9.17	-3.17	2.65	6.97	10.04	3.63	6.59	13.17	5.39	51.78	13.51	9.51	12.43
RLUS-1392D	0.29	0.67	2.6	4.31	-0.44	10.26	-4.45	1.46	7.43	13.82	6.96	14.98	10.78	3.2	21.22	4.67	7.92	-6.81	6.18	3.82	11.18	3.46	12.22	9.81	2.7	47.8	5.65	0.88	1
RLUS-1516D	-3.43	-1.19	-0.69	-0.98	-20.14	7.27	-18.27	-2.39	6.78	5.55	14.27	12.24	8.37	14.5	28.95	13.74	-11.73	-3.4	-2.94	-1.59	8.61	3.4	7.95	8.24	1.63	61.86	7.83	5.35	9.17
RLUS-1443D	13.17	3.78	4.49	11.97	-3.99	1.75	-8.09	1.53	16.14	4.34	10.38	-23.04	9.77	-0.59	-5.73	16.16	9.35	24.99	-1.42	-4.7	6.43	-1.77	17.14	1.89	5.92	72.35	9.34	2.39	2.58
RLUS-1472D	2.44	2.3	-1.42	2.36	-5.89	3.85	-9.11	-1.09	8.54	5.22	6.59	-8.09	9.25	-2.16	9.04	5.14	9.91	8.32	-1.89	-1.35	8.22	0.49	16.54	3.76	8.03	39.29	8.37	0.69	-1.73
RLUS-1542A	0.96	5	7.96	6.42	8.19	11.2	3.33	0.25	11.69	8.83	11.2	10.07	11.6	14.44	17.06	14.9	19.04	23.87	5.15	7.51	14.48	7.32	13.16	7.37	18.37	70.88	26.37	16.65	17.6
RLUS-1373A	2.13	6.64	8.49	9.46	6.97	11.57	-3.8	0.64	11.84	8.71	12.29	5.04	10.98	14.35	9.5	11.49	18.26	14.35	4.03	8.55	14.28	4.48	14.15	7.18	17.57	67.62	22.45	10.29	11.23
RLUS-1411B	2.06	5	7.52	7.22	6.21	10.63	3.65	-0.89	10.54	8.03	7.73	1.06	7.83	12.38	0.49	16.53	20.89	23.19	1.81	4.5	10.08	4.87	14.93	9.15	14.96	62.09	16.83	7.55	7.71
RLUS-1386B	4.85	5.59	9.06	10.17	6.91	12.84	6.27	0.78	13.75	13.53	14.98	2.74	14.05	15.93	13.65	15.6	11.75	20.35	11.57	12.98	21.86	14.29	29.65	19.81	24.05	87.96	44.04	13.89	16.36
RLUS-1468E	-0.23	4.66	5.45	4.03	-0.48	6.87	-1.96	-1.44	2.89	2.34	2.27	-11.39	2.24	3.58	11.72	6.53	12.12	11.59	-2.16	-0.53	3.43	0.89	8.88	11.28	10.52	51.7	17.64	-0.78	0.35
RLUS-1507E	6.17	10.35	9.36	8.83	3.74	9.17	1.54	8.45	7.23	11.7	7.06	-8.41	7.76	4.76	14.32	8.2	12.44	12.51	6.46	8.8	9.87	2	19.31	4.11	10.89	64.85	11.42	9.54	9.35
RLUS-1490C	-3.26	0.47	1.27	1.74	-2.97	-0.25	-13.32	-5.37	-0.43	-5.73	0.87	-21.63	-0.41	1.94	12.53	2.82	-6.53	2.57	-3.97	-1.56	-2.39	0.45	14.39	0.51	6.19	63.99	5.12	1.5	4.93
RLUS-1496F	1.96	3.62	5.11	5.9	4.35	-4.33	6.14	-0.57	-3.88	-4.15	-2.91	-4.14	-3.21	1.34	2.38	-0.86	5.39	-0.24	2.61	6.92	1.59	-2.32	9.51	-8.97	7.05	53.54	-6.92	9.67	8.42
RLUS-1504F	1.29	4.83	4.15	2.57	3.42	-5.72	2.94	-0.43	-4.64	-3.78	-2.71	1.46	1.9	-2.41	3.68	3.73	13.08	-6.31	2.42	8.92	4.32	-2.74	15.03	-12.45	7.48	65.72	-1.03	12.47	7.91
RLUS-1353A	4.65	7.78	6.81	9.39	8.99	5.68	8.32	1.37	2.51	6.72	8.06	6.03	7.66	5.07	21.25	18.83	16.77	15.13	3.07	6	4.27	7.79	13.41	-4.52	9.16	68.7	1.35	11.04	14.86
RLUS-1403E	3.16	0.87	2.98	4.39	-0.77	4.69	-3.21	-0.96	4.79	3.85	3.66	2.9	4.37	3.4	9.05	8.08	14.25	8.86	1.28	0.96	6.5	2.1	10.66	-11.02	17.18	67.79	5.13	14.95	16.89
RLUS-1574E	-0.33	3.19	2.07	4.7	-1.69	5.04	2.21	-1.94	-1.46	-3.85	-2.16	2.97	-1.53	-0.36	8.47	-0.55	8.73	7.15	-1.47	-1.97	-0.42	0.05	8.87	0.29	5.4	43.71	-1.51	3.51	2.53
RLUS-1558D	1.18	4.9	4.83	8.9	4.66	6.39	15.97	1.73	-0.31	2.02	0.06	18.75	2.23	4.16	15.04	14.12	10.73	10.4	7.81	6.49	6	7.81	14.94	11	11.96	52.46	1.05	11.77	10.77
RLUS-1543F	-0.47	1.73	1.58	2.76	0.5	-0.76	9.95	-2.54	-1.4	-1.37	0.44	10.76	1.17	2.02	7.15	2.39	12.44	5.75	2.97	7.41	0.58	-0.56	5.17	4.03	6.83	53.32	7.85	8.85	8.77
RLUS-1452F	1.72	5.1	5.92	3.87	4.01	1.78	4.45	2.1	-2.25	-2.38	0.54	15.81	1.72	2.42	9.59	17.5	13.99	21.75	6.44	10.25	-0.02	6.11	7.99	-1.09	11.83	59.05	-17.84	14.06	12.92
RLUS-1453C	5.87	2.6	5.94	9.96	-3.69	9.14	10.73	2.59	14.24	9.62	9.3	15.38	13.51	9.18	20.13	7.2	17.1	30.06	-3.68	5.94	6.09	-2.25	11.54	14.66	8.52	171.16	26.97	-0.38	0.03
RLUS-1714A	-1.92	-0.28	1.14	1.52	1.16	7.27	-7.33	-1.27	8.4	3.2	2.28	1.1	4.08	8.15	19.6	9.62	-9.97	10.99	2.93	10.13	4.78	0.56	5.7	5.35	12.71	124.65	3.98	9.33	8.32
RLUS-1613A	3.25	3.1	1.26	0.81	1.24	8.14	0.57	4.5	4.99	1.35	-0.04	7.39	0.49	2.22	2.25	17.47	1.97	37.32	3.59	9.43	11.54	4.8	7.09	20.97	0.43	99.63	7.4	2.36	2.05
RLUS-1876A	-5.28	-5.31	-9.02	-6.34	-12.89	-3.95	-15.2	0.47	4.75	-14.5	-8.07	8.13	-7.9	-6.07	-5.72	0.23	-9.07	21.19	9.39	4.54	-9.83	16.23	20.53	7.01	-1.08	97.67	-11.98	-1.4	-0.42
RLUS-1416D	4.76	5.71	4.97	3.53	2.14	0.45	11.07	-0.38	-0.37	-1.79	1.88	2.58	10.86	2.65	-3.29	5.5	4.99	-4.22	0.97	-0.72	0.49	0.9	5.25	-1.17	4.31	58.66	-5.19	2.72	4.33
RLUS-1406D	-0.77	2.84	2.64	5.9	-4.01	0.86	-5.76	3.09	-0.47	-2.8	1.33	2.92	8.87	0.23	-1.35	2.88	-3.79	1.63	-2.2	-1.41	6.14	2.73	8.41	1.97	1.73	55.76	0.18	0.79	9.33
RLUS-1400F	6.84	4.23	5.45	8.02	5.53	0	6.09	1.59	0.67	1.9	5.24	-7.33	4.75	1.36	5.59	-6.11	4.88	4.41	7.76	9.03	8.03	4.45	11.43	10.41	10.9	49.56	-10.41	6.66	9.24
RLUS-1478F	5.08	3.7	5.69	10.12	2.81	-1.57	8.12	0.85	0.32	-5.38	0.46	-25.78	0.54	-1	10.51	-9.71	-9.24	2.78	-1.06	4.57	-1.31	1.72	10.14	-5.06	4.43	60.31	-22.57	8.28	9.76
RLUS-1515F	-0.44	4.05	4.3	2.8	3.92	-3.18	5.53	-1.72	-3.54	-1.32	0.95	-17.85	-1.46	-0.18	-0.73	-3.23	0.74	-8.21	1.69	6.69	2.63	-6.03	10.14	-4.53	7.23	37.03	-12.26	6.72	2.33
RLUS-1384D	3.6	6.07	6.47	6.95	4.43	-0.04	2.09	-0.29	1.77	0.77	5.22	-12.29	4.55	1.35	1.35	-7.51	-2.6	-5.53	2.39	10.16	4.97	3.14	14.64	-3.7	15.94	56.77	-13.13	11.82	13.26
RLUS-1384C	7.47	15.76	14.6	9.96	13.28	-1.39	12.97	1.74	5	7.6	8.74	-6.72	7.73	1.63	8.6	-9.49	12.39	-0.42	5.38	6.43	7.58	1.46	5.14	4.14	14.54	51.32	-2.58	8.89	13.43
RLUS-1423D	10.46	9.84	11.84	7.01	4.91	-3.07	-8.83	-1.13	5.69	-3.95	2.71	-21.49	11.61	-2.3	12.97	2.01	0.87	0.7	5.05	-0.47	8.24	9.42	19.34	-1.38	12.21	59.71	2.25	6.58	5.35
RLUS-1428D	2.68	8.5	10.85	10.47	11.17	2.92	0.01	-1.86	3.44	0.68	6.23	-13.05	9.64	-1.84	11.24	-9.08	2.9	0.35	6.1	4.69	9.71	8.66	21.01	-1.57	14.26	55.61	11.12	3.54	5.16
RLUS-1589A	0.1	2.99	2.27	3.67	4.51	10.07	8.07	0.1	8.33	9.3	7.83	-12.32	6.15	5.98	13.55	-24.49	-9.18	-5.14	-0.88	-1.29	8.74	-7.83	-4.03	13.38	6.05	60.9	-6.99	3.66	5.28
RLUS-1402C	2.02	8.63	10.9	7.39	7.92	7.53	4.78	1.05	7.43	7.98	6.81	-12.45	8.54	8.48	23.95	-9.89	2.02	0.69	2.26	4.77	11.98	0.23	7.53	16.03	12.18	49.96	4.17	4.79	5.65
RLUS-1376D	-0.38	2.71	1.53	3.87	-1.09	-4.21	-9.77	-2.4	-2.18	-9.3	-4.82	-7.48	-4.09	-1.76	-4.8	-11.43	-3.05	-2.12	-4.88	2.68	-3.88	-18.06	-2.31	-6.04	-0.19	45.22	-7.63	1.88	1.28
RLUS-1529B	1.15	7.13	9.83	9.56	8.05	7.04	5.84	-1.45	8.21	10.35	4.46	-4.6	11.49	10.43	-6.86	-15.37	1.31	7.96	5.02	9.75	18.63	-3.78	17.02	18.55	20.49	80.51	8.46	18.38	11.69
RLUS-1516B	2.49	7.8	9.29	10.03	7.21	8.42	5.49	0.63	11.16	10.93	7.67	-5.2	12.02	12.78	19.1	-6.2	2.2	23.16	6.86	9.39	16.56	0.38	17.42	13.47	17.81	75.28	8.25	19.36	12.75
RLUS-1521A	1.88	8.75	8.14	7.19	7.03	7.65	6.86	0.08	8.86	10.86	8.63	-0.32	10.35	10.13	13.23	-7.27	14.65	10.74	4.55	8.48	17.05	-3.53	11.53	14.87	17.12	73.63	8.8	13.45	9.49
RLUS-1387D	1.98	6.58	5.76	6.38	3.4	13.65	8.6	2.19	5.78	2.92	9.48	-1	5.9	8.21	1.9	-1.95	10.45	10.78	4.14	9.86	11.85	4.49	10.76	10.93	8.95	40.54	5.49	6.17	7.92
RLUS-1391B	3.8	3.58	5.84	7.97	5.24	9.07	3.39	-0.82	10.18	9.51	8.62	12.29	9.21	12.07	4.07	-8.33	-0.96	-6.6	-0.38	3.37	15.23	-3.08	6.97	12.46	17.89	71.74	10.9	9.86	11.96
RLUS-1516A	0.36	5.92	6.64	8.29	5.1	7.46	3.77	-0.35	6.84	6.64	5.9	7.82	9.6	8.59	16.1	-9.52	-2.56	0.21	1.99	8.58	12.64	-4.04	11.34	9.89	13.98	64.73	1.12	13.19	8.54
RLUS-1456B	3.99	3.59	5.97	8.51	3.83	9.25	7.75	0.88	12.23	11.13	9.4	11.28	9.61	10.2	17.96	-16.52	-10.81	-3.18	4.09	4	13.89	1.11	7.68	12.67	15.28	59.12	3.19	15.38	17.12
RLUS-1396D	1.6	8.45	9.17	5.16	4.66	8.8	-0.47	1.81	5.98	9.4	5.83	1.7	6.85	3.55	14.49	-3.03	-0.16	2.19	2.42	4.53	9.17	1.12	10.56	9.67	13.09	44.85	-7.29	5.7	14.18
RLUS-1410D	2.62	7.59	7.17	6.74	3.25	3.69	7.89	-0.18	6.82	7.65	5.22	2.1	6.03	-1.42	12.07	1.51	-8.28	-5.74	5.83	3.76	9.18	4.77	17.55	7.25	12.2	67.84	-9.32	9.67	10.04
RLUS-1431F	4.05	-0.37	2.31	5.68	-2.3	3.06	-6.87	0.1	7.25	4.69	5.87	-0.8	9.38	1.1	13.34	-2.66	-5	-8.88	7.01	10.04	2.95	-2.92	-4.2	11.84	13.82	59.03	-8.39	8.25	9.85
RLUS-1613B	0.18	0.64	1.06	0.64	1.61	3.62	-1.04	1.03	2.42	-3.62	-4.21	1.16	-0.98	-1.99	4.85	-6.02	2.36	-9.02	1.38	12.87	9.58	2.41	0.23	20.69	2.48	111.12	-1.76	3	-0.44
RLUS-1620B	-0.88	-2.82	3.3	2.68	0.61	-4.59	-4.4	-1.74	-2.52	-4.09	-5.45	6.22	-3.86	-6.56	13.1	-6.21	2.16	-5	8.42	11.26	10.1	-0.42	0.86	15.63	8.35	84.99	-3.96	10.34	10.37
RLUS-1581D	0.85	3.43	10.5	4.79	6.96	1.44	1.51	2.68	0.37	0.01	-2.81	13.42	5.44	0.66	12.67	-4.38	-4.64	3.35	0	6.22	4.98	6.07	10.46	0.59	5.2	45.93	0.63	4.03	3.6
RLUS-1405D	0.99	6.42	2.37	2.14	-3.26	4.92	-1.71	0.83	2.85	-0.86	3.08	15.68	0.94	-1.14	20.68	-12.42	2.69	-10.59	-3.97	0.68	5.27	2.66	10.08	-2.97	6.25	54.58	-6.01	6.38	3.71
RLUS-1511D	0.33	-2.1	-1.25	-2.34	-6.83	-2.22	-6.13	0.4	-0.38	-2.53	0.98	-2.26	1.15	-4.57	1.7	-9.31	-4.58	-2.26	-1.55	2.7	6.45	1.87	20.62	-5.14	6.86	48.26	-11.61	5.09	3.28
RLUS-1532D	2.21	6.12	7.97	11.12	3.05	0.61	-9.15	0.2	-0.33	-1.68	-0.91	11.45	5.16	0.44	24.09	-2.39	-0.92	-2.88	7.39	11.82	12.17	3.18	28.56	-5.16	13.55	64.86	1.12	12.94	5.48
RLUS-1449C	-1.58	-1.13	2.03	4.57	-5.57	4.32	-12.15	1.1	1.2	-0.35	1.63	7.64	2.77	5.47	13.1	4.75	-5.14	4.44	0.34	0.29	3.97	-0.55	1.28	-4.41	8.66	45.21	-22.97	4.61	3.23
RLUS-1475C	-1.32	1.34	4.02	4.96	-1.21	5.61	-4.05	-0.19	2.07	0.57	-0.14	6.2	3.43	9.22	16.82	16.31	-9.51	-1.86	-0.27	3.06	4.98	-3.52	-2.56	10.53	13.14	49.33	-28.07	9.27	9.51
RLUS-1457D	-0.26	2.15	2.53	3.45	-1.97	7.83	1.17	0.09	8.28	10.06	5.4	1.04	4.33	2.53	26.26	-0.56	7.63	3.41	-0.78	4.87	4.41	-2.17	5.99	4.38	2.92	41.98	-14.19	3.42	7.61
RLUS-1579B	0.49	3.05	3.27	4.68	-0.35	7.89	1.15	-2.4	8.36	6.55	7.31	-4.14	4.4	11.1	24.8	-6.01	-0.12	1.47	1.62	3.89	9.35	-3.52	-0.89	7.87	6.89	55.66	-25.53	10.33	10.47
RLUS-1462C	0.1	2.6	4.42	7.49	0.48	8.94	1	-0.92	5.25	9.99	2.53	8.61	6.35	7.85	26.3	-4.04	-1.17	-1.89	0.27	5.47	8.51	-6.05	2.57	13.03	11.96	51.95	-28.61	8.08	7.87
RLUS-1423A	1.73	6.37	9.06	6.52	8.19	11.41	6.47	0.68	9.09	10.09	7.5	10.66	6.38	11.99	26.91	0.41	0.3	4.35	0.98	7.09	10.85	-0.29	7.86	13.09	14.68	54.93	-15.69	9.61	11.66
RLUS-1579C	1.82	3.89	5.75	6.22	4.69	9.47	-0.62	-4.07	9.05	6.82	7.34	-17.19	4.86	12.49	21.78	6.94	-6.97	-2.54	0.5	1.38	6.01	-9.1	-4.29	10.01	5.65	57.24	-25.63	8.19	7.86
RLUS-1514C	0.11	3.6	4.73	7.12	-0.54	7.12	-0.01	-1.74	7.37	2.57	7.04	-9.47	6.18	11.06	25.5	8.96	-2.85	-11.56	-2.06	2.55	10.52	-6.31	8.06	6.06	12.61	49.61	-27.44	8.03	7.12
RLUS-1527A	4.52	6.77	10.11	11.83	4.44	10.56	4.54	-1.36	12.03	6.9	12.98	2.54	8.62	13.62	20.73	2.14	0.95	2.31	-1.99	4.01	13.52	-12.4	1.3	12.2	13.77	38.37	-19.83	8.66	6.14
RLUS-1566A	1.66	4.4	3.85	6.81	3.19	12.68	2.49	1.54	12.27	8.19	11.43	2.15	12.27	15.71	-0.81	-1.08	-4.09	-5.76	3.74	5.45	12.82	-0.72	5.19	12.45	14.25	48.08	-21.71	15.19	15.33
RLUS-1579A	1.43	3.87	6.51	6.21	5	9.81	-0.33	-0.98	10.9	4.43	10.25	5.64	7.35	14.25	0.4	7.29	-1.41	0	0.33	2.51	9.26	-2.54	3.77	12.26	9.99	54.24	-16.1	9.67	10.41
RLUS-1462B	-1.7	3.26	5.79	3.45	1.9	8.66	0.31	-0.32	4.99	4.22	5.66	8.09	4.58	10.91	-8.87	3.34	-2.71	12.72	0.76	2.89	7.93	-5.65	1.44	5.7	15.71	48.69	-22.09	8.73	10.57
RLUS-1417D	-2.38	1.26	1.29	0.35	-2.32	-1.37	1.74	-1.8	-3.62	-6.16	-2.58	10.17	-1.66	-2.09	-1.73	-7.15	-1	-2.88	-7.45	-7.13	-5.82	-8.47	-2.88	-7.37	-3.41	63.71	-26.66	-4.83	-2.96
RLUS-1415E	5.17	4.92	5.35	7.4	3.4	4.36	0.59	-0.84	1.55	3.97	3.99	14.5	7.23	2.24	9.36	-3.07	9.95	1.99	1.56	0.51	2.89	-1.79	3.66	0.59	1.01	46.98	-22.53	-0.51	-1.15
RLUS-1418D	-0.01	0.58	0.49	3.14	-2.35	1.39	-2.54	-1.76	-1.63	-2.42	-0.72	0.24	-1.06	-4.42	-6.47	-9.52	5.28	-7.16	-0.5	1.01	1.98	-2.69	5.76	-1.09	0.93	49.02	-25.51	-0.78	0.87
RLUS-1507C	2.04	6.47	7.21	10.16	5.68	9.1	9.08	1.03	10.49	6.39	8.59	37.58	8.55	10.71	1.44	-11.52	2.35	-4.49	2.75	4.8	13.39	-7.83	6.32	8.8	14.57	73.24	-17.15	11.81	8.17
RLUS-1495F	1.79	1.3	0.34	3.78	-4.68	9.46	-1.55	0.38	11.81	-0.71	9.11	-0.32	1.35	8.99	19.29	5.26	2.16	-8.27	-4.71	-4.18	4.19	-4.89	1.26	0.57	2.19	53.58	-12.17	-4.92	4.11
RLUS-1429D	1.39	3.56	2.74	3.29	-1.51	0.21	-3.17	-1.06	-1.37	7.99	0.68	11.83	5.92	-1.48	18.21	1.67	-2.05	-8.51	-1.32	-0.66	0.26	-3.23	3.17	-5.06	2.54	46.44	-23.38	0.13	1.99
RLUS-1455D	7.28	2.35	2.12	4.97	0.48	2.78	1.81	-0.5	11.52	8.84	12.37	11.12	12.07	3.34	14.61	-3.61	6.62	-6.19	-5.06	-3.92	7.95	-5.84	11.1	-2.61	-0.76	45.08	-7.99	0	-0.5
RLUS-1442D	5.65	2.61	3.14	3.74	1.41	2.63	1.84	0.15	11.23	10.57	10.87	13.65	11.34	4.94	15.97	-0.94	7.92	-0.53	-3.16	0.1	5.64	-6.84	8.16	2.57	2	59.3	-18.15	0.61	2.7
RLUS-1405E	1.81	-1.97	-1.05	4.64	-3.3	-2.72	-6.18	-2.03	0.98	1.19	2.57	-1.98	0.82	-2.05	3.21	-1.09	1.09	-1.73	2.62	-1.2	3.51	-0.76	9.95	-3.5	2.92	35.81	-12.24	-5.88	-3.5
RLUS-1413B	3.32	4.4	5.83	6.91	2.59	6.67	0.76	-0.36	5.24	-1.74	3.21	11.35	3.93	6.79	9.97	5.06	-1.4	-9.54	5.22	-2.17	6.81	-7.13	5.14	10.18	11.53	39.71	-9.73	5.66	7.59
RLUS-1374D	3.36	3.99	5.06	6.38	1.77	6.75	-2.71	1.13	3.79	1.12	6.79	13.13	8.94	6.44	12.86	-2.83	11.3	-12.77	1.13	9.17	7.05	-3.96	5.79	16.16	6.92	48.19	-4.67	9.19	10.32
RLUS-1426D	3.38	4.67	6.27	4.88	3.21	2.11	-1.67	0.29	-0.11	-3.55	2.99	12.49	2.05	0.74	24.83	-6.15	4.73	-12.64	7.29	14.96	2.85	3.46	8.44	9.44	6.5	54.04	-20.83	7.14	7.68
RLUS-1527C	-1.28	7.23	9.19	10.37	1.22	4.28	1.61	-1.63	4.79	2.19	4.88	-8.51	6.58	1.68	-7.21	-6.06	3.68	2.54	-5.47	0.76	10.51	-16.44	-6.96	-1.45	5.13	36.9	-15.92	5.64	-1.55
RLUS-1488A	-1.56	4.24	6.42	7.87	-0.34	4.43	-3.99	-0.37	5.41	-0.11	7.09	1.77	4.76	1.69	7.73	-10.48	2.62	2.28	-9.75	-0.82	7.17	-16.07	-11.69	-6.7	0.27	28.16	-10.37	-2.18	-6.97
RLUS-1527B	-5.63	-1.35	1.89	1.84	-7.34	-7.61	-11.68	2.06	-6.72	-12.09	-9.69	3.13	-0.04	-8.82	1.63	-6.31	-3.52	-9.06	-15.84	-10.26	-4.24	-20.78	-15.6	-11.31	-5.01	34.73	-11.24	0.38	-2.61
RLUS-1589F	2.97	2.29	4.83	4.12	2.13	-1.31	1.91	4.88	-2.92	0.23	-0.68	3.68	1.9	-5.09	7.14	-6.61	-11.78	-2.6	-5.44	0.32	-2.32	-6.38	-3.88	-10.23	2.77	34	-15.16	-1.44	0.4
RLUS-1345D	2.04	6.51	4.93	7.06	3.72	9.95	-12.84	2.09	8.8	16.25	8.32	9.9	12.86	8.39	10.2	-0.9	14.4	29.27	4.06	16.22	8.54	2	7.81	-0.66	5.82	58.58	6.76	5.04	4.42
RLUS-1759D	2.01	1.43	-6.52	-3.46	15.13	21.89	-15.1	-1.27	17.65	20.03	15.17	19.6	13.72	6.95	1.71	8.58	11.27	17.29	4.51	9.16	-3.75	13.2	16.18	-4.32	-2.47	76.33	-8.34	-5.54	-8.94
RLUS-1333E	3.81	4.19	6.74	5.79	4.42	14.32	4.64	2.35	10.89	12.09	10.68	16.89	11.03	11.37	-1.64	15.21	17.59	13.73	7.53	19.65	9.46	2.79	6.51	5.18	2.76	39.75	7.21	6.04	8.07
RLUS-1448E	10.68	0.17	0.84	10.49	0.88	11.03	17.28	2.08	15.52	18.11	19.17	12.77	19.75	8.51	12.77	-2.32	20.75	14.15	8.49	20.25	13.99	2.13	16.88	5.31	6.95	46.07	9.88	10.16	4.67
RLUS-1497D	0.56	2.12	1.36	1.15	-8.27	0.33	-7.3	0.27	1.4	-5.91	-4.12	-4.98	-3.73	-6.41	-7.66	0.51	0.84	12.2	-9.83	-7.51	-4.57	-7.75	7.47	-6.44	-0.27	40.43	0.39	-3.3	-6.17
RLUS-1482D	5.33	5.28	6.68	15.04	-1.68	2.69	4.72	4.73	5.54	2.64	4.52	9.99	12.01	-0.4	-6.38	5.16	5.69	14.09	-4.29	-2.79	5.48	-0.68	9.86	-3.93	-0.18	54.8	10.37	-1.08	-1.42
RLUS-1433D	1.9	2.9	2.5	1.18	-4.57	2.91	0.76	-0.29	-3.35	-2.44	-0.85	-1.57	10.17	3.91	-4.57	-1.1	10.35	21	-4.29	-3.14	6.53	0.25	5.93	2.54	4.46	44.06	14.05	-4.23	-0.49
RLUS-1333D	3.35	7.84	6.21	8.71	2.33	17.37	10.82	1.93	6.89	11.97	14.28	7.89	14.97	8.89	1.98	1.52	9.68	25.89	-4.38	-1.4	9.36	8.62	13.75	9.06	1.51	56.39	18.68	14.98	14.42
RLUS-1464D	7.73	6.75	6.64	7.02	2.87	9.08	11.51	2.06	12.39	10.11	7.52	3.49	13.51	3.33	-10.03	5	7.79	14.48	-4.79	-0.75	6.91	-3.41	12.39	-0.19	1.32	38.35	1.29	0.79	-0.38
RLUS-1394D	0.07	8.09	8.91	2.78	5.26	1.38	6.65	-0.26	-2.05	-5.12	0.24	6.49	0.21	-1.46	-5.37	-11.5	5.74	7.13	2.56	1.52	4.13	1.15	9.7	-4.54	5.33	45.28	11.87	2.63	-1.65
RLUS-1536E	0.61	5.35	3.17	8.58	-7.76	-0.36	0.16	7.73	7.05	-1.78	-2.2	7.03	-1.05	-4.48	-4.87	-9.06	12.64	7.83	-7.12	-4.7	3.2	-6.63	7.34	-3.49	-4.87	34.35	-4.94	-3.14	-2.19
RLUS-1485D	-3.1	-7.54	-7.04	-6.2	-12.24	-2.3	-7.97	-1.02	0.43	-1.4	-6.89	18.55	3.44	-4.76	-2.72	-10.05	6.56	12.06	-14.3	-9.52	-2.63	-13.93	-9.01	-0.47	-14.24	38.05	0.14	-1.8	-0.84
RLUS-1564D	-0.12	2.5	2.68	3.01	-6.93	3.7	3.53	-1.41	-1.93	-0.78	4.66	19.52	-0.6	-4.41	-13.18	-5.53	10.36	3.51	-8.27	-1.54	-2.65	-11.58	-2.25	-6.27	-1.7	44.16	10.87	-5.05	-4.27
RLUS-1445F	14.19	7.09	11.81	22.07	13.11	5.68	15.79	7.99	12.75	7.93	15.84	32.35	12.01	9.72	21.83	2.53	34.08	20.41	6.59	7.84	11.44	2.2	12.02	3.26	4.45	67.32	14.28	3.81	5.38
RLUS-1493B	0.44	-0.21	2.15	2.78	-8.13	11.55	0.64	-1.69	11.04	1.01	9.53	19.14	1.05	15.12	32.88	11.95	17.31	1.56	-7.44	-2.48	4.67	-17.6	-20.64	9.67	0.27	34.84	6.79	3.27	15.4
RLUS-1389B	-2.91	-0.78	2.45	2.37	2.51	13.42	0.73	-0.98	3.65	4.24	-0.69	14.23	-0.6	14.25	35.32	14.15	12.6	3.53	-7.13	5.19	3.34	-14.36	-5.19	11.97	5.73	40.67	9.45	11.26	13.08
RLUS-1401B	-5.99	-1.91	-0.53	-1.84	-1.87	15.39	0.77	0.48	2.19	1.26	-1.06	14.25	-1.4	15.15	12.24	21.56	20.11	8.68	-9.47	4.56	-1.47	-13.51	-11.78	14.65	1.48	53.49	14.78	10.08	20.67
RLUS-1394A	1.88	4.16	5.12	6.22	5.07	12.08	7.92	-0.49	9.37	11.68	5.95	1.14	6.29	10.34	17.51	36.91	18.58	2.09	-0.82	3.03	9.67	-7.01	-4.88	19.33	7.2	49.11	9.18	2.29	6.44
RLUS-1567B	-1.74	1.91	1.74	2.67	-0.53	8.72	5.12	-3.52	3.78	7.75	1.92	-1.08	1.06	7.04	17.34	50.74	13.99	9	-3.99	-2.51	4.52	-13.08	-8.75	11.82	4.74	48.61	-1.44	3.81	4.96
RLUS-1386D	1.74	3.38	3.76	4.43	2.91	12.01	4.71	-0.48	6.74	1.74	2.92	10.6	7.54	6.88	7.83	28.69	8.7	17.48	-2.86	5.04	2.82	-5.22	-1.17	22.41	2.98	45.29	13.46	6.84	9.23
RLUS-1401C	-2.12	4.86	7.11	4.01	3.35	10.59	6.02	1.83	6.28	6.21	2.63	1.42	1.93	11.22	18.03	34.09	11.59	19.98	-4.74	1.63	4.35	-13.78	-11.4	10.19	1.97	47.83	18	2.95	8.72
RLUS-1504D	1.69	8.4	8.61	8.28	4.04	6.19	2.41	1.69	6.77	11.39	8.27	5.98	10.54	3.23	5.41	3.72	5.33	-0.22	11.51	14.6	16.61	3.71	24.71	15.47	15.6	43.6	14.44	14.52	5.88
RLUS-1407C	4.08	7.44	8.99	9.86	7.98	9.04	3.08	-0.08	10.49	6.82	9.33	21.56	8.55	9.69	3.61	19.61	6.49	8.27	1.93	1.34	14.73	-0.66	4.66	10.8	12.15	44.95	17.59	1.39	6.36
RLUS-1463D	5.28	2.97	4.63	7.96	-0.31	8.73	-0.56	1.33	4.61	8.36	3.49	7.41	6.48	0.2	-1.71	11.2	5.2	-15.62	-2.23	1.59	5.62	-5.19	8.49	8.69	5.23	47.23	8.22	3.87	2.64
RLUS-1489C	2.12	4.76	4.77	5.99	1.24	9.11	0.28	-0.6	7.94	6.25	7.81	20.22	10.03	7.42	0.54	18.94	5.46	0.3	3.92	7.56	8.13	2.08	18.34	18.77	13.29	52.58	9.31	10.87	9.83
RLUS-1503C	0	0.2	0.43	0.33	0.89	0.16	0.74	0.34	0.54	0.4	0.39	0.03	0.36	0.5	1.62	0.38	1.18	1.57	0.4	0.66	1.29	0.89	0.85	0.35	0.53	4.27	0.54	-2.15	0.73
RLUS-1503B	0.11	0.5	0.33	0.29	0.38	1.19	0.6	0.37	0.53	0.65	0.4	0.7	0.93	0.75	2.53	0.5	1.8	2.32	2.06	3.33	2.16	1.4	3.34	0.67	1.6	7.21	2.23	0.9	1.13
RLUS-1524B	0	0.55	0.46	0.53	0.8	0.99	0.45	0.24	0.96	0.67	1.01	1.03	0.61	0.73	4.21	1.77	3.13	4.61	2.41	2.81	3.09	2.49	2.98	0.33	1.33	5.61	1.42	2.15	1.48
RLUS-1638C	3.2	2.36	0.38	-0.26	-2.12	2.22	-7.13	3.4	1.67	-7.95	-8.85	6.72	-5.7	-10.9	8.76	19.64	0.3	1.83	11.53	17.98	10.44	10.1	16.23	8.81	5.35	49.42	-0.32	5.27	5.3
RLUS-1355D	2.44	3.27	2.4	3.03	-0.23	9.57	-6.8	1.86	10.53	22.92	12.46	13.77	12.07	5.97	3.41	-13.11	14.55	16.61	2.18	13.4	10.35	0.13	0.44	13.66	3.76	30.81	14.76	3.76	3.55
RLUS-1363D	3.81	9.67	5.7	12.89	4.11	7.96	1.81	-0.62	5.29	16.72	7.49	6.61	13.92	10.3	28.75	-7	29.7	7.46	3.77	13.93	12.25	-10.05	7.33	20.42	2.78	39.99	12.29	4.28	5.8
RLUS-1332D	3.24	4.73	5.39	3.44	1.47	9.56	-2.58	0.01	6.3	17.31	13.32	20.41	6.39	-2.42	32.22	-4.53	12.13	7.8	-3.24	8.08	5.66	-5.65	6.28	6.34	2.25	37.22	6.36	4.05	2.57
RLUS-1346E	1.7	4.84	4.49	4.52	1.59	10.29	5.98	0.44	3.09	10.43	10.52	15.64	9.02	1.54	29.31	2.67	29.63	1.39	3.95	15.51	2.53	2.19	5.76	4.06	4.18	36.8	7.73	4.42	4.88
RLUS-1381C	2.52	6.63	7.18	9.2	3.78	16.74	-0.6	1.88	10.11	13.71	14.32	25.79	8.95	8.22	16.75	-18.68	-0.38	7.04	0.02	3.71	14.5	-3.32	1.2	14.23	0.89	50.27	15.75	7.34	8.75
RLUS-1368D	0.25	6.14	3.47	7.47	-1.6	15.92	-0.02	-0.85	-0.24	14.08	10.89	21.18	11.11	0.52	12.78	-8.58	-1.15	11.54	0.47	6.34	9.19	5.17	9.03	0.37	1.19	55.46	23.32	14.03	13.38
RLUS-1381D	-1.94	3.95	4.48	7.09	0.15	0.08	5.67	0.69	-3.45	2.22	3.56	19.05	6.38	2.4	20.81	-13.04	11.63	-5.15	-3.95	4.77	7.48	2.93	1.39	2.75	-1.1	46.41	14.2	3.4	3.42
RLUS-1359E	4.08	1.67	8.62	7.92	3.97	10.56	8.49	2.57	5.25	9.11	12.51	8.17	7.42	8.47	27.5	34.22	20.74	-5.77	8.95	13.33	6.03	3.44	7.6	-12.95	4.31	31.1	-16.54	5.84	5.51
RLUS-1383F	1.12	3.06	2.6	1.1	3.5	-0.8	8.12	-0.32	-4.11	-3.79	-0.51	-5.78	-0.87	2.22	59.19	32.63	11.66	-0.43	-2.59	5.66	-1.79	-6.31	-4.18	-14.44	-3.35	29.79	-14.65	4.23	8.31
RLUS-1546F	0.03	1.96	-0.52	1.02	-1.33	-3.43	10.27	-5.05	-3.14	-4.94	-2.99	-7.89	-3.8	-1.13	59.6	49.76	18.77	9.81	-2.75	-5.09	-7.15	-12.25	-5.09	-6.89	-3.91	29.92	6.91	-2.83	-2.1
RLUS-1331E	2.67	4.65	3.27	4.53	2.27	4.53	1.64	0.39	3.71	7.04	5.49	-7.39	1.22	1.64	23.47	24.51	6.2	6.12	3.96	8.44	-1.07	-1.6	2.67	-13.29	-0.28	35.24	-2.96	1.46	3.96
RLUS-1507D	1.36	2.14	1.59	2.27	-1.38	5.25	-8.72	-1.06	6.94	21.3	5.6	-14.18	-4.63	9.33	37.78	35.57	7.98	2.21	-4.66	-4.21	-1.59	5.99	13.36	-1.12	2.31	49.05	-8.25	-0.09	14.9
RLUS-1517C	-1.06	-1.7	-0.63	1.71	0.28	9.35	4.01	-3.08	7.68	3.85	5.36	-8.55	1.36	9.86	32.03	41.92	1.01	-10.25	-5.86	-3.48	3.13	-7	-0.95	6.08	6.75	42.35	-19.06	4.24	7.75
RLUS-1383A	-2.76	6.33	6.1	0.83	7.27	11.52	1.32	-0.57	10.02	5.17	5.12	4.33	1.46	7.61	62.96	61.12	-1.54	0.16	4.21	8.42	5.21	-5.52	-5.27	6.82	8.3	50	5.73	8.56	8.37
RLUS-1398F	5.8	6.65	8.41	6.97	8.37	1.47	9.51	1.46	3.59	0.09	6.86	13.1	4.9	3.1	30.16	64.05	11.76	7.04	2.23	7.03	5.21	-0.01	5.35	-1.61	5.49	24.72	-21.29	3.8	9.3
RLUS-1698C	2.58	-0.21	0.67	0.88	-0.17	6.58	-1.09	0.35	4.49	-0.41	1.48	9.68	1.2	-1.65	20.28	30.39	-3.69	3.56	2.3	2.85	5.31	-1.49	0.22	0.97	1.81	9.56	-0.13	-1.37	1.39
RLUS-1593C	-0.48	-2.14	-0.59	-1.44	-1.69	-1.55	-5.09	-1.52	1.03	-3.86	-4.91	6.41	-2.42	-6.9	10.26	24.3	-10.75	-10.9	-2.43	-3.17	3.11	-6.36	-1.97	-6.2	-0.46	12.94	-9.88	3.9	5.26
RLUS-1406E	4.47	12.22	11.67	8.26	9.86	7.45	9.96	5.44	1.14	-3.05	4.72	-4.4	7.59	18.88	27.63	3.28	-3.54	-21.09	1.76	9.48	2.95	-0.44	2.67	0.57	-0.96	29.82	-1.74	4.34	12.23
RLUS-1518F	-2.42	0.9	1.88	1.94	-0.03	-6.18	3.47	-3.05	-5.5	-11.69	-1.19	-8.61	-5.75	5.79	19.68	13.71	-7.3	-18.24	-9.37	-3.21	-5.75	-11.92	-2.96	7.42	-10.41	21.75	-3.81	-2.4	0.4
RLUS-1528D	-1.07	3.13	4.93	5.39	1.93	0.54	1.71	5.29	-0.41	-2.87	-2.65	-19.3	1.71	-0.55	23.85	14.19	2.51	-26.45	-31.76	-9.09	-3.51	-18.96	-3.41	-14.47	5.56	23.78	-12.2	-3.23	2.1
RLUS-1569A	0.38	3.08	6.6	7.37	5.01	5.06	-5.67	0.13	4.19	-1.65	3.24	-11.31	6.09	3.81	20.42	18.65	14.76	-14.32	-2.51	0.36	4.9	-1.01	2.86	-2.31	10.29	36.8	2.18	10.43	9.91
RLUS-1503E	-3.8	5.55	6.68	5.31	2.59	3.44	-4.81	-0.19	2.55	2.96	1.19	-8.63	3.1	-0.16	22.7	10.81	18.73	-18.94	-2.17	1.26	2.95	-2.33	16	-6.44	3.52	47.16	16	6.93	0.61
RLUS-1491D	1.91	7.85	7.48	7	3.14	4.11	-9.69	1.47	2.46	-1.57	4.14	-2.25	3.98	7.23	20.22	12.78	4.45	-5.11	5.62	8.55	9.65	8.25	27.49	0.93	16.47	47.48	19.45	12.35	10.46
RLUS-1554D	-0.65	2.5	1.49	2.01	-6.7	0.47	-14.28	-7.53	-2.62	-6.77	1.04	-7.94	-2.57	3.7	31.78	20.37	3.93	-8.87	-4.49	-3.73	-2.02	-1.05	9.2	3.73	15.78	43.37	7.47	9.45	7.86
RLUS-1461D	12.06	11.79	16.35	19.69	8.96	11.04	-6.14	8.95	9.15	5.07	10.58	-1.97	9.59	10.15	26.45	29.8	12.65	-0.97	11.78	16.08	11.49	18.05	28.35	5.56	15.66	42.35	7.81	20.32	18.3
RLUS-1335F	3.45	7.28	6.11	6.86	7.46	2.16	-4.72	1.91	0.32	2.79	5.28	-7.31	1.06	4.81	56.05	27.3	10.56	6.14	3.92	9.73	-7.89	0.48	4.8	-3.81	10.56	41.43	25.96	8.32	9.46
RLUS-1413F	0.87	2.07	3.2	2.93	5.77	-0.23	1.51	1.09	-4.78	-8.92	-2.92	-15.92	-1.16	5.45	28.85	39.07	4.61	-9.32	-0.94	5.81	-0.7	-4.52	1.83	-3.1	4.24	49.19	5.31	9.43	11.2
RLUS-1547D	1.73	5.76	9.99	8.17	10.9	2.84	-2.55	9.12	-0.79	2.41	-0.84	-17.85	7.42	0.41	47.94	33.23	7.59	5.29	-10.14	2.05	1.58	0.31	7.38	-5.44	17.38	43.38	6.98	16.24	13.04
RLUS-1582E	2.58	12.38	11.56	14.22	6.43	7.71	11.43	3.21	5.57	6.67	1.99	-4.29	3.43	-0.34	48.13	42.42	8.99	1.95	-1.9	-0.06	2.35	9.75	18.08	-5.34	12.83	49.29	5.79	16.61	16.68
RLUS-1580E	-1.83	1.26	-0.26	3.35	-3.32	-2.24	-12.43	-1.35	-7.64	-0.53	-5.13	-10.56	-4.64	-5.63	42.56	46.01	7.23	-2.41	-5.6	-2.58	-3.09	5.81	16.53	-6.09	13.86	36.21	5.21	16.33	14.46
RLUS-1515E	0.27	-2.15	0.22	-1.28	-3.68	-5.92	-15.25	1.11	-9.34	-15.16	-7.25	-26.08	-7.05	-6.82	14.13	19.82	-11.11	-9.33	-17.56	-12.45	-14.02	-14.46	-1.55	-19.04	-5.31	29.23	9.24	-1.37	1.35
RLUS-1522D	1.78	6.17	4.41	8.38	3.56	-3.57	-6.35	2.47	0.06	-6.83	-3.37	-21.83	-5.64	-2.87	30.62	9.23	-2.97	-10.89	-1.03	-1.12	0.97	-4.01	9.03	-0.99	7.98	28.81	-4.54	10.89	9.76
RLUS-1542D	0.95	3.14	3.41	5.64	0.88	-5.2	-13.95	3.73	-4.35	-9.36	-8.82	-17.86	-8.56	-7.85	26.81	20.27	-12.46	-12.25	-11.78	-8.08	-8.53	-7.45	-1.35	-7.45	9.31	39.45	-4.26	11.54	11.86
RLUS-1518C	0.59	3.04	3.83	7.79	0.38	-9	-4.31	2.09	-7.79	-16.37	-12.04	-21.29	-10.07	-15.27	30.64	22.76	-15.63	-23.49	-19.11	-17.54	-10.22	-18.57	-15.05	-8.21	-5.74	32.22	-2.92	6.77	6.91
RLUS-1586B	12.86	17.11	14.89	8	11.78	10.74	12.28	13.27	13.8	7.17	11.12	3.34	13.33	8.62	36.79	19.52	7.32	-6.13	9.17	7.91	15.32	5.15	5.35	3.01	15.79	46.23	13.28	18.36	19.22
RLUS-1671E	2.18	-1.39	2	1.38	-3.36	-6.42	-15.44	-0.22	-11.27	-13.14	-11.22	0.85	-5.76	-9.42	9.59	15.69	-4.34	-11.95	-10.75	0.08	-0.39	-2.12	1.06	-20.8	-10.06	32.46	4.49	1.76	-3.88
RLUS-1488E	-0.55	-1.58	-1.62	1.25	-11.2	-9.42	-8.34	2.95	-10.96	-15.15	-13.7	-10.73	-15.93	-18.96	8.02	10.59	-15.98	-19.92	-18.7	-16.13	-16.5	-12.5	1.07	-23.79	-17.05	20.46	2.84	-9.26	-10.63
RLUS-1413C	-3.17	2.24	2.46	0.66	-1.65	10.48	3.06	0.22	1.57	12.5	2.01	0.09	0.8	8.99	25.7	4.8	-4.61	-25.44	2.75	7.3	4	-10.55	-9.72	20.33	2.62	33.75	-5.6	7.08	7.32
RLUS-1406B	1.2	4.45	6.7	5.73	3.97	3.97	-1.6	-0.92	6.45	1.07	3.07	14.83	7.72	12.02	7.29	3.35	3.65	-21.83	-3.53	-5.47	2.07	-8.05	-3.23	12.19	-3.5	41.46	-5.31	2	9.94
RLUS-1398B	-1.95	5.34	7.85	3.23	4.52	5.67	0.24	-0.12	5.31	0.63	1.87	4.07	4.2	14.71	18.68	-1.05	-2.35	-34.12	-5.68	0.8	5.3	-8.75	-5.53	14.55	-0.07	38.61	-2.24	9.13	16.41
RLUS-1589C	0.48	1.82	3.74	6.31	3.82	4.43	6.78	3.47	5.52	2.22	4.41	10.56	7.12	2.35	24.29	-12.51	-13.67	-29.92	-2.13	1.72	12.5	-15.95	-2.84	2.19	5.37	37.67	-10.15	5.84	6.45
RLUS-1340B	1.19	5.91	7.72	7.99	5.91	16.88	7.64	1.05	10.91	9.6	12.3	27.49	11.1	8.77	21.45	3.57	8.2	-10.31	-10.45	-0.18	13.14	-15.34	5.54	19.84	5.09	47.57	0.16	10.18	12.02
RLUS-1511A	-0.11	-1.62	-0.26	1.26	2.68	7.76	4.89	-0.81	9.16	0.94	10.27	33.82	-4.21	6.61	36.16	-15.52	-5.44	-4.99	-7.04	-6.77	3.46	-9.98	-8.08	6.6	-0.15	63.63	-1.49	4.65	13.01
RLUS-1566D	4.28	7.99	14.34	13.24	1.57	10.02	1.61	1.5	10.36	23.05	20.4	14.18	19.87	22	32.1	4.72	-3.57	-5.36	7.24	6.69	8.68	6.94	15.79	5.05	1.87	43.69	-6.52	9.67	10.39
RLUS-1444F	0.14	1.68	2.85	3.48	0.03	-0.92	1.45	-0.86	-0.58	-7.49	-0.97	-12.47	0.3	4.09	22.64	-3.66	-17.97	-45.79	0.7	2.73	-0.4	-4.11	0.5	5.73	4.62	53.44	5.75	2.91	5.9
RLUS-1584C	1.02	3.64	6.7	4.62	4.76	5.59	2.44	-1.22	5.12	3.71	2.83	-24.06	3.09	3.2	29.53	-13.09	-20.03	-31.91	-1.89	-2.11	6.2	-5.99	2.09	8.08	9.95	59.24	2.2	3.1	5.61
RLUS-1506C	0.78	3.43	6.4	13.97	3.87	9.22	0.93	0.33	10.2	7.96	7.01	-9.55	8.65	9.73	22.31	4.52	-10.87	-9.91	5.4	9.05	13.84	-5.4	9.94	3.64	11.42	55.93	-1.22	17.34	13.3
RLUS-1582F	-1.26	0.53	6.02	-0.53	0.03	-4.62	2.77	-3.33	-4.57	-3.17	-1.36	-27.97	-1.5	-2.9	-1.9	-9.77	-32.53	-34.71	-4.12	1.78	-0.53	-5.31	2.57	-0.7	1	43.87	-23.24	4.62	2.66
RLUS-1584A	2.8	8.17	6.35	8.58	2.74	5.69	-17.12	-1.76	5.65	-0.09	0.51	-14.08	2.02	2.36	10.6	-15.12	-29.59	-37.91	-3.12	-3.16	5.74	-0.54	10.62	4.79	8.2	52.59	-11.14	5.75	6.54
RLUS-1528C	0.35	-4.13	-2.44	5.11	-3.91	11.05	8.11	-0.85	4.61	0.67	6.08	-4.64	-1.21	-1.59	18.79	3.41	-29.64	-64.84	-20.83	-16.24	-3.17	-11.58	-10.25	2.11	3.01	49.93	-17.65	0.81	5.04
RLUS-1589E	-0.6	-3.38	-7.4	-3.92	-8.07	7.02	-0.66	-0.55	-1.24	2.61	2.95	-19.22	-4.77	-7.33	5.49	-9.49	-21.23	-36.09	-13.52	-14.43	-4.21	-11.14	-2.02	0.5	1.33	46.13	-9.37	-4.1	-3.74
RLUS-1444E	-1.21	-0.33	2.72	1.07	-2.73	10.73	3.52	0.27	6.44	14.83	3.34	-13.51	-1.15	4.95	11.76	2.86	-50.65	-42.8	-3.63	-1.35	-1.53	-4.82	-3.62	13.01	-2.34	53.15	-9.59	8.92	10.31
RLUS-1539F	-2.47	-2.05	-3.23	-4.27	-7.36	-3.74	1.84	1.35	-0.75	-7.08	-2.22	-23.11	-3.98	0.35	-2.49	-1.2	-50.56	-43.04	-11.54	-4.98	-5.78	-10.38	-14.08	-1.44	-3.59	55.75	-14.73	7.28	6.72
RLUS-1502F	-0.66	2.95	1.38	2.81	0.21	6.48	8.69	-1.23	3.56	5.08	2.67	-13.63	-1.04	1.65	8.8	3.45	-26.57	-43.18	-4.55	1.59	2.2	-4.72	1.11	-1.22	-8.09	41.2	-4.8	4.4	4.23
RLUS-1581E	-3.59	-0.85	-0.98	-1.64	-5.81	-3.47	4.13	-4.67	2.6	9.27	-3.72	-23.85	-6.49	-3.57	11.4	-3.44	-30.27	-34.17	-9.85	-6.51	-3.14	-9.67	-5.74	-10.43	-9.33	45.89	-9.08	-1.09	-1.56
RLUS-1517E	3.97	8.81	8.31	11.73	5.69	5.42	7.91	3.13	8.2	13.57	10.38	11.28	8.73	7	10.15	6.62	2.53	-19.57	5.08	8	8.85	2.61	19.16	6.67	5.85	44.16	0.33	6.43	5.09
RLUS-1509D	6.52	11.87	11.48	13.5	14.24	12.94	6.61	6.97	9.1	16.14	13.56	5.44	14.79	8.89	9.06	7.84	-0.82	-14.45	2.38	3.38	12.9	5.56	11.71	4.84	4.86	67.64	10.39	19.4	18.4
RLUS-1565B	-0.66	-0.46	3.27	3.4	-7.44	4.41	-12.08	0.25	12.05	3.26	8.56	-2.35	0.44	2.28	13.33	-14.73	-53.8	-71.78	-3.08	5.94	9.95	-9.52	-20.51	6.19	10.27	46.42	-41.09	-0.04	1.09
RLUS-1565E	7.08	8.38	14.52	10.47	0.03	3.59	-3.03	11.03	13.84	12.15	13.42	10.35	8.14	6.72	21.92	5.16	-62.03	-77.22	8.29	13.74	15.63	13.22	10.41	12.97	19.82	57.31	-36.52	10.16	7.11
RLUS-1589D	6.34	7.94	8.25	9.76	6.34	10.97	4.87	2.72	9.15	11.27	8.24	15.06	16.3	4.53	20.79	-7.61	-21.24	-40.8	6.63	6.78	16.16	1.88	5.42	5.78	5.02	51.22	0.77	11.26	9.88
RLUS-1584D	4.66	6	9.91	7.98	5.17	3.62	-5	0.62	-1.72	-6.42	-1.78	-5.17	1.13	1.25	26.65	-14.28	-61.63	-75.81	-0.02	-1.46	3.65	0.41	6.51	0.68	4.33	52.07	-3.34	2.75	1.69
RLUS-1587F	-1.41	-0.74	-8.87	-2.13	-10.35	3.06	-5.74	-8.82	-0.67	-3.08	-2.12	-0.5	-5.13	-0.89	-4.95	5.11	-30.93	-54.1	-3.27	-9.72	-1.84	-18.48	-7.57	-7.36	-11.38	27.85	-13.75	-9.83	-9.97
RLUS-1539E	6.86	2.91	8.02	7.88	4.94	17.61	8.3	4.7	17.41	24.61	13.72	27.75	1.04	1.82	18.48	3.95	-49.06	-52.86	-2.23	8.03	0.79	-0.72	-1.63	-7.1	0.62	64.47	0.91	15.6	10.16
RLUS-1528B	2.13	2.04	0.55	5.73	1.46	7.22	-4.48	0.12	10.19	2.14	8.94	-3.35	5.81	8.82	20.72	3.58	-44.5	-48.66	-4.79	-5.11	1.67	-9.33	-18.4	1.29	-4.48	39.67	11.45	-3.14	-6.35
RLUS-1513E	-1.18	-5.94	-4.49	0.43	-9.8	-2.46	-7.05	-0.39	-2.9	-2.99	1.38	6.51	-8.17	-4.37	5.95	2.76	-31.42	-46.77	-9.14	0.23	-8.94	-9.94	-10.28	-13.84	-7.53	12.27	-32.56	-11.37	-9.31
RLUS-1530F	2.23	1.94	2.31	5.06	-4.31	-0.81	-3.7	2.19	-0.29	1.4	0.27	-11.69	0.59	4.34	15.32	11.53	-6.8	-35.57	-1.17	6.51	1.05	-2.19	7.9	3.52	-3.49	29.4	-6.37	7.1	5.57
RLUS-1505E	-0.83	-1.62	-0.01	3.23	-3.57	-4.2	-8.08	0.05	-4.59	-5.63	-3.53	-10.36	7.75	2.89	30.12	26.71	-4.01	-51.68	-0.42	0.2	-0.16	3.19	9.53	6.46	4.16	38.87	4.67	7.08	6.28
RLUS-1339D	11.89	15.36	10.01	17.39	3.61	21.71	7.42	7.19	8.89	12.91	17.1	-4.18	14.69	5.3	27.2	26.47	5.84	-19.64	-3.71	-0.35	11.34	15.6	18.95	13.91	7.82	58.35	15.49	18.79	19.31
RLUS-1492E	-5.74	2.21	2.65	2.6	1.1	-1.23	-9.39	-0.79	-4.1	-3.77	-2.36	-20.7	-3.94	-6.06	31	34.61	-10.7	-64.96	-2.89	0.19	-1.48	-2.13	10.86	-16.79	-6.78	28.27	19.54	3.82	2.86
RLUS-1478E	1.82	1.19	4.04	5.14	-2.49	-4.6	-10.14	-0.83	-1.14	-6.54	-2.59	-13.58	-4.17	-5.63	28.47	19.94	-18.56	-33.11	-10.41	-7.14	-5.18	-3.25	6.16	-22.61	-14.94	20.26	10.1	-2.18	-2.35
RLUS-1489B	-0.64	3.36	4.63	5.36	4.47	6.97	2.44	-0.53	8.37	5.52	8.24	2	8.68	10.5	11.38	18.49	-23.03	-34.36	-3.14	0.98	6.91	-12.6	2.89	5.91	9.9	56.54	12.47	11.12	6.86
RLUS-1558F	6.3	6.21	6.57	6.25	13.57	7.22	9.72	1.26	7.74	-0.16	8.48	11.87	8.7	8.34	25.97	17.56	-13.27	-19.34	1.38	0.44	3.29	-4.31	-0.66	3.99	7.84	56.77	4.83	10.97	11.69
RLUS-1476B	5.46	3.24	9.46	12.67	2.93	0.49	3.41	2.6	6.43	-4.22	-0.55	13.36	5.59	0.06	20.75	23.3	-13.15	-27.69	-6.99	-7.73	-0.16	-6.56	-8.08	2.71	8.66	42.02	5.59	14.1	14.74
RLUS-1492A	-2.16	-3.77	-4.39	1.73	-7.1	0.92	-3.3	5	3.76	-10.86	-3.18	-5.64	-5.91	-3.58	19.81	17.19	-19.29	-12.3	-12.14	-9.19	-3.18	-6.5	-4.14	0.77	8.93	48.46	2.9	1.78	5.69
RLUS-1538C	-9.97	-13.1	-12.31	-0.07	-1.96	-12.02	0.06	-4.98	-9.05	-14.51	-11.44	-14.34	-13.4	-10.41	14.14	5.34	-12.09	-28.87	-11.64	-12.79	-13.1	-12.71	-10.06	-5.18	2.51	50.71	18.08	-9.3	-4.61
RLUS-1580C	3.92	5.68	10.69	6.86	7.15	0.51	5.75	5.42	-2.3	-1.03	-2.88	10.15	2.79	0.57	22.64	18.72	-10.45	-12.61	0.3	4.69	5.35	13.9	23.59	-6.13	13.68	42.18	3.86	18.28	16.99
RLUS-1582C	0.94	5.28	10.17	9.28	8.35	2.72	11.55	4.17	-4.08	-5.63	-0.77	-0.06	-3.75	0.34	19.49	23.65	-21.99	-22.27	-4.21	-1.94	-2.03	7.81	15.51	-3.39	13.9	39.59	4.79	14.75	12.6
RLUS-1541D	5.51	4.77	9.21	6.23	2.8	0.29	-11.49	8.01	-1.53	2.98	-1.48	-6.75	1.1	-0.24	19.95	3.36	-15.12	-14.09	-7.69	0.56	1.97	4.72	11.25	-2.34	22.36	36.57	6.52	20.93	18.1
RLUS-1584E	0.47	-0.96	1.66	-0.83	-3.31	-6.55	-11.38	-1.58	-8.51	-14.82	-12.33	-6.98	-7.51	-9.54	17.92	10.07	-47.32	-44.04	-9.49	-12.33	-9	-4.31	-0.86	-7.05	0.48	45.18	-9.99	-3.53	-2.7
RLUS-1559D	0.11	2.67	3.98	6.64	1.44	-2.38	-12.09	4.28	5.61	2.5	-1.33	-7.51	2.21	-5.22	22.79	15.12	-29.29	-20.84	-11.63	-0.75	0.95	8.02	12.96	-5.72	13.84	44.95	15.01	10.47	6.23
RLUS-1459B	3.53	2.62	5.63	7.24	2.02	-2.19	-10.02	3.49	3.51	5.49	7.62	-14.85	-7.49	-8.35	18.64	6.16	-45.48	-41.9	-13.91	-14.02	1.18	-5.62	0.92	-10.79	11.87	37.98	9.26	-0.03	0.47
RLUS-1444D	0.54	-1.62	-1.4	-0.52	-6.5	0.12	-11.77	0.58	-7.92	-3.33	-7.87	-5.37	-8.37	-7.56	17.47	-9.21	-19.73	-34.42	-8.15	-6.66	-5.68	-2.92	-0.24	-7.08	-4.14	36.98	-19.81	-0.06	2.25
RLUS-1513D	1.44	4.76	3.24	3.59	-7.02	-5.32	-9.32	3.99	-8.88	-2.86	-4.99	2.99	-4.13	-1.24	13.15	4.95	-13.6	-32.95	-6.19	-1.61	-7.46	0.27	9.36	-11.83	-6.45	22.2	-14.59	2.32	1.61
RLUS-1496D	1.57	3.59	1.93	4.5	-0.64	-4.41	-13.91	0.3	-5.41	-6.17	-6.05	-1.55	-9.86	-8.05	27.78	5.91	-25.9	-19.91	-7.64	-5.84	-6.16	1.98	14.16	-13.22	-1.53	49.81	-1.78	4.9	2.31
RLUS-1523D	-1.99	0.37	-3.46	1.81	-5.25	-2.54	-11.27	-0.91	-7.57	-13.4	-5.71	-15.37	-7.61	-10.28	23.89	13.43	-14.22	-16.73	-10.73	-7.32	-7.02	-4.1	5.58	-13.94	-7.25	40.44	-13.94	-4.75	-6.06
RLUS-1582D	0.57	0.97	0.16	1.47	-4.99	1.56	-2.9	-0.78	0.03	1	-0.36	4.66	-3.1	-4.73	27.15	1.78	-9.01	-6.74	-1.72	-3.4	2.23	-0.83	6.12	-1.77	3.77	31.58	-8.58	3.73	2.91
RLUS-1475D	-7.28	-3.48	1.7	4.07	-9.07	-4.24	-21.28	4.02	-17.28	-19.41	-19.05	-19.13	-14.61	-9.31	15.72	0.22	-20.56	-14.75	-9.98	-6.3	-17.03	-6.26	-6.13	-12.01	-2.54	38.34	-31.54	4.51	2.39
RLUS-1465E	2.07	5.46	5.8	3.51	-4.75	-2.15	17.78	3.42	-5.57	-5.62	-5.34	-3.68	4.01	-2.96	13.39	6.06	8.33	-6.49	-3.1	0.48	-1.74	-1.77	9.43	-5.61	1.72	26.82	-14.45	1.28	1.22
RLUS-1489E	-0.77	2.73	2.03	1.38	3.61	-3.47	9.54	-1.83	-0.85	-8.93	0.73	10.18	-2.05	0.93	34.09	22.05	2.64	-20.03	-2.94	3.9	-3.35	-9	4.76	-18	2.57	55.51	-14.02	4.39	4.53
RLUS-1569E	1.72	7.06	9.46	8.37	7.02	7	13.46	0.28	0.41	-0.36	0.12	15.98	-1.54	3.53	29.38	24.48	10.34	1.27	4.04	2.7	2.66	5.79	13.86	-1.77	12.23	48.86	-0.18	9.87	8.66
RLUS-1492F	-1.11	-4.8	-4.45	0.76	-5.84	-6.26	3.6	-3.2	-6.88	-17.72	-3.67	-0.47	-10.85	-4.87	19.59	10.32	-7.57	-14.26	-13.66	-10.66	-13.78	-9.29	-7.8	-11.63	-9.97	47.06	-9.99	-6.02	0.91
RLUS-1540E	8.19	4.74	7.8	9.58	8.13	13.3	10.52	-1	9.51	8.9	9.45	17.56	5.38	9.55	22.27	21.37	9.96	5.34	0.85	1.25	5.83	-2.89	3.06	-2.3	-0.64	42.4	2.69	6.71	6.85
RLUS-1501D	-0.72	2.22	8.2	11.61	1.86	0.7	3.28	-0.11	5.93	0.02	7.76	6.17	5.92	4	24.93	15.26	-2.55	4.68	3.54	12.75	5.56	-1.82	12.62	-14.36	6.68	37.95	1.89	12.27	8.44
RLUS-1509C	-0.73	2.38	5.61	8.4	9.07	0.56	12.4	-0.91	7.72	0.9	3.91	4.89	3	3.58	25.65	10.24	-25.99	-21.64	-6.89	-0.33	4.33	-23.77	-15.85	-15.17	-0.67	43.55	-10.34	6.04	3.33
RLUS-1581F	10.53	14.14	10.61	14.52	15.75	12.78	17.27	11.03	7.43	6.8	7.41	8.38	5.22	13.37	26.08	26.58	-4.96	1.58	0.07	7.87	-3.93	-9.11	-10.12	-6.99	8.49	45.37	7.11	7.38	3.96
RLUS-1504E	-1.5	0.39	1.03	0.61	-5.79	-9.42	0.21	-5.39	-7.13	-6.15	-5.58	9.2	-1	-4.18	25.82	-5.44	-18.1	-26.85	-10.62	1.16	-8.82	-14.06	0	-29.83	-8.84	25.44	-16.03	-1.7	-5.37
RLUS-1536D	-1.39	8.26	4.55	10.21	2.9	4.99	17.97	-1.27	0.82	1.6	2.13	15.13	-2.06	-3.18	10.7	8.71	-4.09	-6.86	-2.86	-2.97	0.63	-1.45	10.15	-2.13	4.64	47.68	-4.56	-0.01	0.53
RLUS-1580D	-0.22	2.02	0.96	2.93	-3.27	-2.65	16.98	0.71	-4.09	5.49	-2.83	9.81	-4.97	-0.62	9.89	-5.95	-8.57	0.38	-6.81	-7.42	-5.92	-9.99	-4.37	-3.4	-3.01	35.63	4.02	-0.46	-1.67
RLUS-1484D	-6.26	-1.98	-0.01	-0.22	-11.68	0.91	-2.49	0.25	-3.14	-4.41	-6.88	7.86	-5.61	-9.25	11.57	-6.07	-11.64	-1.05	-21.61	-15.49	-8.83	-15.67	-5.72	9.72	-14.48	33.25	-13.86	-14.56	-14.27
RLUS-1511B	-4.36	-1.97	4.62	5.97	1.3	-5.02	8.3	3.43	3.95	-2.83	1.91	0.14	-1.32	-12.35	15.9	-4.68	-9.12	-14.45	-6.99	-4.63	-1.1	-9.09	-4.33	-5	-0.49	19.87	6.08	18.07	19.26
RLUS-1525C	-4.04	-0.15	0.14	5.61	3.38	0.46	7.54	-0.56	6.27	-0.71	2.72	-1.95	-2	2.28	22.75	10.29	-5.02	-7.81	-7.39	-6.17	-0.24	-3.76	-12.91	4.55	15.59	21.09	18.34	8.89	9.6
RLUS-1500C	9.79	8.92	2.04	12.45	-3.56	-18.57	15.15	5.97	0.69	-4.72	-2.33	-28.88	-0.14	-4.32	9.5	18.82	-25.26	-31	-17.68	-3.69	-16.7	-14.73	-16.41	-10.6	2.63	40.83	11.2	12.84	17.96
RLUS-1487B	-3.47	-11.26	-14.77	-12.3	-19.84	-24.67	-26.83	3.85	-18.65	-30.25	-25.83	-42.53	-28.2	-26.75	-8.8	-18.54	-36.72	-56.67	-36.64	-28.71	-28.74	-36.48	-43.05	-18.68	-18.42	9.18	-15.39	-5.43	-1.98
RLUS-1520C	4.61	4.61	4.49	10.16	-1.69	-12.4	-1.41	-1.41	-10.52	-12.5	-13.51	-18.62	-12.09	-10.11	10.46	7.83	-16.21	-20.6	-10.43	-10.37	-8.63	-18.25	-10.91	-19.84	4.81	18.5	12.8	-2.9	-0.46
RLUS-1533B	-2.46	-7.35	0.04	3.78	-8.46	-13.56	-7.89	-3	-17.4	-20.24	-19.05	-23.48	-11.33	-15.72	6.55	-1.66	-18.42	-27.72	-12.52	-13.82	-7.51	-23.65	-23.53	-8.9	3.63	15.58	6.03	-13.01	-8.88
RLUS-1498F	-24.82	-27.68	-29.97	-32.01	-21.64	-33.39	-30.21	-2.77	-35.3	-33.99	-41.02	-48.2	-42.35	-47.73	-19.03	-10.61	-58.77	-59.95	-52.74	-54.58	-50.64	-52.28	-55.62	-38.52	-23.01	-33.15	-17.15	-8.89	-46.59
RLUS-1459C	4.86	-0.39	2.6	6.12	-0.47	-5.82	-13.81	25.6	2.79	0.69	6.06	-22.52	-12.27	-10.61	-6.59	-5.03	-33.7	-32.73	-9.92	-9.18	-11.1	1.49	-5.23	-14.69	-6.65	8.82	27.75	-1.66	0.7
RLUS-1459D	11.46	6.21	7.66	9.09	-0.24	-3.12	-6.64	23.69	4.6	5.01	7.74	-16.57	-7.79	-5.81	5.29	10.06	5.44	-32.82	-1.94	-3.78	-5.69	2.12	3.12	-6.69	5.3	37.07	28.02	6.55	5.32
RLUS-2101B	1.73	0.9	3.04	2.86	3.14	-6.07	-5	25.86	12.17	9.28	16.8	-8.81	-7.29	-4.75	14.82	11.57	-13.02	-13.67	-2.55	-3.96	-10	-5.54	-3.87	-2.51	6.17	37.27	34.07	5.36	2.55
RLUS-2101C	-6.23	-3.23	-9.41	-8.49	4.89	-11.16	-7.58	16.23	12.11	13.39	15.38	-14.8	-13.97	-13.71	-6.18	-11.78	-25.15	-26.16	-16.82	-18.19	-17.07	-14.5	-11.79	-15.34	-0.88	17.79	9.49	-0.39	-0.93
RLUS-1995E	1.47	1.73	2.98	3.68	-8.59	1	-17.3	-1.23	0.05	-1.81	2.23	-15.27	-5.81	-0.08	2.91	22.6	9.38	15.3	-7.72	-49.86	-11.07	-5.83	-6.64	-15.8	17.57	24.12	5.03	7.92	-3.01
RLUS-2124B	-5.28	-0.84	-8.58	-4.87	-13.48	-11.26	-19.89	-0.99	-1.6	-11.69	-8.31	-14.72	-7.18	-8.36	9.04	4.2	2.55	5.97	-6.84	-8.94	-8	-21.56	-17.29	-10.08	-1.93	19.98	24.76	8.57	6.29
RLUS-2210B	-2.06	-1.87	-6.69	-3.63	-10.36	-3.25	-11.03	0.14	-2.83	-3.36	-1.4	-14.37	-0.75	-3.64	8.76	15.6	7.7	15.22	0.92	-2.21	3.33	-7.65	-5.32	-2.14	8.87	14.01	22.94	9.69	9.64
RLUS-2124C	-4.41	0.05	-2.15	-1.62	-7.54	-3.91	-14.38	2.28	3.18	-3.92	1.02	-10.92	-1.87	-1.24	17.38	24.3	0.92	-3.01	-0.98	0.7	0.22	-11.94	-13.19	-1.45	9.12	19.35	27.96	10.84	8.08
RLUS-2124A	-0.1	3.44	6.69	2.59	-3.11	-0.13	-0.98	6.7	12.12	1.45	5.51	-8.69	3.59	1.98	3.42	24.44	-3.81	9.18	-3.57	0.06	-2.97	-11.71	-16.1	-7.18	-0.89	1.58	22.36	4.2	10.4
RLUS-1501B	-3.12	8.5	9.82	10.11	0.35	0.44	-3.38	-3.21	4.51	0.79	4.29	-0.02	5.99	-1.74	5.38	2.52	33.86	23.26	1.97	8.44	8.67	-7.25	1.96	-12.01	11.89	30.46	4.37	12.42	7.91
RLUS-1501C	1.32	5.99	8.4	12.12	0.18	5.72	-3.34	-2	8.68	6.09	8.09	-4.46	9.66	4.52	8.96	9.01	23.26	21.91	6.58	12.13	10.57	0.31	8.09	-8.21	18.61	40.53	10.44	15.03	8.91
RLUS-1512E	-3.7	2.89	2.5	1.8	-4.31	2.98	-7.91	-3.02	3.01	2.87	1.76	-4.94	-6.1	-4.66	-3.59	-0.28	21.51	37.1	-2.98	-1.58	3.43	-0.74	13.56	-8.45	2.57	31.76	15.25	-1.25	-2.58
RLUS-1702E	-1.77	0.51	0.05	0.47	-2.9	4.7	-11.47	-0.52	0.23	2.88	-2.6	-9.49	-3.57	1.41	-0.33	-2.02	9.47	5.03	-3.41	0.41	1.55	3.16	5.04	-8.25	3.48	12.77	9.35	5.97	2.41
RLUS-1351D	2.44	5.23	6.43	6.85	5.49	14.38	1.93	-0.16	1.71	14.9	14.88	-2.58	10.23	4.49	17.69	5.06	20.95	10.18	0.83	-0.27	8.23	10.08	11.89	2.55	4.45	37.23	26.12	17.14	18.88
RLUS-2178A	2.91	1.23	3.78	1.08	-3.28	14.64	-4.93	1.46	16.64	8.98	10.31	7.44	10.42	13.69	14.9	13.48	4.34	23.87	0.22	3.17	8.24	9.64	7.29	9.95	10	16.96	21.69	3.51	4.6
RLUS-2121C	-2.66	-1.07	-6.05	-3.61	-8.46	4.86	-13.01	-0.54	7.73	-1.36	-3.46	2.21	3.55	2.57	10.11	1.34	15.11	22.02	-5.01	-7.37	-2.43	7.94	5.8	-2.6	-1.77	9.69	13.34	-1.82	-3.29
RLUS-2119A	-0.42	-3.16	-2.31	-2.34	-3.4	10.93	-8.42	0.38	14.67	7.78	8.8	19.42	13.17	16.06	12.67	12.16	20.87	27.77	3.98	4.72	7.27	14.84	20.45	1.14	11.87	39.46	43.59	10.14	9.35
RLUS-2114A	-2.23	-2.78	-3.71	-1.49	-6.45	1.04	-21.01	-1.75	2.33	-3.89	0.15	-11.67	4.79	8.3	6.58	7.75	7.63	16.58	-1.12	-1.16	1.99	11.97	12.43	-2.24	8.36	45.43	27.34	4.97	3.86
RLUS-1370D	3.37	-18.61	-9.38	-4.64	-17.28	-14.16	8.26	1.5	-13.43	-18.66	-18.23	-0.36	-11.49	-11.72	17	26.35	10.35	-3.18	-11.91	-14.3	-15.05	-6.29	-2.41	15.07	3.89	38.54	-5.62	4.48	7.7
RLUS-1422D	1.58	-32.18	-28.12	-16.82	-30.28	-37.34	-11.96	-1.15	-18.42	-19.07	-17.1	7.53	-19.67	-7.27	16.92	8.27	-1.72	-9.17	-8.12	-13.81	-11.84	-5.75	-7.89	2.49	9.19	42.5	-1.62	1.31	2.39
RLUS-1578D	-32.06	-30.12	-22.22	-17.36	-28.26	-30.96	-19.72	0.68	-33.1	-34.37	-29.91	0.21	-26.39	-27.23	27.87	7.43	-6.58	-26.12	-24.57	-24.35	-23.77	-23.85	-19.72	-6.23	-1.89	30.22	-3.23	2.13	3.27
RLUS-1474D	2.97	-12.06	-2.59	2.8	-18.06	1.75	-9.19	3.87	-0.39	-5.64	-3.86	13.2	-4.51	0	3.64	15.43	6.98	-11.78	-0.13	-1.76	2.01	-3.33	4.69	10.22	3.94	25.05	0.83	6.47	3.62
RLUS-1346D	2.24	1.35	6.96	2.56	0.92	10.39	0.26	0.96	4.32	5.84	6.25	4.11	2.22	8.05	8.06	30.25	8.47	5.7	3.49	12.71	4.97	2.53	9.94	-0.78	8.27	38.09	25.46	9.69	8.2
RLUS-1450D	2.81	4.97	7.17	0.73	0.11	10.29	5.83	4.72	6.29	6.07	3.09	6.5	6.68	8.38	13.26	42.28	10.71	8.43	0.01	4.75	5.03	2.41	14.93	0.41	13.49	30.85	10.12	11.35	10.63
RLUS-2116C	0.95	-0.85	-3.42	-2.99	-6.88	5.28	-4.29	2.41	2.57	0.34	0.78	3.97	3.64	3.68	17.99	42.98	5.9	11.98	-1.78	0.81	1.68	8.34	10.54	-0.07	5.8	18.38	10.21	0.25	-0.64
RLUS-1959B	-0.21	2.71	1.57	5.07	-3.99	4.72	-3.37	2.45	3.16	-6.51	-0.44	7.17	1.17	3.6	3.26	14.66	2.7	6.79	4.8	5.29	0.63	1.47	4.9	2.17	9.9	15.92	3.09	7.51	8.72
RLUS-2074C	-1.3	2.8	-0.37	-1.73	-1.42	1.4	-7.99	2.68	3.87	-8.55	-4.39	16.58	0.59	-1.41	8.22	24.81	6.71	7.42	0.01	3.08	-1.06	-1.85	2.53	4.43	8.69	17.72	-3.82	13.77	14.52
RLUS-2074B	0.93	4.01	-0.6	-1	-2.79	2.85	-3.88	1.55	5.35	-6.19	-3.68	9.85	1.59	0.93	9.01	18.1	17.68	19.2	2.93	2.89	0.35	5.5	3.25	3.12	7.75	19.31	11.13	12.9	15.4
RLUS-1526C	2.44	-1.07	3.52	5.48	10.24	0.97	-4.24	-6.75	4.73	-0.19	-5.16	30.97	1.81	-0.37	15.53	30.93	16.78	7.05	-8.44	-5.01	-4.32	-4.04	-4.72	-6.61	-1.72	25.02	29.26	7.54	12.71
RLUS-1530B	-2.86	3.63	4.48	6.8	3.2	-9.04	-6.84	-0.83	-5.46	-7.92	-5.27	24.16	12.07	11.08	22.02	22.55	-5.77	-10.13	-6.79	-4.86	-7.17	-6.28	-1.67	-8.69	3.66	20.7	4.51	13.77	10.86
RLUS-1703C	8.76	-0.52	-1.39	0.1	1.45	18.77	3.39	1.14	7.29	5	8.59	10.2	9.65	-4.44	11.42	24.64	9.02	14	9.31	7.93	-10.05	5.16	9.24	15.99	-5.26	15.65	8.44	-2.23	-1.26
RLUS-1651E	0.26	0	0.12	1.48	-1.23	-1.94	2.25	0.62	-3.01	-3.85	-4.8	3.74	2.5	-3.46	12.48	14.75	5.7	2.23	0.71	3.39	5.79	-3.05	4.99	2.88	-2.57	8.16	4.36	-0.95	-3.8
RLUS-2212D	-0.99	-2.88	-4.29	-7.58	-17.34	3.65	-15.85	-2.96	3.12	-4.8	-3.9	6.86	2.83	-0.99	24.28	11.65	8.94	11.86	-14	-9.8	-3.18	-1.82	-3.24	-1.52	-6.25	8.3	1.9	-11.46	-13.11
RLCA-1052A	-0.21	-5.78	-9.83	-17.91	-18.97	-8.76	-10.22	1.72	-8.91	-11.21	-15.34	4	-3.37	-12.86	11.1	13.86	8.17	11.29	-17.32	-24.92	-13.5	-10.65	-13.59	-14.91	-23.07	13.02	-14.93	-26.69	-25.59
RLUS-1706E	-3.96	-5.58	-7.26	-5.1	-9.4	0.77	-5.42	-2.35	-0.82	3.04	-7.46	15.58	-6.64	-7.76	18.38	23.78	11.41	21.45	1.84	0.78	-10.66	-5.7	5.95	-9.4	-5.97	5.23	2.91	-6.77	-11.29
RLUS-1705B	0.55	-1.01	-1.67	-1.23	-2.9	1.22	-3.18	2.24	1.31	-5.76	-2.8	17.91	-1.7	-3.43	11.94	18.24	26.92	23.31	6.53	9.93	-1.16	8.41	8.42	7.85	-2.41	12.99	6.62	1.19	-0.62
RLUS-1711E	-1.18	2.18	2.01	3.68	2.48	4.72	-7.64	3.69	9.07	3.87	1.17	14.7	2.17	10.46	1.88	5.99	10.55	4.42	-13.38	-5.44	0.14	-8.91	-1.08	-15.33	2.73	1.87	-19.17	2.85	0.58
RLUS-1539C	-3.08	2.44	6.77	4.21	-0.14	6.55	5.45	-4.2	7.3	-2.21	4.17	19.12	7.99	7.09	21.13	1.27	16.37	-0.89	-5.45	-4.19	11.39	-13.86	-18.42	4.42	5.1	32.26	-14.38	19.08	13.31
RLUS-1579E	2.19	4.17	8.88	2.15	0.28	12.23	7.72	-2.5	8.21	0	0.25	7.6	-0.12	0.15	12.84	1.64	19.01	-2.87	-4.72	-6.26	-7.32	-9.87	-15.69	-14.93	0.46	34.56	-13.78	-0.3	-0.99
RLUS-1712A	2.63	-0.7	0.64	1.02	-1.96	3.16	-3.7	1.95	3.98	-3.19	0.27	12.32	5.07	2.37	-5.71	12.45	11.57	-8.16	-10.92	-9.3	-8.43	-10.08	-5.03	-9.2	-1.36	21.84	-11.82	1.01	3.44
RLUS-1537F	-5.87	-12.97	-18.24	-15.32	-25.14	-4.16	-21.76	-5.12	-8.29	-27.19	-18.62	-42.54	-30.87	-25.29	8.72	3.43	3.21	-16.62	-39.76	-42.85	-30.04	-43.16	-44.71	-22.72	-18.6	-0.12	-27.52	-28.39	-25.88
RLUS-1525E	12.54	2.79	-5.38	-6.37	-11.34	-10.95	-17.96	7.51	-13.62	-16.86	-12.86	-25.92	-27.99	-26.52	9.74	-9.15	-23.2	-32.53	-35.25	-32.55	-24.67	-42.4	-36.34	-28.45	-29.48	4.67	-24.34	-27.69	-33.14
RLUS-1526B	-2.72	-3.7	-2.82	6.53	-10.88	-7.6	-20.01	0.42	-7.45	-20.9	-10.87	-1.64	-14.03	-10.13	-12.68	-3.94	-0.61	-24.52	-21.57	-18.34	-9.27	-29.11	-35.83	-18.47	-8.36	-2.76	-18.78	-14.06	-5.52
RLUS-2000E	-11.3	-12.46	-16.96	-13.37	-28.37	-19.44	-31.34	-14.88	-16.11	-22.65	-24.55	-30.22	-0.76	-33.33	-15.19	-26.81	-6.18	-57.37	-47.03	-41.79	-34.72	-47.43	-44.96	-37.7	-45.57	-36.23	-34.51	-28.47	-49.47
RLCA-1012B	4.08	1.93	-0.96	0.18	-3.04	0.68	1.57	3.5	-84.31	-5.13	-1.8	3.21	2.32	0.53	8.96	6.2	12.59	-9.03	1.04	2.31	0.53	9.18	-0.66	-8.78	-2.96	-7.12	24.34	-1.89	1.01
RLCA-1049C	2.24	-1.16	-3.73	-3.47	-9.54	-1.15	-3.72	1.69	-50.78	-3.71	-2.03	-9.09	-1.25	0.89	24.01	-9.82	-11.55	-0.66	0.23	3.47	-3.05	9.55	-2.61	-7.46	-4.53	0.06	18.39	-2.2	-5.51
RLUS-1667B	2.06	-0.5	0.72	0.79	4.03	8.95	-0.69	0.65	4.49	5.14	3.82	-2.22	3.41	3.76	14.07	5.95	6.02	20.56	5.49	11.07	12.51	6.88	5.88	4.42	5.64	-1.5	-3.27	7.35	3.98
RLUS-1836E	0.36	-1.47	-5.83	-0.45	-4.87	11.22	5.37	1.48	3.86	5.56	6.23	-6.24	4.33	7.57	30.57	-5.57	20.01	45.99	-1.26	19.62	3.15	2.91	9.79	-8.97	1.97	-14.62	-9.79	-1.73	-9.6
RLUS-1817A	-0.86	-0.62	9.73	1.59	1.53	7.61	4.89	-0.15	16.82	13.23	2.86	-6.58	12.52	5.55	28.39	-3.16	20.45	47.17	-8.56	-0.37	-0.39	-0.04	-3.32	-2.09	6.41	-11.74	5.56	3.42	16.84
RLUS-1609D	-0.25	0.69	1.98	3.71	-0.28	-0.92	-13.25	0.98	4.8	1.73	4.15	-19.34	4.49	4.85	20.82	-4.48	30.71	35.43	4.51	8.27	-1.41	9.5	16.31	-6.27	9.04	0.34	-10.91	7.17	4.57
RLUS-1835E	-1.35	-2.59	-3.74	-5.01	-6.22	2.53	-13.56	-0.79	7.36	4.17	3.95	-17.54	6.77	3.83	14.58	-3.42	14.28	13.72	-3.28	1.04	-3.05	3.42	13.05	-8.91	0.27	-1.24	-10.31	3.79	-0.75
RLUS-1834E	-0.25	-0.34	-1.44	-0.26	-0.9	-1.22	-7	1.74	-0.29	-5.38	0.77	-35.98	0.28	1.51	19.38	-10.48	21.09	21.83	-0.92	-3.83	-1.14	0.42	8.84	-9.64	-4.2	-11.15	9.46	3.99	1.69
RLUS-1609E	5.9	4.78	3.18	4.22	2.09	-1.44	6.76	5.08	1.96	-0.71	1.54	-16.28	-1.07	0.47	28.89	-16.76	20.48	57.97	4.88	6.46	6.46	7.87	16.7	-4.95	14.65	5.37	15.99	10.32	6.95
RLUS-1607B	-1.8	-4.26	3.14	3.71	4.28	4.79	-2.49	-3.13	7.87	6.06	5.43	6	3.56	9.19	18.03	-17.23	17.81	22.36	7.61	2.01	10.56	-0.77	-0.29	14.86	9.53	-6.22	0.33	12.45	10.75
RLUS-1711B	-2.41	-0.61	2.63	4.54	3.41	3.91	-4.29	0.21	6.55	5.41	0	2.74	3.35	4.22	11.49	-1.68	18	21.52	1.7	7.18	9.61	-4.42	-5.02	20.84	15.01	4.02	3.35	14.58	13.22
RLUS-1810C	0.29	0.61	-1.33	-0.03	0.25	-0.91	-5.63	0.86	2.38	-6.55	-4.25	-2.5	-1.27	-4.39	10.87	-4.81	24.95	26.82	-0.47	3.45	0.53	-1.64	-4.93	3.15	-3.92	-23.31	-11.34	8.6	5.55
RLUS-1847B	-2.22	-2.15	-1.49	-1.45	-1.94	-7.07	3.11	-0.08	-3.41	-5.92	-5.08	-20.94	-3.27	-6.02	12.23	-21.23	21.19	17.52	-5.8	0.99	-4.11	-2.84	-6.52	10.08	-5.67	-19.9	-21.09	12.77	4.57
RLUS-1812E	8.66	2.82	9.2	3.17	0.07	2.04	13.64	6.1	4.85	6.97	-6.22	-9.37	-0.06	-7.04	15.93	-9.34	11.6	16.13	-3.84	-1.15	4.81	7.19	4.43	14.21	10.43	-13.64	-15.92	-0.64	12.84
RLUS-1809B	0.98	-1.94	3.95	0.51	1.3	6.81	6.85	0.64	11.59	8.04	0.56	4.92	4.96	4.72	18.95	-1.61	10.22	10.68	2.46	8.28	7.82	4.09	2.31	7.23	9.19	0.09	-0.56	1.3	5.48
RLUS-1843C	1.91	-0.28	1.13	0.98	1.3	1.5	-0.22	0.72	1.93	0.39	-6.01	-6.89	-1.98	-5.79	24.75	-4.5	3.05	23.01	0.69	7.34	7.95	2.06	-0.75	3.29	7.4	1.78	-12.63	3.49	5.6
RLUS-1820C	-1.02	-1.25	4.46	1.3	-0.21	2.28	2.5	0.69	3.2	3.54	-5.76	-3.55	0.1	-6.6	37.72	-19.48	3.03	6.85	0.31	5.81	5	0.21	4.17	4.98	8.41	-1.49	-12.69	0.82	8.82
RLUS-1660F	5.83	2.59	2.47	3.65	5.88	-1.05	3.36	1.41	-1.08	0.09	0.75	-3.67	0.22	-1.26	35.81	-12.69	3.42	19.1	5.79	11.47	6.29	-0.45	4.24	4.32	11.77	-9.78	7.21	12.76	10.58
RLUS-1812A	-0.66	-0.17	7.36	2.8	3.85	-2.24	-1.15	-2.09	5.73	-0.56	-3.78	-14.2	-3.46	-6.71	32.04	-25.12	-2.32	33.36	1.63	0.7	8.05	6.6	3.36	-0.84	14.08	-7.33	6.64	8.45	15.84
RLUS-1664A	1.89	-1.73	2.44	3.04	2.87	-5.4	-2.86	0.93	-4.26	-3.87	-6.61	3.94	-7.85	-11.91	19.47	-18.27	-3.84	18.04	2.76	7.3	10.76	2.14	-0.19	9.12	11.55	-0.62	-2.3	8.86	9.46
RLUS-1732E	-3.27	-5.46	-0.07	0.53	-0.82	-1.89	-6.07	5.31	-2.96	-6.26	-9.85	1.57	-16.22	-6.91	4.46	-22.6	-8.51	6.63	-10.84	-1.94	-16.08	-7.68	-2.2	-12.63	-5.64	-20.79	-18.91	-20.47	-18.57
RLUS-1720E	-3.33	-2.21	-5.36	-3.91	-11.96	1.16	-4.83	-4.58	0.9	-1.93	-12.6	-2.31	-13.58	-6.98	2.44	-32.18	-2.44	16.86	-11.09	-1.89	-15.28	-2.12	-1.67	-15.77	-5.74	-19.22	-9.76	-17.37	-16.93
RLUS-1836F	0.36	-2.21	3.01	-1.7	-3.53	-4.99	3.29	2.77	-2.34	-2.56	-6.26	-2.03	-2.1	-7.31	15.27	-28.51	-0.44	15.52	-4.58	0.26	-6.89	9.15	-2.81	-10.38	-0.39	-3.46	-8.34	-7.02	-5.23
RLUS-1823F	3.67	-1.95	6.79	-0.85	5.2	-4.09	4.71	1.32	-1.31	-5.02	-8.71	-5.51	-2.2	-10.62	19.56	-24.28	11.19	8.44	-5.34	7.51	-7.9	9.28	3.92	-10.29	2.66	5.19	-8.09	-9.17	0.08
RLUS-1850E	1.65	-2.15	-0.38	-1.68	-8.21	-7.12	-6.08	0.64	-6.14	-9.49	-10.4	-5.21	-10.15	-13.12	17.17	-16.99	5.69	1.45	-3.33	-4.75	-4.34	0.34	-2.44	-15.78	-3.11	-5.26	-8.34	-11.34	-6.36
RLUS-1659E	1.32	1.02	-2.58	-0.46	-2.35	-12.38	10.67	-3.44	-8.59	-2.1	-14.97	-10.19	-2.45	-5.33	-7.82	-9.84	21.78	4.79	-5.63	-2.61	0.76	-5.24	5.38	-11.21	5.8	-2.85	-23.43	6.2	2.62
RLUS-1848F	3.85	-1.15	0.9	1.61	4.35	-8.43	2.92	2.54	-8.08	-11.74	-8.13	-5.76	-8.23	-7.34	-12.58	-20.54	12.25	-1.14	-1.07	4.68	-5.15	0.74	-3.58	-12.92	-6.13	-17.74	-29.67	-2.93	-3.77
RLUS-1844F	2.1	-0.56	1.72	2.58	-0.26	-9.17	3.99	5.27	-4.43	-3.41	-7.35	-1.3	-5.24	-6.71	7.81	-5.62	17.25	14.61	0.52	3.57	-8.59	-0.67	2.82	-6.84	0.28	-6.82	-25.06	-2.73	1.64
RLUS-1841E	8.2	4	5.29	4.46	5.14	-4.38	10.13	4.76	-5.2	-4.51	-9.04	12.03	-6.2	-7.55	17.02	-6	12.21	14.26	-2.99	8.22	1.2	-0.32	3.37	-4.11	1.25	1.42	-26.66	1.59	2.7
RLUS-1704F	-0.83	0.34	-0.74	-0.81	0.11	-8.94	-4.11	1.15	-8	-6.31	-11.65	1.83	-11.43	-7.59	-0.09	-22.06	4.93	10.82	-13.02	-6.67	-14.71	-11.51	-5.18	-13.26	-15.81	1.92	-4.83	-12.71	-11.51
RLCA-1103B	3.68	-4.45	-6.72	-7.19	-5.73	-4.74	3.39	-0.31	-3.93	-13.17	-4.21	1.06	-8.47	-5.22	-1.58	-21.37	3.06	12.55	-6.11	-3.6	-0.76	-8.35	-9.26	-13.54	-7.92	-4.9	5.73	-10.8	-7.94
RLCA-1142C	2.69	-2.53	-3.76	-1.99	-0.31	-5.26	-4.6	-0.11	-3.83	-9.52	-4.48	7.2	-4.38	-4.21	4.7	-25.43	9.1	36.47	-1.57	1.02	-5.37	-0.66	-4.58	-9.81	-9.89	1.16	8.68	-3.55	-0.52
RLUS-2114C	9.32	9.24	8.17	12.97	12.55	-5.66	15.96	8.27	-1.64	-5.16	-3.34	-1.41	-0.93	-2.85	-1.08	-22.93	3.38	24.94	-10.99	-9.47	-5.79	2.51	-1.71	-0.94	-0.03	9.83	16.97	-4.12	-9.67
RLUS-2113E	3.38	12.99	11.41	12.73	10.22	-6.45	7.15	6.86	0.66	-5.12	-2.43	-3.7	-0.42	-0.44	1.33	-28.86	7.62	31.49	-6.83	-2.27	3.68	9.35	9.57	-12.15	4.08	-3.17	19.29	-1.64	-2.01
RLUS-2111C	1.57	5.8	4.08	6.83	11.82	-7.42	6.92	5.65	-1.69	-4.18	-1.83	-7.97	1.99	-0.73	13.79	-24.7	11.87	20.84	-1.77	3.99	6.05	7.37	13.32	-4.19	10.4	21.58	27.22	10.27	2.52
RLUS-2187E	3.28	1.09	1.65	5.08	13.18	-3.95	15.75	5.36	2.7	-6.42	-6.14	-0.42	-2.46	-5.42	9.55	-11.32	16.14	19.13	4.86	5.54	-1.29	20.66	2.46	4.06	-1.65	16.16	20.65	-2.35	-0.92
RLUS-2119F	0.86	2.94	9.18	15.25	13.22	-6.95	8.35	5.69	1.1	-8.73	-5.86	4.94	1.6	0.04	-3.88	-30.61	10.21	16.38	2.51	2.95	9.94	11.66	7.84	23.45	3.75	2.71	28.96	7.63	5.86
RLUS-2135A	-5.78	4.67	-3.2	3.95	1.74	-16.42	-13.03	-2.98	-6.48	-16.44	-13.76	0.78	-7.35	-7.97	-18.11	-43.2	2.02	41.51	3.85	0.06	5.31	4.39	0.59	12.57	-3.08	17.07	40.74	13.17	9.77
RLUS-1703B	-9.63	-2.56	-2.05	-9.27	-14.85	-2.59	-8.25	1.72	-2.5	-13.45	-15.18	6.51	-11.65	-16.4	-6.71	-21.39	-2.32	21.69	4.06	10.23	-13.91	2.29	6.47	9.45	-4.28	6.27	-3.24	-3.41	-0.35
RLUS-1666A	1.7	-0.66	-0.63	-0.01	0.36	-8.47	4.32	0.7	-1.52	-5.54	-6.72	10.01	-4.5	-3.77	2.14	-18.24	14.68	15.72	7.66	10.32	7.81	2.78	8.5	10.62	-0.35	15.1	4.09	3.45	1.13
RLUS-1759F	0.15	-1.15	-4.3	-1.25	1.55	-7.03	0.49	1.22	-7.35	-9.07	-3.37	7.79	-10.74	-6.67	-3.36	-9.19	6.81	8.2	-0.32	3.5	-5.51	2.79	-1.77	-4.02	-2.73	2.08	-8.11	-9.15	-5.91
RLUS-1841D	1.18	-0.67	6.58	-1.12	-3.13	-12.19	0.36	1.06	-8.44	-17.57	-24.69	10.75	-2.58	-16.67	14.76	-15.18	5.52	3.96	-7.25	4.16	7.66	4.45	6.68	12.7	2.78	5.94	-13.4	-1.5	3.71
RLUS-1623F	3.18	-0.15	1.12	1.11	0.54	-15.84	1.68	0.26	-10.7	-13.9	-19.22	3.89	-8.04	-16.53	10.71	-13.65	9.24	-0.13	-7.43	2.35	-3.95	-6.88	-1.95	-4.7	-5.38	-9.38	-5.78	-4.99	-3.52
RLUS-1823E	2.22	-3.4	0.01	-0.49	-4.9	-9.44	4.51	1.18	-10.96	-15.56	-20.62	4.92	-12.09	-21.25	1.5	-21.19	-3.25	14.73	-5.26	2.07	-4.73	-0.99	4.39	-11.52	-2.72	1.72	-3.65	-8.33	-7.59
RLUS-2112D	3.36	0.72	6.11	6.53	12.64	-5.87	5.02	5.79	-3.69	-3.38	-1.36	9.5	-0.78	-4.12	3.12	9.75	8.17	13.34	1.65	6.03	10.87	21.72	15.77	32.47	12.51	8.72	14.99	1.98	0.19
RLUS-2111E	4.3	0.83	8.79	13.96	10.84	-4.63	10.15	8.76	-1.47	-3.59	1.55	-1.39	2.08	-0.92	11.88	-15.39	9.76	9.54	-11.59	10.72	6.64	19.19	18.85	16.66	10.66	-11.36	20.93	-1.83	-1
RLUS-2111F	1.25	1.47	0.94	3.66	14.02	-8.42	9.73	5.3	-1.82	-9.55	-4.07	1.5	0.06	-2.37	10.06	-24.14	-1.57	-4.69	-0.53	5.22	12.38	15.97	7.5	15.29	7	-3.13	14.54	3.86	2.74
RLUS-2159E	-3.69	-7.56	-5.74	-5.49	-1.29	-16.15	-4.29	-2.89	-12.26	-15.92	-13.39	0.69	-9.55	-10.48	6.03	-14.35	-11.4	-15.68	-12.08	-10.85	-6.9	-2.77	-6.67	-0.24	-5.8	-5.14	-3.5	-8.12	-8.33
RLUS-1801E	3.73	0.37	1.54	2.33	-1.63	-4.87	-0.33	0.54	-3.64	-5.79	-9.48	-13.6	-6.45	-8.18	13.03	4.8	-11.65	5.94	-9.31	-7.16	0.2	-4.03	-5.54	-10.9	-1.26	-14.22	5.19	-0.18	3.59
RLUS-2026D	-2.6	0.66	0.95	1.32	-8.97	-7.19	-4.96	0.07	-5.09	-15.51	-12.69	-6.36	-7.01	-7.83	-0.53	-6.8	-5.56	-3.45	-9.4	-5.33	-8.02	-9.67	-6.76	-9.83	-2.64	-19.58	-9.09	2.35	2.06
RLUS-1798A	-4.23	-2.36	-5.18	-5.62	3.62	5.43	4.89	0.57	-0.43	-0.81	-3.31	-8.62	-5.22	-6.9	-15.72	-14.46	22.04	2.11	7.15	12.97	6.32	12.57	15.2	13.02	3.58	-6.16	-1.66	-4.85	-6.21
RLUS-1641A	0.86	-0.48	-2.19	-2.11	1.48	0.44	0.12	4.12	-7.14	-3.7	-8.84	-22.38	-11.36	-15.92	-10.27	6.99	28.86	27.05	9.43	8.19	10.5	7.68	7.08	5.83	3.61	2.3	-5.99	-1.5	-0.6
RLUS-1631B	-0.5	1.08	1.57	1.6	-4.7	-4.74	-3.21	3	-4.21	-8.51	-5.13	-23.62	-3.26	-7.92	-13.41	-2.91	3.61	11.69	4.4	-2.07	4.81	6.79	13.19	3.16	-4.53	-16.2	-7.46	1.72	-6.57
RLUS-1648D	5.92	-3.33	-0.33	1.49	-3.47	-1.91	1.4	1.71	-8.19	-11.09	-6.84	-12.18	-4.71	-9.42	-19.68	4.28	-2.1	4.84	-4.7	7.08	-1.67	0.55	4.68	2.3	-1.75	-17.28	12.4	-1.42	-4.97
RLUS-1627F	4.16	3.9	-1.29	-0.53	1.42	1.53	4.22	3.96	-4.63	-7.98	-6.69	-16.67	-12.68	-18.31	-20.91	-12.28	5.54	-7.43	3.71	10.51	-9.05	11.45	11.04	7.97	-8.86	-21.26	4.77	0.17	0.76
RLUS-1714D	-0.94	-2.07	0.04	0.52	-5.62	3.1	-12.15	-0.81	1.49	-1.06	1.12	16.93	1.8	3.06	33.27	6.67	9.37	9.59	-0.24	8.93	5.41	4.76	8.99	4.8	13.55	3.35	2.75	12.6	12.09
RLUS-1645C	0.31	1.68	2.86	2.87	2.5	-0.46	-0.57	1.75	6.29	0.92	3.08	16.17	1.41	-0.29	22.52	15.36	14.19	11.89	10.15	10.69	12.9	-2.08	7.8	19.34	6.51	4.78	2.98	13.29	13.92
RLUS-1805B	0.48	-0.28	9.44	1.86	-0.49	-4.57	1.11	0.41	8.42	-2.23	-7.92	14.79	4.02	-8.71	35.26	22.64	23.24	13.98	2.98	6.37	7.86	10.25	7.13	11.61	19.69	0.09	11.92	10.28	23.5
RLUS-1762B	-1.73	-0.08	-1.77	2.3	0.61	-10.57	-3.18	1.17	-5.89	-9.66	-8.68	-8.45	-10.89	-14.18	28.17	8.75	-1.61	-0.2	0.78	5.46	7.72	-0.11	-5.65	7.5	5.04	-10.74	4.27	3.92	6.44
RLUS-1753C	1.84	0.64	2.39	1.95	0.87	-0.67	1.55	1.53	-0.97	-4.52	-7.52	5.72	-0.59	-9.29	23.02	12.32	-12.39	-2.16	4.6	11.89	11.77	2.44	2.3	5.91	9.89	-5.07	2.35	10.82	8.43
RLUS-1753B	-6.37	-0.63	-5.62	2.06	3.18	-18.67	-3.61	0.36	-9.61	-16.53	-14.67	15.09	-19.52	-12.81	28.47	-1.77	-12.19	8.58	3.33	13.04	2.71	-1.12	-6.73	9.86	15.67	-1.19	3.81	3.19	11.64
RLUS-1631C	-4.15	-4.36	6.48	4.24	-3.39	-14.58	-13.04	-7.59	-10.14	-13.66	-8.67	-7.57	-10.39	-12.84	26.1	5.2	-3.16	2.59	-0.49	-2.09	-12.31	1.66	3.76	5.18	8.71	10.98	2.85	8.63	12.66
RLUS-1633B	-2.01	-2.74	4.18	3.53	4.98	-16.68	-5.07	-2.74	-9.68	-16.25	-16.18	11.12	-11.57	-15.85	16.08	-4.09	-6.69	8.79	9.61	13.53	9.88	-1.59	1.68	10.19	13.14	29.82	-4.99	13.9	14.89
RLUS-1655C	-0.84	-0.08	-3.89	-4.23	-6.17	-13.15	-3.24	-1.77	-11.19	-21.88	-19.83	4.4	-14.42	-21.27	8.78	-12.88	-1.86	-7.47	9.05	9.53	1.33	7.12	12.54	3.15	6.42	9.27	-2.29	4.04	3.31
RLUS-1619F	1.28	1.14	4.69	3.29	-2.07	0.66	-9.95	2.92	3.08	1.75	4.53	-38.94	2.93	6.05	25.3	-22.82	2.48	-9.08	0.95	6.86	5.86	-2.2	3.24	14.55	9.37	0.41	-24.81	6.98	9.79
RLUS-1604D	-0.49	0.79	2.69	4.63	-4.74	-7.98	-15.3	0.31	-1.12	-7.4	-2.18	-42.74	-0.45	-2.24	21.8	-17.63	-4.25	-6.84	0.18	2.09	2.17	3.37	12.28	7.84	11.96	-7.28	-8.75	8.21	14.6
RLUS-1969D	-0.83	1.35	1.22	1.4	3.21	11.88	0.04	3.89	5.84	1.55	7.55	-51.62	8.55	3.66	24.74	-2.43	-6.82	-6.84	-4.66	-2.32	7.77	-1.68	3.45	-8.55	11.72	-5.96	-15.03	7.1	6.33
RLUS-1670D	1.98	3.44	3.89	3.25	-5.1	2.85	-3.19	-0.88	1.06	3.05	-1.63	-28.93	0.49	-5.62	21.02	-1.92	3.05	18.61	5.64	12.02	10.63	0.41	7	0.77	13.07	-3.75	1.28	7.15	9.49
RLUS-1743F	-0.26	0.16	-0.51	1.34	3.55	-5.16	-4.61	0.34	-5.77	-6.66	-8.52	-26.22	-8.71	-3.71	5.2	-20.34	-8.3	-0.2	-5.26	2.1	-5.64	-3.99	-9.25	9.49	2.68	-21.36	-14.81	1.88	0.22
RLUS-1977F	1.76	2.36	0.45	2.9	5.75	-5.57	2.03	2.33	-3.47	-8.65	-1.26	-29.89	-2.92	-3.5	3.27	-12.26	-14.5	9.68	2.12	-0.08	-1.62	5.13	-2.83	11.33	8.57	-12.38	1.94	1.92	4.32
RLUS-2003F	-3.29	-3.2	-6	-2.99	2.71	-8.61	1	1.34	-6.75	-17.34	-12.01	-41.2	-9.38	-10.76	-2.51	-27.28	-32.4	-8.39	0.21	-2.99	-6.25	-12.49	-9.9	-8.93	-12.31	-24.22	-13.74	-2.2	-6.05
RLCA-1045B	3.56	-2.26	-3.29	-4.17	-14.82	-6.68	4.7	1.27	-2.09	-11.34	-2.56	-36.5	-6.26	1.43	4.45	9.62	-2.75	1.05	-6.23	-1.15	-7.37	1.47	-6.86	-8.66	-3.1	-10.81	-4.34	-2.37	-8.39
RLUS-1695F	6.03	0.78	1.11	0.04	2.02	-4.03	1.07	2.49	-8.94	-1.13	-1.11	-52.32	-2.54	-3.45	7.98	17.25	5.43	12.21	-2.16	7.8	-3.22	-4.13	-6.47	-5.05	-8.38	-14.12	1.9	-9.41	-3.45
RLUS-1799E	3.1	1.78	-0.05	1.56	-3.09	-5.86	-11.87	2.74	-2.05	-10.07	-6.17	-48.92	-7.54	-8.22	6.16	14.41	18.25	7.34	-3.89	1.29	-6.15	-4.31	-7.08	-1.2	-1.16	-20.69	-5.49	7.9	5.28
RLUS-1604F	10.4	5.67	3	3.59	2.4	-0.37	2.48	2.89	-2	-2.41	-1.09	-21.53	0.25	1.88	20.75	13.17	4.32	14.96	-5.5	26.62	1.53	9.72	-0.59	-4.07	1.13	-13.18	12.33	0.01	3.01
RLUS-1799F	5.37	1.38	2.63	1.8	2.81	-4.74	3.11	1.26	-3.31	-9.33	-4.18	-22.8	-1.16	-2.15	18.85	8.31	2.57	12.26	0.04	12.22	-1.13	7.21	-7.11	-15	0.01	-16.48	2.72	-3.85	1.99
RLUS-1668D	1.78	1.73	-2.14	-1.02	-3.24	-1.24	-9.14	-0.38	-7.42	-5.08	-5.64	-29.24	-5.99	-11.66	15.19	2.03	5.77	9.82	0.76	6.09	0.59	3.27	-5.48	-8.09	3.33	-13.95	10.93	-3.35	-3.54
RLUS-1614F	4.65	2.95	1.74	1.65	8.5	-4.33	3.92	4.54	-5.93	-7.42	-4.61	-27.99	-6.4	-6.84	8.85	0.14	0.69	3.72	1.8	11.64	-0.88	4.93	4.92	4.37	-1.24	-11.46	0.83	3.05	1.43
RLUS-1730F	4.92	-0.12	-1.64	0.99	1.09	-0.1	0.04	-1.21	-5.71	-10.82	-2.16	-33.41	-1.96	-3.87	30.14	1.71	-5.22	2.24	-1.2	13.44	0.72	7.07	-0.17	3.97	-0.09	-15.36	11.16	0.93	0.44
RLUS-1755D	-13.57	-4.19	-11.81	-0.19	-5.93	-22.41	-7.91	-6.16	-15.78	-20.98	-16.96	-35.23	-23.52	-14.11	-7.2	-4.08	-10.93	-4.1	-8	-0.44	-13.4	-1.42	-2.21	-16.73	-4.75	-23.26	-6.56	-16.08	-4.51
RLUS-1752F	-1.87	-1.52	-7.3	-1.14	0.11	-13.99	-0.36	1.46	-7.71	-5.51	-6.36	-21.44	-20.19	-4.9	-1.44	3.74	2.5	-1.08	-5.38	2.93	-11.66	4.34	-11.7	-12.79	-4.24	-3.49	3.1	-9.71	-4.75
RLUS-1820F	0.88	-0.74	2.14	0.6	1.27	-7.91	4.42	-0.47	-5.74	-3.71	-8.69	-21.54	-7.53	-6.89	-1.08	2.26	7.87	-5.47	-6.87	6.68	-5.7	3.72	-1.52	-4.74	-0.99	0.95	-3.77	-2.66	0.36
RLUS-1593E	0.6	-1.65	-1.33	-2.52	-5.12	-9.62	-16.84	-2.94	-8.33	-14.16	-9.18	-41.57	-3.81	-8.93	-3.58	-11.72	2.99	-7.2	-9.1	-2.87	-7.03	-1.48	2.81	-7.65	-3.51	-6.14	9.51	-4.54	2.08
RLUS-1604E	15.95	11.74	3.85	6.16	3.75	1.69	1.38	8.47	-3.23	-4.35	-4.98	-39.55	-2.81	-1.95	1.34	-1.43	12.06	-4.9	-3.19	13.21	3.13	8.02	19.56	-5.37	-6.07	-1.36	17.75	0.26	3.4
RLUS-2079F	0.53	-0.2	-1.79	-0.24	-1.48	-7.61	-0.03	1.27	-9.81	-7.77	-6.59	-29.22	-7.44	-5.1	4.36	4.63	-6.34	-0.82	4.66	8.05	-6.93	2.81	-0.09	-5.04	4.89	4.66	6.31	4.97	5.94
RLUS-1880F	2.52	2.04	-0.69	0.59	-3.65	-7.23	-2.88	1.87	-6.79	-9.41	-5.01	-25.61	-8.35	-2.19	-2.2	-0.43	-7.02	-0.33	-1.53	1.12	-10.09	-1.81	2.33	-6.22	0.13	1.51	9.05	-3.88	-2.09
RLUS-1664D	1.27	-5.56	-2.91	-2.38	-12.85	-9.16	-1.14	1.4	-9.04	-13.21	-16.05	-26.54	-5.81	-10.27	11.02	-3.62	15.92	15.12	-8.03	-2.66	-3.53	-0.52	5.67	-8.44	-6.46	3.24	10.25	-8.23	-7.52
RLUS-1668E	0.68	-1.57	-4.16	-3.97	-5.84	-4.22	8.25	1.47	-6.42	-3.26	-7.11	-17.73	-8.21	-14.06	9.33	-3.4	7.96	2.82	-1.29	2.72	4.8	2.58	1.19	4.52	-3.81	-1.64	4.12	-3.72	-5.25
RLUS-1706D	-4.31	-4.53	-8.65	-10.88	-12.57	-1.01	-19.55	0.02	-7.59	-16.11	-19.25	-33.61	-20.51	-19.01	11.88	3.24	27.91	13.97	0.83	10.54	-18.99	1.89	14.18	-8.13	1.05	-19.77	-8.6	-13.03	-12.74
RLUS-1797E	-4.71	-5.99	-11.34	-8.49	-9.34	-3.66	-6.5	-1.44	-4.09	-9.35	-9.03	-29.28	-11.55	-9.59	4.5	-9.42	31.68	5.45	-2.53	1.19	-10.65	-3.82	-2.41	-9.14	-4.52	-9.19	-2.81	-17.39	-13.76
RLUS-1809D	1.32	-5.95	-3.64	-4	-9.49	1.72	2.37	1.9	-2.36	-7.12	-5.95	-22.57	-4.19	-3.94	-0.28	0.87	14.23	1.39	-3.4	1.46	-2.82	2.7	1.92	-7.91	-5.67	-8.64	-6.58	-4	-3.55
RLUS-1732F	5.1	-2.95	-3.95	-3.19	-0.24	-3.49	0.22	-0.43	-10.87	-15.56	-7.76	-38.03	-13.12	-11.5	0.97	-1.16	23.81	11.01	-4.77	-2.69	-8.6	-5.64	-1.13	-19.08	-12.02	-13.34	-4.31	-17.54	-15.21
RLUS-1707F	3.97	0.32	-2.27	-0.56	4.75	-3.65	-0.09	1.39	-10.27	-13.18	-4.01	-28.14	-9.32	-9.07	8.04	-5.38	3.65	2.41	-3.11	0.25	-3.07	1.17	-1.44	-12.4	-7.52	-15.51	-7.19	-10.13	-9.84
RLUS-1775B	-2.98	-3.05	-0.05	-0.51	-4.76	-4.07	-4.11	-0.47	-1	-4.77	-1.63	-56.66	-1.48	-5.03	10.29	-15.16	26.23	6.96	-8.23	-4.36	-5.61	-10.9	-10.58	8.16	-6.67	-22.21	-12.78	5.39	6.18
RLUS-1710E	2.61	0.05	1.34	0.23	1.79	-11.38	-0.29	1.97	-9.25	-14.4	-6.95	-54.7	-7.63	-7.3	-12.39	-19.25	29.28	0.62	-14.79	-21.07	-12.83	-4.19	-3.75	3.5	-12.49	-15.32	7.57	-4.8	-3.05
RLUS-1824D	-0.36	-0.41	-3.5	-2.42	-7.03	-11.14	-5.31	-0.4	-13.68	-14.63	-10.95	-36.57	-17.81	-13.76	0.2	-22.64	11.92	3.41	1.92	6.11	6.64	5.71	2.75	-3.48	-2.5	-12.16	2.7	-4.59	-1.13
RLUS-1829E	5.79	2.18	-0.93	-3.36	-10.35	-16.55	-12.6	0.19	-14.89	-19.72	-14.68	-53.96	-14.97	-12.08	3.17	-25.78	9.36	10.63	-6.49	-0.52	3.39	-2.98	-3.84	9.75	-6.2	-11.89	-25.7	-9.16	-9.5
RLUS-1692A	0.85	-2.32	-0.73	0.56	0.59	-15.21	0.72	1.2	-11.16	-15.39	-20.1	-61.44	-21.87	-18.7	-2.11	-37.92	10.48	39.33	3.29	7.09	5.65	2.77	3.73	13.17	2.83	14.61	-12.67	1.67	-0.76
RLUS-1833F	3.17	-1.92	-0.93	-0.86	0.85	-20.07	3.42	-0.91	-14.93	-18.75	-18.69	-57.61	-15.01	-18.95	-0.43	-16.95	-1.79	6.46	2.76	9.46	-4.6	1.03	-0.51	0.74	0.25	-3.59	-25.21	0.65	1.45
RLUS-1812B	0.07	-0.77	6.52	2.99	1.63	-34.17	-1.88	-0.5	-16.1	-25	-27.46	-65.31	-23.5	-28.72	19.84	-37.77	0.59	18.91	1.79	2.88	7.22	3.92	-1.48	2.25	12.77	-2.21	0.77	4.34	12.75
RLUS-1822E	3.34	-0.29	2.22	-0.41	1.04	-19.28	3.32	0.56	-12.49	-17.31	-17.81	-65.65	-12.04	-18.61	13.44	-35.55	4.48	11.69	-4.17	6.83	9.44	0.64	1.25	-7.03	2.94	1.84	-10.79	-3.65	0.9
RLUS-1657E	1.9	-0.78	2.84	2.92	0.42	-27.23	3.08	1.78	-7.77	-9.92	-9.08	-40.58	-5.51	-6.83	4.39	-17.56	-1.08	8.66	-6.02	-1.99	-2.22	-0.19	3.71	-10.8	-5.89	-19.21	-3.38	-2.89	-3.53
RLUS-1591F	7.65	1.64	1.41	2.13	4.01	-18.45	1.21	2.94	-16.37	-15.07	-17.73	-61.09	-13.73	-15.01	5.05	-18.37	5.32	-5.42	-14.95	-7.97	-2.72	-8.62	-5.47	-12.13	-13.87	-20.31	-33.11	-8.13	-3.37
RLUS-1779E	-1.18	-3.68	-0.82	-3.73	-6.51	-14.31	3.87	-0.2	-17.41	-19.3	-22.4	-61.44	-9.12	-18	-2.59	-13.15	7	4.51	-9.73	-3.52	-5.77	-4.52	1.01	-13.01	-10.41	-6.11	-19	-16.63	-12.91
RLUS-1625E	5.2	0.24	-2.08	-1.7	-1.5	-5.82	-1.62	1.48	-6.85	14.22	-10.29	-40.86	-9.62	-9.78	1.34	-11.85	12.45	6.33	2.67	8.38	1.79	3.36	8.87	-3.7	-4.13	1.26	-8.77	-6.48	-7.29
RLUS-1772F	1.31	-1.79	-1.39	-1.18	-0.24	-7.32	-3.83	1.22	-12.11	-10.85	-5.99	-28.49	-10.7	-10.9	-0.25	-23.35	5.9	3.46	-4.94	-1.3	-5.35	-3.13	-2.94	-16.19	-3.42	-12.2	-5.05	-14.07	-12.32
RLUS-1720D	2.02	-0.36	-0.23	1.22	1.72	-16.66	4.94	2.13	-14.13	-19.22	-16.98	-27.72	-12.83	-15.65	-0.31	-32.04	-3.64	0.73	-6.52	1.29	-19.12	0.68	1.97	-10.17	-5.1	-19.82	-2.88	-18.06	-18.21
RLUS-1824E	2.85	-0.05	-4.1	-0.79	-1.92	-9.55	1.23	-0.09	-16.75	-17.83	-13.35	-27.66	-17.27	-12.26	-2.32	-21.28	6.78	11.93	-3.16	-2.78	-0.58	-2.13	-2.4	-4.41	-10.34	-11.47	-3.29	-6.5	-8.56
RLUS-1694E	3.97	-3.33	-2.79	-1.99	0.44	-11.89	1.12	1.58	-21.11	-24.33	-22.63	-31.23	-16.31	-19.43	-3.14	-29.16	1.24	8.36	-8.27	-3.77	-7.6	-2.24	-5.22	-8.03	-17.47	-4.87	5.05	-22.36	-20.03
RLUS-1805F	0.12	-2.35	4.57	1.31	2.25	-19.27	3.06	-0.2	-9.82	-15.44	-21.79	-30.53	-16.86	-23.31	-2.57	-21.23	15.72	19.97	-15.83	-9.67	-4.28	-7.86	-1.56	-16.87	-4.69	-9.46	-15.43	-16.89	-6.29
RLUS-1729F	2.06	-0.95	-2.63	-1.57	-2.77	-0.98	15.98	1.96	-4.12	-12.21	-6.01	13.48	-7.98	-9.1	18.45	18.2	-0.04	76.84	21.7	23.47	-5.14	22.98	26.83	55.23	13.48	18.24	-2.68	18.51	17.77
RLUS-1619A	3.29	3.38	2.45	1.76	2.56	3.65	1.31	5.38	0.83	-8.75	-6.25	-0.12	-6.52	-7.62	38.41	28.31	-8.28	57.07	9.06	16.1	11.55	8.12	16.41	24.86	7.63	16.25	3.57	6.16	9.39
RLUS-1767A	-0.96	-1.69	0.5	0.08	1.59	-7.14	-2.65	0.79	-4.64	-11.21	-11.95	-4.6	-9.65	-7.78	25.8	4.33	-4.47	29.91	8.4	14.79	9.06	10.32	14.24	19.24	11.33	0.57	-8.69	9.07	6.46
RLUS-1803A	1.6	0.44	3.04	2.83	3.44	0.03	-0.17	1.29	7.87	0.84	-3.37	-6.82	3.51	-0.14	23.07	9	5.63	48.23	3.9	7.57	10.91	8.86	4.07	4.73	12.9	9.08	-6.42	7.27	11.83
RLUS-1822A	0.73	0.26	-0.14	1.24	1.86	4.7	0.89	1.78	-3.65	-7.64	-8.81	-7.63	-7.36	-9.73	15.21	6.04	2.52	56.51	3.02	8.49	7.03	4.17	0.69	10.54	3.09	3.51	-10.64	3.95	3.82
RLUS-1680A	1.46	-0.84	-0.18	1.92	5.25	-4.82	3.45	-0.16	-5.47	-14.14	-15.35	-3.87	-6.97	-10.76	17.65	-5	9.08	78.25	8.47	14.19	11.84	13.67	10.55	16.77	4.03	5.39	-3.43	7.92	3.16
RLUS-1634A	3.96	2.55	2.88	2.98	3.73	0.36	0.69	2.77	0.33	-8.6	-7.1	-9.15	-3.24	-4.29	15.51	17.39	0.46	36.53	4.71	13.84	11.75	3.8	3.44	0.06	5.66	2.94	-1	4.23	6.68
RLUS-1632D	6.15	3.83	5.85	4.39	-1.38	0.03	-6.1	4.59	-2.21	-8.6	-8.07	-10.22	-8.85	-10.21	18.84	2.19	3.96	41.81	4.28	17.83	9.54	8.52	11.55	1.96	9.17	-1.62	5.53	5.73	6.06
RLUS-1826E	4.59	-1.83	-2.1	-1.28	-2.87	-15.88	-4.21	-0.44	-18.43	-16.82	-21.58	-8.48	-17.88	-17.84	8.28	7.94	-1.04	43.21	3.47	9.51	-4.74	2.18	-3.71	0.11	-5.84	-5.22	-23.37	-0.65	-0.74
RLUS-1842E	2.33	0.67	3.88	1.84	-0.38	-13.77	8.09	1.5	-14.97	-16.69	-15.97	-23.49	-16.91	-15.76	15.53	3.06	-2.53	28.02	-4.05	2.4	1.7	0.47	1.99	0.05	0.05	-7.38	-16.38	-1.6	1.67
RLUS-2127B	4.86	2.77	12.06	10.79	15.8	-3.89	19	6.22	-3.18	-2.01	-1.44	-4.93	-2.14	-4.56	41.15	3.24	16.64	53.18	8.19	13.47	23.05	18.43	17.25	24.27	23.87	10.3	18.04	11.42	11.17
RLUS-1672C	1.16	2.96	-0.18	0.4	0.62	-8.62	1.27	1.52	-4.6	-10.5	-7.87	-13.86	-3.88	-3.89	15.27	-5	1.59	25.46	11.35	14.83	6.97	5.83	14.02	15.77	11.71	11.07	-7.13	7.73	8.5
RLUS-1775A	-3.12	-0.37	-2.21	0.75	2.08	-18.1	-3.18	0.16	-10.1	-16.41	-10.33	-42.05	-16.93	-7.77	26.19	-2.36	1.3	43.91	8.61	15.19	5.06	5.65	8.61	6.03	11.3	16.95	-2.13	2.7	10.96
RLUS-1668A	0.25	-2.44	-0.95	-1.4	-1.26	-3.03	-0.08	1.54	-3.29	-11.58	-14.41	7.86	-7.67	-12.72	13.22	4.21	6.97	38.49	5.63	3.79	5.25	-0.34	2.03	11.69	-0.89	14.27	-7.8	-2.42	-1.67
RLUS-1850B	0.38	-0.15	-2.98	-1.45	2.38	-4.16	0.34	0.56	-3.33	-13.11	-6.99	-4.79	-9.31	-13.82	-6.03	-1.14	13.87	33.55	2.18	7.34	4.94	0.2	-3.97	2.78	0.22	9.15	-25.11	3.39	-0.38
RLUS-1665A	0.47	-2.72	0.85	1.49	2.31	-17.76	3.72	0.48	-15.12	-30.2	-27.58	1.83	-9.22	-13.88	-9.15	-17.44	3.34	38.38	2.43	12.26	8.21	-0.42	-0.57	11.58	7.37	0.38	15.27	4.56	2.81
RLUS-1747B	-3.36	1.8	0.58	3.36	1.74	-41.16	-9.53	1.85	-30.47	-33.29	-35.27	-21.5	-35.1	-32.71	-10.32	-14.41	-15.43	54.67	3.01	8.72	6.78	-1.6	-6.47	2.95	9.07	-22.16	4.72	-0.37	7.09
RLUS-1747A	-1.32	1.11	1.84	2.67	1.06	-26.19	-2.62	2.79	-17.46	-25.83	-20.64	-14.4	-24.48	-22.4	0.86	-11.73	-36.76	42.6	1.33	5.18	8.41	0.18	-1.55	0.76	6.37	-20.17	5.26	0.38	6.95
RLUS-1592B	2.83	2.19	2.16	2.71	4.77	-23.67	-1.35	4.18	-18.4	-27.8	-27.23	-25.7	-19.9	-31.2	26.04	-8.49	2.94	64.72	11	23.19	13.71	12.55	11.51	19.09	13.91	2.2	15.5	10.85	13.85
RLUS-1669A	-1.71	-2.66	0.43	0.38	1.64	-22.91	0.58	2.69	-22.19	-29.47	-27	-7.21	-16.34	-29.57	15.56	-16.31	-10.04	70.58	9.29	16.69	7.26	5.48	9.76	17.79	14.54	8.41	18.23	8.11	8.35
RLUS-1656A	0.29	-2.47	6.4	4.24	3.15	-18.53	-3.63	1.41	-20.64	-27.34	-23.43	-13.29	-11.52	-16.7	10.8	-4.11	2.95	58.23	3.06	13.18	8.17	2.34	3.01	6.43	6.8	-10.51	15.25	5.42	7.43
RLUS-1639A	1.42	0.63	2.29	0.14	5.56	-13.51	4.14	-1.53	-11.2	-19.63	-18.07	-6.11	-15.63	-17.56	-8.82	3.22	1.24	33.39	9.42	13.27	12.94	12.23	17.64	18.01	10.33	-2.23	-8.25	4.96	6.29
RLUS-1635B	2.42	0.91	-0.31	0.42	0.85	-20.34	-0.85	3.01	-17.57	-27.84	-28.4	-2.16	-27.32	-27.94	-12.86	9.25	-8.23	33.81	-7.73	9.16	7.72	7.05	8.66	4.51	0.32	-18.03	-2.2	0.97	-9.89
RLUS-1635C	1.83	-0.09	-0.38	0.06	-1.87	-13.19	-5.07	2	-10.54	-19.38	-23.84	-8.75	-16.27	-18.84	-3.91	15.2	-13.75	14.37	-7.38	7.76	8.96	1.34	3.6	-5.48	-0.08	-10.98	-14.95	2.52	-6.08
RLUS-1838E	2.74	3.07	11.59	5.9	3.02	-6.01	7.72	2.27	-4.59	-7.58	-13.72	0.54	-7.53	-11.43	27.26	13.48	1.18	37.26	-3.69	-3.67	2.38	4.03	5.9	-1.23	12.24	-15.96	-16.13	3.37	17.42
RLUS-1672A	1.26	3.03	2.09	3.29	5.3	-7.87	2.95	0.49	3.23	-5.63	-8.21	16.82	-9.85	-2.13	23	16.63	-4.86	61.84	11.81	15.6	16.03	7.95	10.01	28.24	15.88	-8.19	-11.4	14.59	12.02
RLUS-1826B	1.68	1.66	4.05	3.75	-0.53	1.22	-5.03	1.64	-1.11	-5.39	-2.66	5.16	-4.36	-7.9	9.57	9.81	-16.94	45.77	-0.24	7.43	11.55	-0.28	-3.87	14.34	9.97	-13.19	-20.79	11.04	10.94
RLUS-1631D	-1.95	-0.56	3.15	2.42	3.62	-14.21	-4.84	-0.04	-10.81	-18.57	-15.81	10.6	-14.05	-20.54	13.73	-10.56	-11.4	34.78	-0.74	-0.4	2.31	-15.01	-13.48	2.4	-2.45	-11.36	-16.51	7.09	7.83
RLUS-1631E	-0.25	-0.21	4.06	3.55	3.75	-13.74	-2.97	0.33	-12.75	-20.69	-18.88	2.6	-16.01	-16.58	14.02	1.89	-4.88	61.82	-0.64	2.81	8.83	-9.3	-7.45	8.42	1.88	-4.72	-12.58	5.42	8.77
RLUS-1683B	-2.35	-0.75	3.56	4.71	0.68	-18.41	-1.74	0.82	-13.75	-22.4	-18.65	1.31	-16.23	-21.27	0.19	9.08	-5.57	12.94	-6.38	-2.77	0.46	-10.3	-14.7	5.29	-0.33	-13.11	-16.54	-0.01	1.87
RLUS-1650A	0.68	-0.02	0.86	1.14	2.56	-1.5	-1.17	1.36	-16.94	9.17	-2.28	9.71	1.06	-19.04	10.69	5.79	-13.15	40.18	2.67	6.73	7.71	2.59	7.01	5.17	4.4	0.83	-6.14	1.53	0.05
RLUS-1806A	-1.55	-1.68	1.75	0.61	-2.19	-9.9	-3.8	0.34	0.62	1.36	2.54	-40.74	-2.68	-5.21	3.6	-21.63	16.67	51.05	12.59	18.66	5.41	19.2	16.61	16.92	-0.95	1.13	-6.14	3.41	9.82
RLUS-1849A	0.58	-0.89	-0.53	0.26	3.81	-7.24	1.24	0.43	-9.38	-8.63	-7.03	-28.25	-8.59	-8.91	-7.36	-26.51	3.21	44.62	6.95	10.82	10.04	14.33	10.53	16.32	10.05	-3.29	-21.61	6.53	7.03
RLUS-1829A	0.96	0.2	2.31	2.72	10.53	4.16	4.82	1.82	6.95	1.3	0.41	-2.37	0.07	1.46	2.12	-5.39	22.92	81.74	18.98	23.12	15.2	23.71	29.9	25.84	24.56	23.71	-11.22	17.71	18.6
RLUS-1599C	1.12	-1.96	0.11	0.33	0.55	-9.31	1.56	0.35	-5.79	-12.49	-8.57	-12.23	-8.76	-7.35	-4.1	-15.53	2.33	37.5	4.58	2.52	4.39	1.8	5.92	11.86	-4.37	9.14	-14.57	-1.29	-1.31
RLUS-1810A	0.83	0.73	1.94	3.85	5.11	-4.03	3.33	0.09	-6.02	-10.21	-12.59	-2.95	-7.17	-12.6	-6.6	-41.56	-6.67	82.57	5.57	9.25	11.39	10.52	7.26	10.43	9.26	-2.81	-2.02	6.66	5.73
RLUS-1681C	-2.84	-4.89	-5.73	-3.55	2.07	0.78	2.79	-4.44	-5	-4.52	-6.54	-11.84	-4.49	-9.49	7.33	-7.39	6.58	25.05	6.81	7.47	9.51	8.65	2.96	9.56	-5.35	-1.17	-3.52	-6.22	-0.84
RLUS-1647F	5.83	0.07	2.34	2.86	5.83	-1.8	1.96	0.39	-5.68	4.22	-3.17	-0.75	-1.54	-3.97	-4.62	0.12	-1.25	17.34	3.83	11.27	2.56	-1.46	0.68	0.9	12	-5.33	-1.98	12.08	9.05
RLUS-1685E	3.64	0.27	0.77	1.68	0.8	-2.94	1.66	-0.4	-8.29	-6.15	-8.51	-5.07	-4.38	-5.11	-15.33	9.11	-1.39	14.59	1.18	1.61	5.64	-4.39	-0.61	-1.32	0.47	-7.67	-11.15	2.18	0.23
RLUS-1619C	1.62	1.84	2.11	3.21	1.04	-2.77	-5	5.05	-1.44	-10.61	-7.3	4.45	-2.19	-5.86	10.25	22.49	1.72	5.98	9.54	14.03	12.61	4.21	7.55	21.68	7.41	8.05	-3.54	10.28	14.05
RLUS-1604C	1.66	3.77	0.42	0.39	-4.4	-15.21	-3.8	6.99	-10.21	-21.28	-19.2	-13.66	-12.25	-17.44	0.69	17.73	-13.84	2.85	1.46	9.08	4.69	1.59	15.32	11.43	8.41	12.96	-1.37	6.81	6.29
RLUS-1659B	2.38	3.75	3.33	3.26	7.34	-9.05	4.42	0.89	-5.2	-8.12	-7.9	8.07	-6.67	-17.14	3.4	11.41	15.14	13.11	9.55	9.09	19.2	0.52	1.96	18.7	17.84	1.51	8.4	16.97	13.67
RLUS-1762A	-4.3	-2.1	-3.63	0.06	0.63	-13.68	-5.51	-0.51	-6.06	-10.59	-12.24	5.89	-16.79	-11.95	-2.21	12.26	-6.17	2.46	2.95	2.72	2.6	-1.33	-5.83	3.31	2.71	0.14	-2.46	0.59	4.02
RLUS-1593B	-2.92	-3.02	1.79	0.99	-0.68	-9.95	-7.6	-1.67	-6.62	-13.58	-15	12.81	-9.49	-15	1.41	9.9	-0.45	-2.11	1.89	1.58	4.25	-1.69	-0.3	5.52	-0.95	-13.11	-0.61	5.9	7.24
RLUS-1782D	-0.33	-0.71	-2.54	-2.28	-4.99	-15.43	-15.69	-2.66	-15.77	-22.28	-19.49	-22.02	-17.39	-17.71	-4.6	1.65	-13.65	-22.46	-2.93	-15.03	0.89	5.49	8.98	-6.48	5.21	-15.63	-6.44	1.55	0.77
RLUS-1771C	2.51	-0.4	1.2	-0.02	1.56	-20.31	-2.43	0.34	-25.5	-24.04	-26.24	-7.01	-17.1	-22.87	-14.23	0.22	-15.55	-12.52	3.62	12.03	14.04	-0.27	-1.96	5.61	5.39	-18.73	-7.59	6.27	3.38
RLUS-1650B	1.5	0.26	0.66	0.99	3.79	-27.96	-5.5	1.52	-27.45	-30.81	-31.87	-22.9	-27.29	-26.98	-27.49	-2.61	-35.5	-12.31	-1.38	2.82	2.65	1.27	7.87	5.58	-0.19	-15.32	-8.74	-5.14	-3.18
RLUS-1630E	14.94	9.83	8.32	7.92	7.58	6.03	14.74	12.23	-1.92	-9.4	-5.44	-10.73	-6.82	-7.99	26.33	30.11	32.56	1.14	9.2	17.55	12.93	15.19	23.2	1.47	14.82	13.63	38.22	15.91	12.16
RLUS-1638D	2.24	3.34	0.51	-0.66	-5.52	-6.33	-5.39	2.91	-9.71	-14.77	-14.43	-33.91	-14.14	-14.46	4.27	12.46	4.14	5.15	2.76	9.19	9.11	8.87	15.82	1.44	3.77	3.61	13.29	-0.09	-1.44
RLUS-1844E	1.41	0.03	0.38	1.92	-2.06	-3.4	-1.46	2.89	-5.23	-9.27	-9.84	-18.46	-6.42	-3.02	10.41	19.28	-6.5	-4.33	-2.58	7.61	1.22	9.2	14.33	-4.19	4.03	-2.38	19.1	0.1	2.21
RLUS-1687E	2.06	0.19	-0.11	-2.34	-0.41	-10.61	-17.33	2.39	-17.07	-21.2	-17.71	-32.16	-16.48	-11.74	7.96	18.15	-19.27	-8.36	-4.48	3.08	0.51	1.75	4.44	14.92	-2.73	-5	8.1	0.39	-2.68
RLUS-1802D	7.95	5.73	7.31	6.76	6.36	-18.06	-3.68	6.38	-15.41	-16.22	-21.8	-33.51	-18.01	-14.58	30.32	0.68	-25.83	-17.05	5.21	8.5	-3.52	16.23	20.12	2.3	17.15	23.65	25.65	7.43	13.77
RLUS-1767D	-7.94	0.17	-7.84	0.78	-1.86	-47.83	-20.09	1.58	-39.8	-36.5	-34.56	-39.61	-29.15	-12.89	15.38	-27.05	-32.35	-36.36	-1.97	5.33	-14.54	10.27	1.06	-9.32	13.58	-14.55	-6.43	-2.28	11.4
RLUS-1801D	1.82	-1.34	7.56	-1.54	-9.13	-16.07	-4.44	-0.37	-7.29	-10.46	-16.55	-23.18	-8.06	-12.64	29.3	2.8	2.14	-15.77	-4.41	-1.05	8.95	9.75	5.82	28.45	12.41	-4.68	9.13	-1.51	13.17
RLUS-1779D	1.52	0.32	1.18	0.77	-2.35	-6.39	-7.18	1.13	-11.79	-13.88	-14.67	-20.97	-8.93	-9.96	13.98	-0.59	-9.01	-13.1	0.41	8.49	8.18	2.24	1.61	17.01	2.93	4.52	10.24	2.61	2.01
RLUS-1676D	0.2	-0.89	-1.66	-1.58	-4.12	-11.11	-0.91	-0.86	-12.74	-18.18	-17.93	-18.06	-10.8	-9.35	6.55	-2.46	-2.79	-10.43	1.36	12.9	8.88	6.69	6.84	8.5	1.85	-1.5	5.08	3.07	1.39
RLUS-1632E	8.25	5.56	4.06	3.74	6.47	-2.6	-6.31	3.41	-3.91	-4.57	-4.79	-21.23	-5.54	-5.71	16.86	-2.63	4.36	-6.01	9.03	14.47	10.34	4.96	13.89	9.57	5.09	-6.17	23.06	8.01	8.47
RLUS-2111B	-2.39	0.06	-2.71	12.72	14.37	-11.78	12.66	1.2	-1.09	-9.39	-6.44	-21.27	0.82	-4.21	30.6	-10.61	18.36	27.64	8.08	11.56	11.52	14.91	18.85	13.97	13.91	28.37	30.52	16.53	7.9
RLUS-2111A	-0.1	5.29	3.53	13.79	14.73	-8.7	2.32	3.62	-2.58	-7.43	-4.67	-23.95	2.6	-2.59	34.26	9.6	8.64	38.85	3.41	9.52	13.35	9.26	15.58	3.62	4.55	22.5	24.23	7.02	-1.5
RLUS-2115F	2.35	3.25	4.84	5.4	13.93	-6.65	10.09	5.31	-1.04	-4.22	-3	-8.9	-0.93	-2.47	24.08	2.63	7.7	5.37	2.07	8.45	15.57	10.24	14.58	6.65	12.77	11.31	17.9	9.95	8.15
RLUS-2112B	-0.23	-2.09	0.58	11.93	11.18	-9.52	-2.29	1.7	-1.5	-7.52	-4.86	-6.1	-0.75	-3.38	27.08	1.86	-0.51	14.26	2.98	9.63	13.91	11.33	9.71	14.35	12.34	7.99	14.71	11.17	8.44
RLCA-1018F	5.28	2.21	1.15	1.89	-2.07	-10.07	1.33	2.08	-10.25	-12.1	-8.31	-10.58	-3.41	-11.6	2.17	-31	-10.43	-11.27	6.19	8.78	5.61	11.97	1.14	-4.51	4.71	-10.24	15.85	7.09	11.13
RLUS-1972F	-1.11	-1.37	-1.23	1.55	-0.35	-5.68	-3.07	3.32	-6.9	-10.19	-5.98	-19.67	-2.35	-5.1	11.97	-15.53	-8.71	-1.91	8.62	5.82	-2.06	-0.12	0	-5.93	5.47	0.31	5.46	6.12	5.15
RLUS-1635F	7.88	2.73	3.38	2.77	4.63	-15.71	1.77	3.53	-11.9	-16.43	-13.21	-29.83	-10.8	-13.23	11.34	-29.3	0.91	-14.6	7.08	24.85	-0.47	1.17	3.24	1.88	-1.43	-6.85	-1.52	3.69	3.85
RLUS-1624F	2.51	-0.53	1.74	1.45	1.98	-18.59	-2.25	-3.47	-13.23	-17.48	-14.47	-30.75	-14.56	-13.99	26.25	-41.42	5.89	-14.47	6.76	7	-2.15	0.11	-2.08	-1.36	-0.95	-5.29	6.93	3.44	3.25
RLUS-1611F	4.52	2.92	1.35	1.52	1.63	-17.21	-2.21	2.36	-11.86	-17.52	-15.14	-16.6	-14.26	-12.5	27.23	-35.24	7.12	-1.09	3.3	19.84	1.45	-0.98	1.34	7.17	-4.58	8.92	-2.05	7.24	6.03
RLUS-1807F	3.78	-1.1	1.18	-0.77	-3.32	-20.34	7.29	-2.8	-12.56	-18.42	-19.19	-40.5	-13.48	-18.91	21.08	-34.92	20.09	1.94	1.55	9.06	-8.18	4.35	-0.06	-7.91	2.56	2.13	7.02	-2.12	5.11
RLUS-2112C	10.49	10.41	7.45	3.88	15.83	-3.66	7.67	8.88	-2.35	-1.88	2.25	-17.25	-1.2	-4.42	22.74	-21.82	12.42	15.28	3.13	13.08	20.99	16.87	17.25	24.42	16.53	11.5	19.57	4.93	5.03
RLUS-1835F	3.82	-0.03	5.82	0.17	0.81	-16.7	4.81	1.26	-4.45	-9.7	-15.21	-18.42	-6.75	-16.36	13.81	-37.96	1.86	3.73	0.76	4.38	-4.96	7.81	7.44	9.24	8.83	-2.97	2.16	-1.58	9.95
RLUS-1664B	2.38	-0.08	2.1	3.43	5.12	-13.89	-2.63	0.13	-13.98	-8.34	-13.71	-21.66	-19.02	-23.67	2.83	-28.44	-2.98	4.84	4.65	11.05	12.8	1.88	-2.77	18.84	12.48	4.86	6.35	8.98	8.34
RLUS-1816E	0.56	0.78	-0.73	1.48	-1.74	-3.76	-9.81	0.11	-2.52	-6.31	-2.3	-17.76	-1.82	1.92	8.02	-16.83	19.57	11.72	15.63	23.09	14.1	13.92	10.17	11.34	16.21	2.46	2.2	19.46	13.16
RLUS-2113F	5.24	1.25	3.81	10.99	13.76	-5.72	5.95	5.72	-1.95	-5.57	-1.32	-27.85	-0.42	-1.37	7.95	-4.19	10.3	10.43	3.52	10.01	13.77	16.8	10.5	19.56	17.07	1.23	18.21	10.89	10.33
RLUS-1667D	3.73	1.77	-1.88	1.68	-1.69	-4.89	-4.37	2.37	-11.48	-9.54	-9.79	-22.27	-4.3	-7	2.08	-0.31	7.62	0.14	0.68	4.69	11.38	12.2	4.52	16.48	9.04	-17.89	17.81	5.56	3.84
RLUS-1750A	0	0.51	2.45	2.62	2.97	-2.67	1.19	1.97	-5.94	-6.12	-7.63	-20.55	-8.23	-2.49	-10.72	-5.93	-0.47	7.99	5.07	10.02	11.46	4.4	-2.16	14.68	9.13	-8.82	9.99	10.07	11.38
RLUS-1592E	-0.17	-0.84	3.92	4.79	3.03	-11.46	-13.5	-0.86	-10.07	-15.31	-16.89	-20.53	-14.42	-20.18	13.7	9.96	27.61	14.64	3.04	6.8	-0.19	7.23	15.25	-5.47	0.9	1.45	-3.24	4.17	5.31
RLUS-1845E	6.08	2.66	5.35	6.01	5.96	-9.78	-12.99	5.15	-10.27	-11.54	-12.69	-12.49	-11.92	-14.65	37.47	5.23	39.22	26.19	3.53	8.44	8.87	13.82	9.34	-0.5	2.71	6.61	5.7	4.48	1.94
RLUS-1754E	0.97	2.12	-0.23	0.49	-1.76	-18.04	-11.49	0.63	-23.13	-26.56	-22.89	-46.78	-22.02	-19.85	13.81	8.25	2.38	6.33	-4.59	2.92	4.84	3.48	5.23	-8.62	5.35	4.46	-4.85	5.82	4.68
RLUS-1750D	1.12	0.45	-0.67	2.08	-3.93	-19.3	-7.98	3.16	-18.7	-24.25	-20.46	-36.27	-25.78	-25.53	0.86	7.77	2.89	11.05	-4.84	0.76	-3.03	0.87	2.53	-4.51	1.44	5.75	-6.35	-4.15	0.32
RLUS-1592D	4.22	3.07	3.77	4.69	-1.08	-16.95	-6.28	-0.43	-21.54	-23.11	-19.67	-35.46	-22.56	-23.85	33.74	20.32	18.85	10.08	-0.4	3.28	5.3	4.9	10.59	-8.64	14.35	-6.16	2.19	7.3	8.74
RLUS-1600C	-0.32	0.07	-1.08	-2.42	-8.01	-21.26	-13.48	3.03	-22.93	-27.49	-26.84	-46.64	-27.68	-24.04	6.04	6.82	11.87	-0.88	-11.32	-7.61	-7.02	-6.27	-3.49	-8.49	-7.02	-16.63	-6.41	0.02	-2.98
RLUS-1849F	2.01	-0.91	2.91	-0.39	-0.42	-13.18	3.15	0.15	-13.91	-23.91	-24.03	-46.25	-21.6	-20.44	25.49	8.27	15.63	12.64	-0.98	1.39	-6.41	1.03	2.83	-8.73	3.13	-5.97	-15.85	-8.24	-4.82
RLUS-1823D	10.95	10.8	8.74	8.92	3.54	-0.7	6.4	9.08	-3.4	-5.23	-6.28	-28.08	-4.41	-6.97	24.52	21.67	23.89	54.24	12.51	20.8	11.79	19.78	22.35	7.5	16.19	24.63	16.69	14.93	11.64
RLUS-1837D	-1.92	-1.28	-6.69	-3.31	-9.02	-21.53	-6.68	-2.15	-26.96	-26.43	-23.09	-50.1	-29.33	-29.57	9.73	-7.81	-0.1	27.02	2.74	3.94	-2.75	5.18	4.96	-15.05	-9.18	5.98	-6.5	-8.17	-14.27
RLUS-1654E	-1.45	-0.71	-4.67	-5.4	-9.75	-22.23	-1.48	0.32	-21.41	-29.17	-29.97	-35.79	-29.99	-34.91	2.84	-6.24	18.55	4.75	2.12	-2.7	-2.19	-4.52	6.13	-4.78	-4.84	-0.88	-6.64	-12.46	-11.75
RLUS-1679D	0.18	-1.15	-1.84	-0.95	-7.87	-23.3	-7.18	0.98	-24.01	-28.44	-27.79	-41.29	-27.71	-26.48	6.87	-1.36	11.72	22.94	-3.66	-0.2	-1.8	1.5	11.87	-9.91	1.1	-7.01	-16.61	-2.35	-6.58
RLUS-1694D	1.51	-2.21	-6.18	-3.37	-4.76	-22.66	-4.5	-0.46	-28.46	-27.98	-26.68	-41.13	-29.28	-32.84	1.09	-0.26	0.16	19.76	-1.67	3.7	0.63	4.19	-1.59	-2.15	-13.34	-14.4	-15.15	-10.72	-11.73
RLUS-1850D	5.14	2.28	-0.84	1.4	-2.24	-45.42	-3.18	3.18	-51.01	-52.05	-47.51	-72.31	-58.11	-57.06	8.25	-22.19	-7.16	18	7.21	5.78	5	7.02	2.09	-12	-3.42	-15.96	-15.55	-7.11	-10.44
RLUS-1816B	-0.05	0.56	-1.63	0.67	-6.43	-28.43	-10.33	1.78	-21.43	-36.58	-39.11	-51.51	-34.89	-21.18	9.24	-12.2	21.47	16.28	-3.8	-0.61	-3.9	-5.45	-7.48	0.9	0.07	-14.54	-1.2	9.6	8.05
RLUS-1806C	0.29	-0.68	1.85	0.68	-4.03	-47.23	-5.4	1.65	-44.62	-51.53	-52.27	-49.42	-51.78	-48.43	19.32	-24.54	21.89	19.57	-9.18	-3	-0.02	-2.15	-4.72	-2.84	-2.64	-13.08	-12.19	3.89	4.72
RLUS-1761C	3.38	1.09	6.09	3.76	-6.83	-18.08	-10.78	5.02	-25.19	-27	-39.92	-33.02	-26.2	-23.85	6.64	16.14	12.69	19.22	-5.65	-4.41	0.94	-6.77	-4.88	4.18	0.27	-16.76	-4.69	14.4	9.92
RLUS-1597B	6.31	5.59	1.3	0.16	-0.08	-12.7	9.63	5.97	-17.6	-26.19	-22.56	-28.44	-21.04	-21.98	12.3	18.9	16.57	31.95	-5.14	7.67	5.16	1.68	8.06	9.65	-1.43	-10.44	14.01	7.99	10.3
RLUS-1691D	-1.4	-1.66	-2.2	-1.68	-2.62	-20.52	-8.01	0.29	-22.89	-29.45	-27.06	-37.22	-26.36	-24.11	19.57	5.37	16.88	-1.34	2.05	-2.09	0.66	13.02	6.06	28.34	-1.26	-1.13	-14.78	4.27	2.53
RLUS-1611B	-2.41	-0.96	1.72	-0.01	-0.02	-16.97	-0.64	3.28	-16.63	-22.98	-20.63	-21.74	-20.37	-20.23	6.74	9.39	19.78	25.09	10.74	3.08	-1.95	8.91	-0.86	19.11	-12.62	-11.89	-3.68	-0.37	2.36
RLUS-1782A	-3.3	-3.74	-1.67	-0.88	1.11	-24.35	1.26	-0.97	-24.47	-28.94	-25.6	-34.81	-23.79	-24.91	5.11	5.71	15.74	21.21	2.96	9.09	-0.28	9.15	1.09	11.43	1.14	-5.59	-16.88	0.08	-2.26
RLUS-1817F	-0.08	1.13	-0.08	-0.31	-3.95	-14.78	-5.79	-1.15	-22.01	-21.39	-19.24	-20.94	-19.16	-17.88	10.99	2.73	11.02	19.1	18.24	28.31	8.06	19.87	11.15	17.9	17.89	2.96	8.95	14.07	16.19
RLUS-1761E	-1.86	-0.41	-1.49	-4.04	-0.83	-29.01	-16.55	5.85	-46.2	-30.63	-30.27	-34.2	-34.89	-24.85	-7.72	7.16	15.6	7.87	3.43	7.83	10.67	7.99	2.86	-0.56	6.17	-18.18	2.25	10.53	14.23
RLUS-1654D	3.4	1.57	-0.8	0.56	-4.69	-22.37	-15.01	2.79	-26.12	-27.91	-26.67	-41.32	-24	-22.98	22.97	-2.39	-14.38	13.03	-1.49	3.59	-3.74	6.12	11.02	-4.88	-17.02	4.43	16.64	5.59	5.65
RLUS-1830F	1.71	0.19	1.79	0.81	-1.26	-21.74	-7.72	0.74	-19.56	-25.19	-25.72	-15.78	-23.76	-21.02	28.76	-3.17	5.72	-0.71	-1.6	2.9	0.49	4.08	5.04	-3.31	3.26	2.26	2.03	2.51	5.11
RLUS-1671D	2.04	-2.9	0.77	-0.78	1.78	-28.11	-14.08	1.33	-33.46	-45.04	-38.93	-59.58	-42.62	-43.35	19.63	-26.5	-1.55	-7.27	-10.78	7.04	-2.84	2.84	4.05	-12.5	-12.37	1.65	-2.88	1.9	-0.09
RLUS-1808D	3.02	-0.83	-1.65	1.08	-4.97	-20.89	-5.78	0.89	-25.09	-31.11	-26.01	-33.57	-23.7	-22.96	21.86	-11.12	5.16	-5.93	-3.89	5.45	6.93	2.59	4.35	-0.77	1.03	-2.29	2.13	1.36	-0.3
RLUS-1806E	-0.65	-0.55	-0.4	-0.05	-3.33	-39.36	-13.32	-1.61	-37.24	-36.42	-32.91	-50.13	-38.34	-47.19	25.41	-20.02	0.17	1.62	4.3	7.14	-6.49	10.63	11.87	-9.85	-3.28	-4.68	-2.25	7.16	5.45
RLUS-1806D	1.22	-0.29	6.8	-2.22	-3.67	-39.72	-9.94	1	-31.04	-26.53	-31.63	-57.62	-30.09	-42.3	27.48	-20.16	11.77	4.12	1.83	0.37	-1.21	12.47	13.68	-9.28	2.82	-5.05	-6.19	1.6	11.15
RLUS-1747D	0.05	5.39	1.44	2.63	-6.32	-28.21	-12.59	4.98	-21.47	-27.47	-25.35	-36.25	-22.39	-25.21	22.06	-1.86	-2.26	-10.8	-0.05	1.77	-3	1.09	3.11	0.76	6.26	-4.26	5.47	-0.14	2.39
RLUS-1753D	-0.1	0.18	1.31	1.71	-2.12	-18.61	-7.25	0.14	-17.79	-27.59	-26.37	-37.92	-18.25	-28.38	24.72	2.74	-3.84	2.69	0.75	13.51	8.39	2.03	0.5	-4.12	8.65	0.4	12.53	5.45	7.38
RLUS-1810D	6.62	4.6	4.87	2.36	0.41	-5.52	4.31	6.49	-5.93	-6.26	-10.29	-22.84	-15.26	-15.64	33.53	-3.78	15.77	22.77	10.05	9.78	0.94	15.88	19.17	0.62	8.23	5.07	19.7	11.62	13.71
RLUS-1804F	4.65	-2.22	2.36	-1.65	-1.94	-101.58	8.1	1.64	-101.59	-101.98	-20.47	-101.52	-101.8	-102.31	20.46	-26.88	2.25	-13.68	0.39	17.48	-7.89	5.2	-4.34	-9.98	-1.07	-4.81	-4.37	-5.66	0.37
RLUS-1692C	0.51	-3.73	-1.17	0.78	1.24	-31.61	1.88	0.2	-29.17	-37.86	-38.97	-43.49	-30.66	-39.96	-14.28	-36	-3.93	8.64	2.21	8.33	5.29	0.15	1.67	13.88	1.03	12.5	-17.41	-2.21	-4.04
RLUS-1837C	2.14	-1.25	-2.58	0.11	0.44	-34.32	3.73	0.1	-37.09	-41.34	-36.24	-59.79	-40.01	-38.19	-23.24	-23.54	5.67	3.59	0.57	11.99	4.43	-3.65	-12.69	-0.92	-5.27	-18.71	-23.36	-2.57	-5.26
RLUS-1794C	-3.96	-2.08	-5.22	-1.57	-4.19	-47.53	-0.76	-0.03	-43.31	-48.44	-46.63	-68.97	-50.37	-45.43	-22.88	-27.9	-4.15	-3.75	0.24	10.52	-0.63	-7.1	-4.98	8.77	1.01	-13.38	-30.75	-6.88	-1.96
RLUS-1804D	0.42	-3.57	-2.27	-7.33	-6.34	-46.49	-10.05	2.61	-67.25	-51.06	-49.04	-57.29	-46.41	-46.96	16.54	-18.33	20.69	3.07	11.99	19.16	1.96	14.5	20.04	14.38	13.32	12.59	-1.98	13.28	20.2
RLUS-1763E	1.89	-1.88	2.2	-1.25	-4.53	-55.7	-4.91	1.29	-49.27	-46.25	-41.37	-54.02	-47.12	-60.62	-13.08	-32.5	29.04	10.85	11.59	18.92	6.58	1.89	11.85	16.66	3.85	6.41	-6.95	8.12	4.52
RLUS-1763D	-5.81	0.33	0.06	-0.51	1.73	-67.42	-5.52	-3.72	-63.66	-59.47	-54.52	-65.59	-58.27	-68.25	-9.85	-29.51	14.61	12.28	9.17	14.49	-5.74	9.82	8.84	3.51	-2.21	-12.77	-10.12	3.84	10.24
RLUS-1837B	1.23	-1.37	-0.21	-0.8	1.69	-45.08	-0.66	0.13	-44.88	-50.92	-49.26	-64.04	-51.84	-53.87	2.04	-23.71	20.95	13.22	3.11	6.17	5.28	4.95	-1.87	0.71	1.11	11.06	-24.97	0.03	-1.02
RLUS-1837A	1.16	-1	-5.28	-0.15	2.25	-34.96	-1.98	1.81	-37.92	-47.07	-40.85	-50.66	-44	-44.4	4.28	-15.16	16.61	17.73	5.4	6.98	8.5	7.86	1.64	5.32	0.18	15.56	-19.86	1.94	-3.03
RLUS-1824B	1.61	-0.88	0.87	-1.08	-0.93	-45.29	0.14	0.93	-43.92	-47.07	-45.8	-58.39	-48.04	-47.37	7.08	-35.93	13.19	14.02	5.66	7.04	8.92	6.17	2.78	1.38	3.98	4.11	-17.44	2.01	2.13
RLUS-1824C	0.45	-0.57	-4.33	-0.39	0.67	-31.68	-3.78	0.18	-37.03	-40.98	-34.71	-48.58	-37.79	-35.47	6.97	-31.78	6.39	5.52	2.03	3.33	7.9	2.21	-3.15	-0.06	-0.56	-2.84	-21.16	2.11	-1.46
RLUS-1628C	3.11	1.77	1.45	-0.14	2.24	-58.48	1.81	3.03	-64.2	-60.28	-65.11	-67.88	-63.35	-62.13	4.43	-38.56	16.75	5.07	4.33	7.59	13.63	6.98	3.39	13.95	-2.25	9.19	-1.87	-0.37	-0.03
RLUS-1811E	2.84	0.77	-1.04	0.61	2.68	-96.66	0.11	0.53	-96.61	-97.2	-92.17	-93.12	-94.13	-94.56	8.26	-93.81	11.16	12.63	-2.08	1.69	-2.63	8.56	-1.48	6.17	-9.47	0.76	-22.72	-7.26	-10.03
RLUS-1628E	1.28	-4.92	-1.42	0.52	-3.07	-99.42	-9.07	0.12	-106.31	-95.08	-93.61	-91.49	-87.7	-92.69	14.54	-89.96	26.23	8.89	3.92	0.17	-5.49	-1.64	4.59	-11.46	-0.96	9	-8.72	-5.65	-4.16
RLUS-1811D	1.46	-1.15	-3.82	-2.36	-3.01	-48.56	-3.33	-0.44	-47.32	-44.22	-40.18	-59.39	-52.16	-49.22	-2.32	-35.23	15.16	6.48	0.83	6.21	7.13	4.26	2.63	-11.72	-3.67	0.3	-5.73	-9.76	-3.43
RLUS-1601B	4.09	2.88	-0.53	-0.19	1.56	-33.87	1.83	4.78	-34.76	-41.56	-42.48	-38.81	-43.86	-44.61	9.26	-14.89	19.7	28.89	3.18	15.55	11.31	6.86	9.21	13.21	-0.04	13.63	0.97	1.26	0.39
RLUS-1810E	-1.2	-4.31	-6.16	-6.41	-9.82	-40.76	-19.82	-3.26	-42.36	-42.53	-40.39	-49.6	-47.23	-43.32	2.43	-28.04	9.15	13.26	-0.54	0.52	-7.17	-4.36	5.34	-2.96	-6.2	10.57	-20.14	-9.33	-12.24
RLUS-1782B	-3.22	-1.44	-2.35	0.4	1.41	-32.36	-4.34	-0.33	-29.17	-37.65	-34.46	-34.71	-33.66	-34.92	17.64	-6.79	12.55	16.57	7.39	11.45	2.5	6.44	-0.05	11.3	4.84	-2.21	-26.97	2.13	3.09
RLUS-1833C	2.21	-1.53	-3.76	-1.02	-0.05	-43.15	-3.4	1.2	-39.55	-46.23	-45.94	-56.88	-41.72	-47.13	8.9	-20.58	-9.78	15.68	1.85	11.69	4.44	-1.58	0.83	4.76	-1.63	0.85	-33.79	1.2	-2.09
RLUS-1831E	-0.43	-4.17	-5.31	-2.15	-9	-36.22	-12.9	1.65	-30.07	-40.16	-36.13	-54.64	-41.58	-45.39	6.33	-15.82	9.02	-2.57	-6.39	4.17	-8.57	1.29	5.19	-5.86	-6.82	-5.52	-25.14	-4.89	-5.09
RLUS-1684C	0.74	-5.12	1.61	1.97	0.61	-32.12	-3.26	1.21	-32.55	-46.44	-60.82	-48.67	-28.61	-45.23	-2.26	-14.04	1.27	-2.73	-1.94	8.08	3.33	-1.12	-4.95	7.56	-0.81	-5.01	-13.17	-0.07	-1.89
RLUS-1662B	2.66	2.3	2.25	2.53	3.71	-41.25	1.94	0.82	-38.77	-39.54	-38.19	-53.89	-40.2	-42.28	-8.61	-21.76	3.84	15.16	3.42	6.68	10.52	0.79	-1.28	11.6	11.81	0.85	2.52	9.22	10.25
RLUS-1661C	1.2	-3.43	0.85	1.75	-1.32	-34.62	0.56	1.35	-37.04	-40.82	-39.27	-48.84	-33.59	-34.92	2.68	-14.72	-6.01	3.56	-0.1	8.98	2.82	-1.67	-2.56	10.67	-2.41	-3.45	-8.16	-1.73	-3
RLUS-1661B	0.88	-4.1	0.87	1.71	0.45	-50.42	-0.61	0.66	-49.95	-55.24	-52.03	-61.48	-49.77	-49.29	-9.94	-20.92	-9.19	5.14	-2.48	4.97	1.26	-1.52	-2.36	11.52	-6.69	-7.5	-1.2	-5.33	-5.04
RLUS-1632B	3.03	2.26	2.09	1.36	-0.14	-20.64	2.86	3.01	-23.36	-29.97	-27.71	-41.66	-27.72	-28.74	7.84	-0.7	3.35	1.67	4.36	11.61	11.78	2.86	4.92	7.62	3.42	-0.21	-1.7	3.2	6.97
RLUS-1794A	-0.37	-0.85	-0.06	0.89	1.91	-32.02	-4.09	-0.42	-30.56	-38.44	-35.89	-44.51	-29.7	-30.62	5.04	-7.74	2.76	6.72	9.86	15.5	9.08	5.48	5.06	12.79	11.92	-12.46	-2.72	6.83	8.72
RLUS-1808C	1.17	0.08	4.05	0.65	1.33	-30.92	-0.11	0.3	-25.11	-34.18	-32.11	-44.37	-29.69	-31.99	5.63	-8.87	-3.29	3.85	3.31	7.83	10.51	6.16	0.67	15.16	11.12	-4.42	-8.69	5.09	7.71
RLUS-1634B	-0.52	-1.42	1.48	1.73	-2.56	-46.64	-5.99	-0.64	-42.69	-46.3	-44.03	-59.13	-47.44	-44.51	16.3	-20.94	-12.12	7.66	8.04	8.24	7.01	2.77	3.65	10.92	13.9	-1.78	-10.13	6.43	7.6
RLUS-1833B	-0.47	-2.78	0.9	3.3	-0.3	-46.21	-4.64	-4.35	-43.38	-46.77	-45.85	-61.15	-44.89	-44.94	14.63	-15.92	-6.85	-11.42	3.97	8.6	10.72	8.16	3.62	23.65	6.72	-19.19	-22.17	7.52	8.1
RLUS-1794B	-1.31	-0.97	0.02	1.33	1.45	-42.84	-6.7	0.01	-39.68	-43.81	-43.43	-52.82	-39.07	-42.86	-16.17	-17.83	-9.62	-15.23	0.55	13.04	7.66	-10.13	-11.1	10.7	4.46	-15.61	0.81	6.91	5.99
RLUS-1628D	6.54	7.25	-0.45	-0.24	-4.54	-66.9	-4.05	7.89	-69.73	-68.07	-67.04	-78.07	-69.03	-74.32	21.74	-24.43	7.95	-4.32	2.6	11.92	16	5.67	9.82	13.9	-0.8	-16.3	20.18	0.32	1.08
RLUS-1692D	-1.7	-2.75	-4.54	-2.46	-4.58	-32.59	-2.38	0.57	-37.75	-36.46	-34.94	-57.59	-37.68	-40.62	7.49	-32.52	4.45	-4.03	-2.99	2.37	9.6	1.3	4.38	-7.82	-4.22	-0.62	9.29	-4.8	-7.04
RLUS-1816D	2.72	-1.43	-7.65	-1.38	-0.86	-94.48	-7.82	-1.07	-93.58	-79.9	-73.92	-87.03	-73.48	-98.7	23.3	-53.25	-10.88	-22.8	0.16	9.45	-2.18	-4.08	-9.57	-9.58	-4.27	-14.22	-12.3	6.08	-0.76
RLUS-1654C	0.27	0.29	-1.42	-2.67	-5.12	-52.34	-4.97	0.5	-49.25	-50.32	-47.28	-57.47	-49.12	-54.27	16.38	-36.36	-6.5	-16.67	5.7	7.58	8.2	5.04	6.53	1.14	4.76	-5.72	-8.09	3.23	-1.24
RLUS-1805C	-1	0.08	-0.63	1.82	1.75	-57.61	-4.56	-0.13	-56.52	-55.5	-47.73	-66.58	-57.09	-60.25	15.1	-34.29	7.39	-3.61	0.99	7.43	9.48	1	-3.46	6.61	2.26	-11.65	-9.64	9.88	8.2
RLUS-1805D	2.09	2.21	2.86	1.17	-0.98	-73.91	-5	2.74	-75.17	-74.06	-73.24	-67.57	-68.51	-74.82	23.78	-71.38	3.22	-3.03	-3.22	-0.36	-0.71	3.73	1.84	-5.76	0.41	-4.65	8.99	6.08	8.62
RLUS-1831C	0.99	0.08	4.51	-1.18	-0.82	-94.66	-2.7	0.02	-94.98	-95.23	-94.85	-95.14	-94.93	-94.89	29.37	-93.5	-9.75	-11.26	2.3	6.78	9	8.11	4.32	9.79	18.29	-1.33	-6.26	6.43	15.54
RLUS-1831D	3.1	-2.37	-0.18	-0.67	-6.37	-88.84	-9.99	1.23	-89.62	-90.15	-90.37	-89.48	-91.09	-91.21	5.64	-90.13	-8.69	-16.37	0.59	5.32	1.53	6.52	8	-0.84	7.12	-4.83	-7.03	4.27	5.41
RLUS-1763C	2.45	-0.09	3.65	-1.34	-1.07	-60.52	-4.56	1.43	-56.96	-52.75	-55.37	-62.68	-57.85	-57.57	19.19	-33.1	-7.54	7.91	3.44	7.97	-2.96	-2.6	3.52	4.61	-2.07	11.86	-10.06	6.6	4
RLUS-1654B	1.73	2.5	0.9	1.57	4.88	-64.95	1.01	0.73	-63.89	-59.31	-59.45	-75.74	-66.68	-66.8	19.99	-57.39	-0.38	19.39	4.7	5.71	14.34	2.05	2.5	8.85	6.74	2.13	-8.53	9.35	5.99
RLUS-1606C	1.89	1.44	3.32	2.3	2.27	-48.82	-4.3	2.87	-47.02	-53.86	-50.18	-60.08	-50.69	-51.8	19.37	-15.46	-3.4	11.28	4.17	-0.22	2.74	-2.79	3.6	1.5	6.33	-2.46	3.82	10.03	11.31
RLUS-1793C	-1.31	-1.21	-2.17	0.2	-1.07	-55.87	1.59	0.1	-46.13	-47.6	-47.15	-67.48	-55.21	-50.91	-0.02	-54.58	-2.92	-2.61	0.74	7.31	4.91	-1.3	-3.71	8.32	4.25	-8.63	-30.74	0.59	3.82
RLUS-1762C	0.49	0.13	0.56	1.48	1.15	-44.51	-3.06	1.37	-35.14	-37.68	-43.92	-66.1	-53.86	-34.75	24.29	-31.65	-4.39	-4.59	1.75	7.09	10.44	-0.52	0.64	14.36	6.76	-4.96	0.47	10.06	8.56
RLUS-1762D	0.29	-1.07	1.7	1.56	-1.86	-31.27	-10.91	1.07	-33.77	-34.83	-32.88	-56.93	-39.76	-37.31	22.27	-16.99	-7.06	-5.01	-3.85	0.86	9.59	-1.87	1.79	11.51	6.93	-9.05	-1.07	8.96	7.76
RLUS-1762E	2.74	1.35	0.05	1.64	-0.82	-37.18	0.51	1.35	-33.11	-36.68	-33.84	-62.38	-40.73	-39.93	4.03	-22.93	-6.8	-18.71	-6.56	-1.73	0.3	-5.17	-1.35	-4.9	2.98	-8.01	-3.38	2.43	2.15
RLUS-1617B	0.59	-0.42	2.91	2.8	-0.93	-28.25	-5.37	0.89	-24.39	-35.93	-36.66	-28.98	-34.57	-39.78	-1.58	-0.66	3.84	-12.44	6.64	11.19	5.47	-4.42	-0.88	-5.54	1.39	-5.42	-7.22	4.84	3.95
RLUS-1777B	1.67	-1.21	1.25	0.34	1.69	-28.47	0.34	0.32	-26.51	-34.82	-31.84	-24.78	-28.64	-30.11	-1.86	-2.33	-0.45	-3.95	3.71	7.78	7.03	-0.55	0.3	20.2	6.19	-6.88	-23.69	7.22	4.37
RLUS-1633C	4.6	2.5	3.26	2.36	1.64	-47.7	2.04	4.12	-46.48	-53.13	-56.21	-39.79	-52.19	-47.81	13.83	-20.76	-1.61	2.77	5.42	9.8	10.25	-3.04	5.85	8.46	-0.68	-16.01	-8.53	-0.03	4.07
RLUS-1626B	6.11	1.46	1.58	1.1	3.08	-37.81	2.56	1.39	-34.54	-43.24	-41.09	-33.82	-38.3	-42.21	7.24	-11.81	-1.04	-8.01	1.58	10.75	8.3	0.8	1.49	15.48	4.56	-14.44	-11.85	0.34	1.01
RLUS-1626C	3.01	-0.34	-1.16	-0.75	-0.78	-28.65	-0.92	-0.02	-24.57	-34.24	-32.74	-17.06	-29.37	-30.65	9.57	-6.71	-1.51	-10.27	2.51	9.4	6.6	-3.66	0.07	15.75	0.54	-2.22	-13.28	-1.7	-1.22
RLUS-1811C	1.35	-0.46	-1.77	0.57	0.89	-37.61	1.05	0.99	-26.32	-35.61	-31.31	-18.21	-37.16	-41.08	2.35	-38.83	10.69	3.31	4.58	9.86	10.67	7.06	-0.95	3.05	-0.29	-2.04	-19.03	1.13	-0.97
RLUS-1764C	-1.89	0.64	-1.46	1.71	0.02	-36.76	-11.31	0.92	-41.09	-42.75	-39.44	-20.89	-46.7	-50.1	-0.11	-40.3	-10.19	-16.53	3.49	7.14	6.54	1.31	-1.37	-1.35	2.65	-4.72	-12.62	4.84	7.69
RLUS-1803C	0.33	-0.84	0.68	1.21	-0.09	-53	-2.4	1.91	-34.73	-40.04	-37.97	-34.87	-56.7	-56.12	18.24	-33.15	-4.76	-6.19	4.91	14.08	10.9	2.97	-1.02	10.83	11.1	-6.94	-13.28	7.73	8.17
RLUS-1793B	-0.27	-1.56	-0.68	0.14	-0.11	-39.18	0.79	-0.48	-25.32	-25.2	-26.26	-44.04	-35.13	-36.96	5.05	-43.48	-10.5	-20.52	2.26	6.19	-16.27	1.24	-1.31	12.92	4.31	-8.68	-22.31	2.39	1.78
RLUS-1793D	1.32	-0.59	-1.24	-1.51	-2.99	-34.46	-1.98	-0.52	-30.18	-31.52	-31.2	-51.49	-36.55	-34.02	18.38	-17.5	-13.82	-21.34	0.63	5.87	6.61	2.34	2.69	9.91	0.52	-8.49	-23.21	1.65	0.15
RLUS-1691E	-0.03	-2.97	-4.04	-1.53	-1.59	-33.91	-5.48	-2.9	-31.39	-38.02	-35.96	-42.98	-30.88	-35.11	18.4	-31.24	-6.67	-12.19	-4.67	0.62	-3.26	-1.25	1.3	-1.72	-5.4	-10.33	-19.96	-6.09	-7.64
RLUS-1843E	5.27	-0.55	0.36	-2.36	-4.41	-16.85	8.45	-3.84	-18.72	-21.5	-20.41	-30.71	-18.58	-19.56	-5.25	-0.73	-1.07	-3.08	-4.66	3.25	2.54	-0.11	-2.41	-5.97	-4.76	-4.42	-12.85	-4.99	-2.22
RLUS-1661E	1.6	-0.12	1.23	2.35	-1.89	-44.79	2.19	1.11	-46.21	-52.3	-50.29	-63.5	-45.27	-43.87	-15.56	-20.99	2.25	-6.3	-8.6	6.98	-13.74	-12.86	1.89	-12.08	-2.55	-3.26	-4.29	-0.76	-3.57
RLUS-1661D	-0.15	0.74	-0.76	0.23	-4.24	-39.4	4.63	-0.73	-39.15	-44.37	-42.34	-62.43	-40.09	-37.28	-17.86	-23.56	-3.96	-5.08	-11.31	-5.13	-13.48	-7.06	2.7	-16.02	-32.22	-13.41	-8.67	-5.57	-6.82
RLUS-1639B	0.08	-0.36	-0.14	0.53	-0.43	-34.26	1.25	1.53	-30.62	-38.23	-35.4	-33.12	-32.94	-35.44	-26.97	-6.99	-0.61	-10.14	-4.36	-6.13	-15.82	4.14	-2.48	0.7	-11.29	-16.09	-21.06	-11.1	-7.96
RLUS-1808B	0.37	-1.45	2.8	0.6	0.88	-31.97	3.4	-0.22	-25.54	-33.96	-34.52	-22.59	-28.89	-37.86	-6.04	-13.69	5.5	24.63	2.65	6.5	9.58	6.97	1.73	8.12	11.72	-0.06	-7.01	2.28	7.41
RLUS-1747C	1.73	3.28	5.31	5.17	3.45	-32.6	-2.27	3.46	-23.61	-30.86	-27.17	-20.07	-27.06	-33.39	-15.39	-10.23	3.26	16.84	4.49	8.47	9.81	0.27	-2.42	2.59	8.37	-13.09	-4.97	4.18	9.33
RLUS-1803B	0.94	-0.23	-0.6	1.15	1.17	-18.51	-2.06	-0.17	-16.28	-20.42	-22.36	-20.82	-17.25	-17.53	-6.86	-2.07	1.96	23.05	0.72	4.92	9.23	1.93	-3.86	9.1	6.51	-1.07	-6.29	7.15	5.32
RLUS-1606B	2.12	3.16	2.53	2.13	3.65	-41.13	0.09	4.28	-42.91	-47	-45.3	-58.07	-43.45	-45.72	-11.57	-11.26	-6.98	39.16	1.84	9.98	11.9	0.34	5.65	6.07	4.25	-6.47	-4.99	5.31	7.29
RLUS-1843D	2.44	0.66	0.63	0.99	-3.56	-15.11	-5.26	1.86	-20.98	-24.23	-20.54	-22.68	-20.47	-18.32	-8.33	6.81	-4.28	9.83	-3.13	2.92	7.41	4.9	-0.05	2.4	-0.57	0.95	-8.87	3.49	1.49
RLUS-1815F	1.59	-0.54	-1.74	1.38	7.32	-35.28	2.69	4.15	-40.62	-40.98	-38.09	-36.45	-36.34	-34.09	-14.95	-14.99	4.42	49.01	-11.75	-5.85	-4.13	-4.87	-6.64	-12.34	-6.5	-7.29	-2.75	-3.57	-5.08
RLUS-1657F	4.14	-0.67	2.41	1.45	1.45	-31.18	0.29	1.48	-31.67	-38.16	-37.13	-21.79	-32.5	-36.96	-5.17	-6.73	1.17	-0.96	-6.71	31.9	-5.14	-8.49	-4.04	13.52	-7.94	-11.32	12.39	-2.4	-1.89
RLUS-1767C	0.21	-2.81	2.44	-0.58	-4.11	-38.98	-2.76	0.39	-38.24	-40.5	-39.16	-25.44	-18.29	-15.79	31.25	0.41	22.28	14.56	-4.18	0.19	-1.77	-5.31	-2.79	9.68	-2.76	-20.15	-12.56	8.81	4.98
RLUS-1750C	3.08	-0.35	3.28	1.92	2.11	-20.73	-0.11	2.22	-18.94	-21.81	-22.03	-15.01	-16.6	-17.37	34.48	9.47	7.68	11.74	4.14	3.3	7.15	2.16	-0.07	9.91	1.41	-14	-12.93	0.29	3.32
RLUS-1802C	-0.83	-0.42	-2.99	-1.36	-4.6	-33.95	-0.75	-0.12	-36.33	-36.55	-34.77	-14.73	-14.3	-13.93	16.95	2.24	10.53	8.48	-0.23	12.96	-0.39	3.82	5.02	0.98	-1.66	3.96	-5	5.01	4.86
RLUS-1767B	-4.71	-3.69	-2.31	-1.33	-4.56	-32.8	-6.38	0.59	-28.51	-32.77	-32.69	-35.43	-25.09	-23.58	12.75	-5.24	0.73	-18.35	-6.38	0.01	-8.92	-6.99	-7.49	5.31	-5.55	-22.44	-10.58	3.53	5.44
RLUS-1600B	-1.73	-2.03	-3.45	-5	-5.7	-23.43	4.87	3.28	-25.62	-28.2	-26.28	-43.12	-29.79	-29.43	5.13	7.05	1.07	-9.97	-7.93	-1.35	-10.37	-4.29	-3.95	5.8	-9.26	-11.61	-0.25	1.14	1.65
RLUS-1643D	0.86	2.02	1.73	1.06	-1.82	-18.39	4.89	1.36	-7.01	-21.97	-28.53	-41.65	-15.7	-24.28	18.05	18.25	-1.31	4.19	-2.19	4.58	5.71	-8.76	1.67	-3.03	-2.89	-15.85	4.1	-0.62	2.54
RLUS-1802B	0.66	1.03	0.58	0.58	-1.87	-24.37	-11.66	1.15	-21.55	-29.94	-24.76	-5.62	-20.51	-23.44	14.34	3.44	4.35	9.77	1.33	3.5	10.11	-3.71	-7.97	12.5	-0.67	-10.21	17.41	11.03	7.96
RLUS-1748B	1.6	3.11	5.06	5.55	3.06	-26.64	-5.44	3.85	-19.12	-26.61	-24.33	-12.27	-25.41	-27.01	8.53	-1.45	-4.05	15.29	3.51	6.85	12.55	-1	-4.09	9.06	16.05	-15.09	4.98	6.01	12.04
RLUS-1688B	2.24	2.32	1.95	1.96	3.07	-18.23	-0.12	1.55	-16.11	-21.7	-20.68	-6.69	-19.28	-22.28	10.84	-5.35	-4.9	17.77	5.09	10.12	12.68	0.92	3.58	19.33	12.64	-5.16	8.11	9.14	9.39
RLUS-1691F	4.68	5.06	0.86	1.47	2.58	-23.09	4.23	1.04	-18.45	-23.37	-22.47	-20.17	-21.34	-25.68	25.1	-6.33	-12.08	-0.58	7.73	12.25	5.98	4.49	1.64	7.57	4.57	-8.53	13.9	8.77	5.19
RLUS-1803D	0.16	-0.78	-0.67	-0.99	-1.77	-32.43	-11.25	-0.57	-33.99	-32.46	-32.17	-34.47	-35	-40.47	21.95	-0.13	-4.79	0.05	-3.59	5.74	10.46	4.41	-0.63	0.36	5.32	-3.62	11.19	6.88	7.45
RLUS-1766D	2.08	-0.08	2.86	1.07	-4.27	-39.01	-5.27	1	-37.95	-43.62	-39.99	-37.99	-38.78	-38.81	26.38	-6.64	-11.17	3.38	4.02	9.36	14.21	2.42	4.64	6.18	10.51	-12.45	4.04	13.75	10.4
RLUS-1766C	2.85	0.95	3.14	1.85	1.62	-26.98	0.44	0.82	-21.52	-30.41	-30.72	-21.14	-23.31	-31.49	17.22	1.33	-15.51	-2.41	5.05	11	13.9	1.66	-0.16	13.84	8.46	-8.02	2.23	10.38	7.64
RLUS-1764B	2.47	0.14	3.42	1.12	1.19	-28.46	-5.83	0.46	-26.6	-34.21	-33.06	-18.62	-27.83	-29.84	17.26	-0.37	-2.75	8.56	3.89	7.87	8.63	1.19	1.08	16.41	6.34	-7.2	-0.76	10.79	7.91
RLUS-1748D	5.53	2.82	8.81	6.36	0.86	-4.58	-1.85	3.58	-12	-15.85	-11.34	2.05	-15.67	-18.8	28.26	4.73	-4.26	5.52	7.39	13.4	17.44	2.69	4.76	9.32	14.71	-14.92	15.26	15.23	10.95
RLUS-1748C	8.64	3.18	11.38	5.28	4.82	-17.81	4.56	4.43	-19.73	-25.23	-22.09	-3.58	-12.58	-28.66	26.2	2.49	-4.39	1.11	6.05	7.84	20.49	5.09	2.28	18.77	12.21	-11.39	-0.56	12.95	8.41
RLUS-1755B	2.59	-0.1	3.84	1.75	3.04	-10	-3.22	0.13	-9.55	-16.58	-17.92	-3.3	-8.8	-16.21	25.25	7.6	-9.21	2.68	5.46	7.12	15.29	1.35	1.92	18.99	11.33	-7.83	0.86	15.68	11.98
RLUS-1831B	0.98	-0.31	-0.84	0.55	1.67	-9.49	-5.95	-0.26	-10.18	-15.42	-14.47	-2.92	-11.14	-12.59	14	-2.28	-3.44	7.23	3.36	8.05	12.42	1.88	-2.69	4.19	5.26	-8.56	-4.94	9.98	6.21
RLUS-1777C	-4.25	-0.77	-3.07	0.9	1.15	-28.33	-6.54	-0.17	-20.48	-31.36	-28.9	-10.7	-25.42	-24.4	21.16	3.04	-6.87	-14.64	1.84	6.13	3.72	-3.74	-7.47	13	11	-9.64	-21.01	1.17	6.91
RLUS-1670B	1.06	-0.08	3.45	2.84	2.47	-28.06	-2.7	1.83	-25.66	-34.69	-33.76	-19.07	-26.21	-32.9	14.14	-2.03	-8.93	-5.24	2.39	18.16	7.3	-3.39	-0.31	9.76	13.41	-19.07	-18.06	6.49	6.42
RLUS-1657C	1.4	2.25	5.52	5.19	-1.27	-23.09	-4.21	1.96	-18.58	-26.16	-22.87	-16.34	-17.02	-23.64	10.59	1.56	-2.69	5.4	6.22	8.91	13.34	-0.82	4.45	9.61	15.49	-10.99	-7.42	10.86	15.88
RLUS-1657B	1.91	4.48	3.4	2.21	2.64	-20.27	4.09	1.96	-9.02	-21.27	-17.62	-0.75	-19.86	-21.9	20.4	-1.65	2.4	5.84	13.73	21.3	16.3	0.49	5.45	9.62	16.69	-15.1	-2.6	11.93	15.33
RLUS-1659C	0.9	2.64	1.68	2.24	1.42	-20.62	3.04	1.67	-11.98	-22.27	-22.39	-8.69	-18.89	-24.35	8.33	16.01	-9.01	10.62	6.96	15.86	7.74	0.89	4.95	14.16	8.97	-19.54	-6.77	4.86	4.92
RLUS-1771B	0.86	0.11	-0.32	1.24	3.32	-12.37	-2.21	0.71	-6.28	-16.57	-17.61	-4.69	-11.19	-13.51	11.91	0.9	-10.57	-12.01	2.57	6.95	9.92	-5.27	-0.62	15.5	4.96	-16.07	1.29	7.07	2.98
RLUS-1821C	1.4	-0.24	-0.19	1.03	-0.91	-13.12	-3.01	0.89	-16.74	-16.91	-17.99	-15.22	-15.66	-14.52	3.62	1.4	-5.26	-14.5	3.17	9.34	9.7	-0.31	-5.77	12.8	2.55	-9.03	-9.35	3.89	1.58
RLUS-1826D	1.29	1.11	0.24	3.67	0.76	-21.71	-4.11	1.11	-27.53	-30.69	-24.59	-28.75	-22.54	-20.46	9.35	1.65	-14	-11.22	5.36	7.54	11.75	-0.97	-4.88	10.92	-2.46	-10.7	-18.2	9.18	6.91
RLUS-1592C	-4.26	-5.12	4.88	2.87	-3.91	-26.66	-9.57	-2.36	-16.62	-25.64	-25.6	-19.7	-20.33	-26.66	7.53	-15.55	6.99	6.62	10.52	14.59	-0.98	6.31	9.26	9.5	2.28	22.51	-3.35	-0.65	6.82
RLUS-1601D	0.17	-0.06	0.26	1.19	-0.37	-20.68	-3.04	2.91	-19.06	-24.87	-23.34	-11.1	-23.58	-22.99	15.57	5.92	8.09	11.87	-0.56	2.76	3.59	4.82	9.45	13.7	5.19	28.26	-6.34	6.71	1.95
RLUS-1619B	0.15	0.86	1.82	1.18	3.5	-15.25	-3.52	2.47	-13.7	-19.73	-18.89	-7.12	-15.83	-20.1	19.21	6	19.05	34.76	12.37	11.65	9.68	9.78	14.05	20.82	4.1	7.59	-3	8.81	12.88
RLUS-1628B	-0.37	-1.6	1.41	0.65	2.91	-22.51	0.77	-1.24	-16.7	-24.27	-24.38	-1.41	-21.28	-23.95	16.61	1.69	21.58	15.8	4.65	2.7	10.12	1.99	0.6	12.22	2.98	-1.33	-1.45	3.95	4.61
RLUS-1611E	0.98	-4.56	-6.58	-4.18	2.37	-28.37	1.28	-4.85	-39.33	-32.95	-39.82	-22.8	-39.3	-50.74	13.44	-6.35	7.27	20.28	1.34	-1.35	1.48	-1.74	3.99	6.37	-5.68	-0.02	7.03	0.26	0.35
RLUS-1679B	-0.37	-5.75	-2.05	0.29	1.15	-27.24	-0.4	0.74	-25.34	-34.72	-35.12	-13.41	-27.72	-32.14	-1.54	-1.27	5.54	29.52	1.07	6.55	4.42	2.07	1.95	8.8	-0.96	13.11	-14.95	0.06	-1.89
RLUS-1655B	3.1	-2.8	-1.26	-1.66	1.8	-23.65	1.27	1.15	-24.12	-35.84	-35.26	-5.12	-25.6	-28.87	0.86	-8.9	13.22	19.91	3.9	7.5	3.95	2.5	0.34	4.91	-2.65	11.2	0.12	-4.48	-3.43
RLUS-1811B	0.98	-0.56	2.76	0.14	1.92	-22.03	0.43	0.68	-16.62	-24.53	-24.17	-8.41	-19.48	-28.79	14.89	-15.08	8.62	19.73	4.75	4.98	9.35	8.49	0.94	3.37	7.52	12.52	-14.7	2.97	4.98
RLUS-1601C	1.64	0.32	-0.49	-0.54	1.95	-24.7	2.07	2.55	-22.55	-31.55	-32.18	-14.74	-29.39	-31.59	-14.86	-3.56	11.42	3.33	2.68	5	9.77	1.66	6.64	7.4	-1	17.39	-3.92	-0.32	-2.43
RLUS-1694C	0.11	-3	-3.69	-4.01	3.25	-32.64	3.08	-0.83	-36.39	-40.23	-35.08	-29.4	-33.9	-41.29	-4.68	-11.34	9.85	-1.46	0.31	5.64	7.21	2.35	-2.58	-0.79	-9.89	4.03	-12.83	-5.75	-4.76
RLUS-1668B	0.06	-2.75	-1.43	-1.92	1.05	-11.31	1.99	0.9	-14.71	-21.19	-21.91	1.76	-15.29	-22.4	6.35	-3.77	8.51	4.67	1.55	4.64	4.96	-7.79	-1.44	-2.08	-2.08	4.15	-11.24	-1.6	-1.78
RLUS-1694B	-0.47	-4.14	-4.98	-5.37	3.77	-16.56	1.63	-1.75	-11.53	-21.63	-23.04	6.18	-17.01	-26.86	22.56	-8.28	10.47	19.3	2.92	3.63	8.21	4.66	0.92	0.74	-8.15	14.47	-4.82	-5.29	-3.85
RLUS-1830E	2.18	0.23	-0.46	-0.44	-0.24	-17.86	-1.65	0.15	-15.9	-8.62	-16.55	-7.65	-10.76	-12.89	-14.24	-5.11	3.08	1.45	3.5	10.89	8.55	0.54	-1.81	5.4	3.43	-4.36	-11.75	2.62	2.65
RLUS-1752C	1.91	0.73	1.96	1.42	1.8	-17.52	1.36	1.76	-17.79	-24.88	-23.49	-2.95	-20.05	-24.54	-17.47	-0.59	6.59	1.42	3.1	9.57	6.88	3.74	2.89	6.53	0.8	-5	-6.91	4.35	2.51
RLUS-1617C	4.23	1.48	4.47	3.64	0.85	-20.78	-1.78	2.31	-14.17	-27.22	-24.82	-5.11	-16	-24.99	-14.27	1.87	-0.29	-1.25	4.97	10.85	7.62	-4.55	1.43	10.24	-0.28	1.2	-13.93	3.1	3.93
RLUS-1679C	-0.72	-6.28	-2.17	-0.49	0.36	-26.59	-0.68	-0.11	-28.14	-35.2	-38.87	-10.85	-25.71	-28.31	-18.8	-4.38	8.24	24.19	-5.76	4.78	0.29	-4.84	-7.09	4.28	-13.22	-8.76	-29.99	-4.28	-6.72
RLUS-1626A	0.52	-1.09	0.33	-0.22	1.51	-17.57	0.71	0.84	-18.13	-25.67	-23.44	7.82	-19.36	-20.67	8.56	-11.28	12.67	8.27	2.95	11.32	9.06	3.35	3.47	17.93	4.74	-10.91	-14.04	0.17	2.08
RLUS-1822B	1.15	-0.23	0.58	1.9	0.55	-12.18	4.21	1.13	-13.42	-22.85	-22.42	3.94	-19.45	-19.06	-2.57	-9.89	11.82	21.83	4.18	9.22	9.56	2.45	2	7.76	2.06	-9.3	-13.27	5.11	3.29
RLUS-1766E	1.82	-0.32	0.07	1.87	-0.81	-28.55	-1.3	1.27	-33.38	-40.45	-40.19	-17.71	-35.73	-40.31	-5.21	-0.19	2.91	9.36	0.11	11.32	-4.96	-1.94	0.94	-6.25	-6.24	-17.7	-21.39	-7.19	-1.94
RLUS-1752B	1.53	0.17	2.77	2.08	2.27	-15.26	2.76	1.83	-13.73	-20.09	-22.66	-9.1	-19.23	-27.34	2.85	-6.71	12.06	9.18	1.36	10.1	8.48	-0.04	2.51	0.7	0.07	-12.56	-4.15	5.06	1.5
RLUS-1781E	1.53	-0.29	-1.3	-0.12	-4.58	-27.63	0.18	-0.09	-25.9	-32.24	-30.92	-11.97	-30.03	-31.58	11.73	2.11	-2.13	2.74	-4.88	5.75	-3.8	-0.5	2.11	16.41	-2.3	-4.81	-27.9	-6.02	-7.02
RLUS-1633D	6.9	0.39	-4.22	-5.67	-10.35	-2.76	-11.36	0.48	-15.37	-19.27	-36.06	-22.12	-24.46	-28.24	6.51	-8.42	-6.96	-9.84	-3.46	-3.71	3.97	7.57	14.86	-8.26	-9.2	-1.05	-8	-2.46	-2.94
RLUS-1782E	2.09	0.47	-0.07	-0.3	-2.45	-8.28	-10.14	-0.35	-11.47	-16.15	-14.74	-15.33	-9.07	-11.91	-7.68	-3.68	-2.82	3.86	-4.71	-1.55	4.44	0.4	6.19	-9.21	-0.38	-5.67	-4.38	2.53	-1.37
RLUS-1842D	4.36	1.87	2.41	0.88	-0.18	-13.24	0.34	2.23	-17.41	-20.45	-17.35	-27.27	-17.2	-15.25	0.02	-4.08	-22.99	16.87	-0.47	3.83	2.46	8.34	10.42	-5.68	0.72	-3.43	0.61	4.6	5.76
RLUS-1849D	-2.2	-0.12	-1.55	-1.23	-4.58	-12.42	-3.22	-0.71	-11.41	-10.9	-22.97	-19.24	-8.51	-18.3	14.43	-9.33	2.28	8.97	-2.55	3.78	1.69	10.04	3.27	-4.08	-2.08	-18.5	-2.99	-1.79	-2.14
RLUS-1821F	4.14	-0.11	0.81	0.59	0.07	-5.88	-2.45	0.35	-10.54	-5.19	-9.35	-10.64	-6.12	-7.48	19.53	-1.03	-7.94	11.52	4.99	21.68	3.07	4.04	-0.36	3.52	4.86	-11.89	1.13	6.31	8.87
RLUS-1620F	6.92	2.04	1.93	3.26	-2.08	-11.37	-3.51	1.52	-8.64	-12.43	-9.64	-22.36	-10.37	-11.66	16.43	-10.65	6.64	13.65	6.13	3.14	4.34	3.5	5.99	17.35	-4.02	-10.2	9.91	3.05	2.63
RLUS-1657D	3.78	14.13	6.34	8.31	5.15	-11.55	2.48	2.68	-11.47	-11.74	-9.8	-25.34	-7.67	-15.2	45.99	6.67	7.36	19.55	16.7	19.49	21.29	19.21	23.73	38.59	24.99	-3.65	21.77	25.83	22.53
RLUS-1750B	3.54	1.5	5.93	2.87	4.37	-0.13	-2.16	0.88	-5.15	-7.97	-6.48	-10.86	-0.27	-6.57	19.24	7.06	4.28	27.13	6.57	5.72	17.13	0.63	1.89	17.95	10.2	-10.17	15.36	17.8	13.75
RLUS-1816A	1.85	0.83	4.86	2.19	3.55	-10.31	2.66	1.06	-25.92	-9.45	-40.25	-26.63	-30.19	-17.72	0.04	-30.62	18.6	35.99	7.42	10.23	11.97	13.57	9.1	18.19	15.07	9.26	-2.11	9.81	15.11
RLUS-1822C	-0.37	-1.41	1.57	0.24	-0.26	-10.4	3.66	-0.73	-9.07	-12.52	-15.12	-3.6	-11.35	-15.56	-13.75	-17.14	3.31	14.7	0.33	6.63	7.95	4.81	2.65	-0.1	5.87	-5.45	-13.94	-0.56	4.26
RLUS-1822D	-0.13	0.97	1.04	1.78	0.13	-16.34	-1.58	1.01	-13.05	-17.21	-14.63	-14.94	-12.26	-14.34	-11.08	-30.16	11.12	8.39	-0.08	6.79	10.86	5.82	2.82	2.22	2.06	-4.33	-1.68	2.98	2.27
RLUS-1811F	5.2	1.73	2.06	1.13	4.3	-7.98	4.06	2.79	-8.74	-7.48	-10.79	-17.31	-11.23	-13.05	1.74	-17.45	11.68	9.58	4.73	4.8	-4.1	8.02	0.49	-2.65	5.82	-4.99	-5.57	2.54	7.08
RLUS-1824F	3.19	0.16	-0.07	-0.23	3.27	-6.89	-0.61	1.53	-7.36	-8.57	-7.3	-6.18	-8.99	-8.82	-4.53	-21.7	2.31	-0.71	4.34	1.55	-2.34	6.38	-0.42	2.63	1.97	-9.17	-9.3	1.91	3.35
RLUS-1832A	-0.54	-1.79	-3.54	-1.27	0.66	-9.93	-0.48	-1.03	-13.07	-19.66	-17.69	-15.2	-16.44	-14.61	7.32	-13.6	3.56	30.17	4.57	10.65	4.59	6.3	4.52	10.22	4.31	-1.84	-28.66	5.64	1.88
RLUS-1849B	2.39	0.31	-3.27	1.73	1.92	-7.58	-0.91	1.74	-8.34	-11.32	-9.31	-18.76	-10.13	-10.83	0.95	-10.48	6.44	38.72	6.98	8.3	10.33	3.86	-0.67	1.86	1.36	-16.66	-29.2	4.83	0.33
RLUS-1850C	0.37	-0.92	-0.98	-1.46	0.78	-23.08	0.31	0.44	-7.81	-25.47	-24.96	-27.32	-22.74	-23.54	3.54	-23.85	0.06	12.19	2.38	8.23	9.48	2.43	-7.08	0.11	-1.19	-15.26	-25.05	-1.22	-1.36
RLUS-1781D	-0.31	0.59	-1.4	1.77	-2.12	-15.04	-2.04	0.59	-9.91	-26.25	-21.64	-20.71	-19.73	-18.47	5.51	-10.66	-2.34	13.85	-1.37	7.44	7.47	0.06	4.99	-7.23	-0.65	2.11	-27.04	-0.8	-1.89
RLUS-1794F	1.66	-0.08	-2.63	0.13	3.91	-11.25	5.27	2.67	-7.99	-9.21	-7.54	-4.17	-13.03	-6.27	2.87	-6.91	4.04	6	0.86	7.82	-6.97	-0.59	-5.1	-1.26	-0.08	-8.17	-11.94	-0.34	-1.48
RLUS-1821E	-8.97	-6.32	-11.28	-6.25	-9.76	-25.86	-4.7	-4.05	-27.98	-14.51	-21.88	-22.02	-18.78	-13.92	1.36	-30.59	-5.99	4.67	-10.6	0.21	-4.06	-13.25	-10.12	-14.59	-9.63	-13.16	-20.44	-4.45	-9.3
RLUS-1842C	0.46	-0.04	2.47	1.24	0.54	-20.97	-1.41	0.16	-14.6	-22.11	-23.35	-39.13	-16.46	-19.22	13.66	0.7	-9.34	-9.47	2.85	6.01	9.52	4.89	0.98	4.98	11.11	-4.22	-25.82	6.44	9.02
RLUS-1832B	0.14	-2.19	-1.23	-0.36	1.9	-7.1	1.3	0.97	-9.69	-13.52	-15.78	-23.21	-11.12	-11.27	6.63	-9.83	-8.09	4.22	3.86	5.02	6.89	1.54	1.35	5.33	1.67	-2.1	-18.4	4.54	3.88
RLUS-1849C	1.54	0.06	2.16	0.61	1.11	-13.15	2.52	0.7	-8.58	-12.69	-13.26	-21.97	-7.13	-13.55	23.32	-7.74	-6.54	-2.61	5.9	6.27	9.41	7.28	1	-6.79	8.91	-15.69	-22.24	4.76	6.32
RLUS-1794E	-3.2	-0.55	-4.85	0.21	-3.43	-9.17	-3.47	-0.28	-6.86	-11.53	-11.06	-21.18	-11.98	-6.5	20.27	-4.27	7.24	4.61	0.56	4.96	-6.09	1.37	4.28	-10.53	0.84	-1.43	-23.81	-4.99	-2.85
RLUS-1636F	7.23	3.52	2.58	1.6	2.84	-1.57	4.01	5.16	-3.82	-3.81	-4.21	-14.03	-6.76	-6.67	9.8	10.37	7.56	14.18	1.76	13.76	-0.47	3.53	5.23	7.09	-3.39	0.39	-11.28	-0.49	0.88
RLUS-1845F	2.14	-1.21	-4.91	0.27	-0.9	-6.7	-2.08	0.03	-12.96	-17.55	-8.39	-29.18	-13.45	-6.1	11.38	4.05	1.39	-2.51	-0.43	8	-3.67	0.45	-6.45	4.58	-5.06	-11.27	-27	2.11	-1.41
RLUS-1748F	4.32	0.7	0.23	2.53	2.32	-23.49	0.46	1.87	-22.7	-28.1	-27.47	-20.12	-23.31	-24.96	9.24	4.38	11.46	0.42	-10.73	-7.54	0.22	-4.83	-3.37	-10.39	-6.83	-7.38	-29.87	3.32	2.21
RLUS-1803E	4.91	1.42	-0.69	2.01	1.08	-7.97	-7.06	2.1	-11.86	-14.88	-11.16	-12.61	-13.09	-8.48	6	9.59	0.29	-2.09	-7.61	1.2	4.85	-4.94	-5.96	-8.39	-5.65	-10.53	-25.99	-2.22	-3.56
RLUS-1805E	-7.3	-1.78	-0.65	-18.4	-16.24	-81.37	-14.51	-1.28	-62.07	-64.85	-49.16	-34.13	-13.21	-16.89	-1.34	-34.96	6.4	13.18	-17.9	-15.58	-23.87	-16.95	-18.25	-17.87	-19.17	-22.63	-26.37	-20.86	-18.97
RLUS-1692F	2	-1.3	-1.06	-0.11	4.33	-7.9	5.88	-0.39	-11.43	-14.37	-7.31	-19.05	-6.37	-12.59	2.55	-9.6	10.74	-2.22	5.34	13.95	-0.24	5.77	1.53	5.07	-2.62	-6.97	-15.49	0.62	-2.87
RLUS-1816F	2.31	-0.13	-3.53	0.65	3.29	-5.77	-3.87	-1.04	-13.36	-18.13	-7.18	-17.92	-11.81	-1.77	-2.6	-11.41	9.33	-12.57	3.18	14.59	1.81	-2.42	-6.43	-6.6	-1.53	-14.01	-9.44	6.43	4.81
RLUS-1731F	7.58	0.93	-1.81	-0.15	4.03	1.65	6.02	1.64	-8.38	-12.83	0.55	-27.81	-1.85	-8.3	5.94	-1.94	-0.74	1.27	9.15	4.77	0.63	5.15	4.86	8.72	-8.18	-5.26	-11.51	-5.2	-5.64
RLUS-1847F	4.82	-0.26	-4.49	1.25	3.56	-5.28	-1.04	0.06	-11.88	-12.29	-3.87	-42.18	-11.01	-4.06	2.72	-0.14	-2.53	-7.43	5.97	5.02	-1.21	2.87	-11.18	11.57	-9.59	12.08	-17.19	0.63	-4
RLUS-1620C	3.21	0.4	3.79	3.18	1.53	-5.14	1.59	0.64	0.46	-8.92	-12.53	-14.16	-8.97	-12.07	0.25	15.47	5.49	-2.27	7.59	22.81	8.66	1.99	7.13	9.12	-2.66	-9.15	-7.14	3.32	6.5
RLUS-1838D	3.83	1.13	3.59	3.09	2.26	-14.85	-3.44	0.08	-18.21	-20.72	-18.59	-18.94	-17.78	-14.16	-2.35	14.07	-2.35	5.22	6.4	20.23	4.77	3.72	1.44	5.35	1.16	-11.03	-23.48	9.78	9.46
RLUS-1808E	1.52	-0.09	-4.62	-0.86	-3.4	-7.53	-2.79	0.18	-15.43	-15.78	-13.7	-6.23	-13.47	-12.04	-2.34	10.78	6.67	7.46	10.18	10.5	8.57	9.51	-2.99	-6.23	-6.36	-7.89	-8.97	-1.27	-5.57
RLUS-1683F	2.78	-1.77	1.23	2.43	-2.31	3.86	-0.86	-1.05	-1.54	-0.48	-1.81	-12.51	-1.19	-0.26	2.79	13.9	6.65	14.05	-2.74	25.45	-5	7.78	-0.56	-0.51	-2.09	-9.25	-1.72	2.35	0.32
RLUS-1789F	3.29	1.33	-0.08	0.69	-1.71	-1.47	8.08	0.04	-2.83	-5.29	-1.31	-19.69	-2.15	2.14	13.15	17.24	10.56	2.96	5.1	26.75	-1.96	9.82	-0.12	7.9	0.28	-2.23	-1.99	2.28	-1.42
RLUS-1683E	0.45	-7.56	-4.81	3.67	0.67	-8.7	5.21	0.23	-9.9	-17.42	-14.34	-30.78	-7.88	-8.99	2.13	18.36	3.28	3.56	1.18	30.88	-4.93	11.71	14.05	12.65	1.07	-14.14	1.83	3.56	-2.41
RLUS-1953D	0.9	2.22	-0.47	0.46	-7.31	8.81	-0.98	5.93	7.87	1.44	1.23	7.77	0.42	1.6	-6.64	-13.76	-4.56	-23.76	7.5	17.14	6.19	8.98	8.95	22.62	5.94	-15.45	12.51	3.81	3.01
RLUS-1797D	-2.04	-1.96	-3.88	-1.97	-8.35	3.51	-7.49	-2.3	4.11	0.26	0.41	1.53	-3.37	-6.21	-1.77	-19.44	4.43	-0.22	0.93	2.01	6.22	5.88	4.92	32.2	5.82	-16.56	3.18	-6.95	-3.34
RLUS-1518E	0.08	0.13	0.05	20.24	7.16	0.29	14.19	50.42	0.1	0.08	0.01	0.18	0.14	0.15	0.81	0.19	0.7	0.58	0.5	0.58	0.62	0.41	0.65	75.74	-0.1	-73.64	16.2	9.64	-0.05
RLUS-1703F	-0.7	-0.26	-1.17	1.28	-3.2	-18.14	2.74	-0.44	-12.95	-17.84	-17.73	-31.82	-15.62	-13.95	-20.1	-27.23	-9.55	-4.96	-3.6	-21.72	-20.78	-16.92	-10.33	21.22	-22.07	-31.9	-19.81	-12.13	-12.87
RLUS-2047F	2.53	3.35	3.24	1.63	3.15	-1.27	3.63	5.24	1.43	-3.13	-2.11	4.37	0.35	4.5	-0.07	-4.4	2.19	0.65	9.91	4.81	-2.49	1.87	-1.51	13.42	-3.17	-1.86	-4.22	2.88	8.35
RLUS-1912F	-5.05	-1.56	-6.39	-5.16	0.96	-9.67	-9.34	0.29	-9.45	-7.38	-10.47	1.24	-10.81	-10.18	-7.84	-14.39	-16.16	-10.71	14.02	-4.52	-9.48	1.38	-1.13	12.11	-0.63	-11.38	-1.63	-1.57	-1.65
RLUS-1677E	-3.05	-1.09	-1.08	2.61	-1.18	0.69	3.18	-5.35	-2.59	3.04	-3.62	7.77	6.99	-0.37	-14.03	13.81	-2.59	-7.76	-0.71	13.55	-17.95	8.39	16.07	34.36	-5.65	4.68	-3.89	-11.53	-5.73
RLUS-2056E	-0.23	1.79	-2.07	-1.29	-7.82	0.91	-7.7	2.49	0.4	-3.85	-0.94	5.62	-2.9	-1.88	-9.23	-10.89	-7	-0.28	4.58	1.8	-3.78	6.47	5.73	17.05	0.35	12.55	4.6	-13.99	-6.09
RLUS-2060E	1.47	2.68	1.18	2.25	-1.24	-7.84	-8.63	5.41	-5.53	-9.67	-3.72	15.42	-2.65	1.04	-8.15	4.73	1.13	1.71	5.73	-2.15	-8.16	-1.13	-1.77	8.21	-4.9	4.61	6.63	-4.06	-2.82
RLUS-1979F	4.94	4.55	2.06	2.84	-0.08	-7.23	-0.28	1.92	-8.89	-7.96	-1.67	11.86	-16.7	-4.04	-23.05	-9.92	-4.08	-3.39	-5.8	-3.17	-18.06	3.92	1.52	2.38	-2.19	11.06	-7.61	-11.4	-4.38
RLUS-1964F	0.25	0.72	-1.16	1.19	-5.33	-2.76	-5.83	1.13	-3.41	-9.32	-2.24	3.9	-3.53	-2.02	-22.26	-10.08	-12.85	-13.16	8.22	13.36	-1.69	1.7	0.87	7.32	6.83	-10.12	11.52	2.82	3.65
RLUS-2010E	3.07	1.8	1.75	1.09	-4.97	-5.72	2.84	3.33	-5.08	-4.05	-3.09	2.67	-5.13	-2.09	-15.55	-6.37	-6.42	-8.75	10.86	10.24	-9.36	0.05	0.09	-1.91	-1.99	-0.58	17.42	-2.62	-0.13
RLUS-2034F	0.3	3.94	0.74	0.27	-0.83	-1.63	-3.9	0.39	-0.21	-6.37	-0.89	15.24	1.41	3.69	-21.98	6.66	-3.03	-0.49	0.47	4.6	-2.9	-1.56	2.76	7.56	4.03	0.75	2.28	4	4.99
RLUS-1971D	2.43	-1.25	-0.21	0.46	-11.09	-7.02	-2.5	-2.15	-5.1	-7.6	-0.82	4.32	-7.48	0.18	-27.04	0.87	-8.71	-7.16	2.8	-0.96	-8.24	-1.24	2	-1.8	3.11	-4.3	4.26	-9.52	0.98
RLUS-2039E	0.51	0.52	-4.07	-2.45	-9.75	-4.79	-4.32	0.04	-2.28	-7.91	-3.71	-0.24	-7.44	-7.21	-18.51	2.11	-13.6	-6.58	0.67	-1.37	-14.41	-2.79	0.3	6.44	-3.74	-4.16	1.64	-7.44	-6.98
RLUS-1928E	-2.01	-0.42	-4.23	-4.96	-5.45	-9.4	-5.77	-1.8	-8.9	-13.37	-5.54	-0.88	-1.91	-9.92	-20.18	-6.08	-15.6	-5.65	-2.23	-2.45	-11.11	4.71	3.39	-3.32	-2.82	-15.99	-4.76	-11.27	-10.08
RLUS-1710D	1.5	-0.71	10.76	10.39	11.23	-0.16	-1.98	1.08	2.68	0.7	2.4	11.02	0.67	1.74	-19.46	-0.86	2.65	-14.35	-0.03	-3.3	-2.88	1.97	8.28	13.74	4.99	-6.66	10.38	11.34	10.1
RLUS-2190F	5.25	-2.04	-2.8	-1.29	-1.73	-16.96	-4.17	2.11	-1.73	-19.01	-12.43	-0.85	-10.78	-12.67	1.02	9.98	-1.31	-3.85	-3.42	1.67	-3.68	0.29	-1.13	-9.88	-1.44	-4.56	8.47	2.03	-0.75
RLUS-1669E	0.62	-2.12	2.17	4.16	-2.18	-15.84	0.25	2.87	-22.49	-25.38	-23.9	-3.84	-17.25	-20.87	-13.67	11.37	-7.67	-25.26	-19.13	-12.73	-18.81	-8.64	-6.32	-22.58	-9.16	-10.21	-11.83	-5.48	-8.78
RLUS-1687D	3.55	4.12	3.65	3.58	1.91	-12.52	8.42	2.86	-13.78	-20.59	-18.97	-1.27	-17.36	-14.19	-16.27	9.71	-7.55	-9.57	-5.48	0.11	-13.07	-1.92	5.51	-5.18	-1.92	-7.47	-9.45	0.75	1.04
RLUS-1601F	7.64	6.03	-2.33	-2.96	1.82	-6.31	9.08	7.43	-10.58	-11.91	-13.61	-8.15	-10.96	-12.38	-15.24	-15.91	12.44	-9	-6.14	5.24	-9.09	2.57	8.69	-4.82	-6.6	0.1	-2.61	-6.27	-7.69
RLUS-1798F	5.34	-0.25	2.33	1.37	2.35	-4.38	4.06	2.01	-11.26	-5.41	-8.92	-3.99	-9.1	-10.61	-13.86	-15.1	6.43	-4.02	-1.52	-0.4	-2.31	-3.33	-0.36	-3.21	-9.13	-9.52	-3.3	-6.75	-14.48
RLUS-1785F	2.2	-3.43	-3.07	-3.68	2.36	-7.21	0.34	-2.22	-15.43	-5.31	-11.53	11.52	-10.87	-14.16	-13.54	-5.58	1.57	-11.87	-3.14	0.04	-3.55	2.52	0.43	-8.79	-6.31	-9.74	-9.31	-7.58	-14.29
RLUS-1661F	4.5	0.31	1.67	1.75	2.83	-8.89	4.96	0.45	-12.81	-11.11	-14.38	-0.72	-6.93	-9.44	-13.64	0.97	1.58	-17.55	8.7	21.5	-6.11	-0.16	-3.24	-0.59	-3.5	-8.71	-3.34	-2.88	-3.74
RLUS-1612F	5.76	2.46	0.82	0.77	3.63	-3.4	3.34	4.88	-4.4	-9.95	-4.64	10.56	-7.19	-4.33	-9.07	-5.29	3.15	-7.04	4.48	7.52	-1.69	2.99	5.46	5.53	-4.69	0.87	5.53	-0.26	0.3
RLUS-1857E	-2.12	-7.99	-9.39	-9.8	-11.09	-13.71	-20.1	-0.95	-3.16	-8.2	-9.19	-19.03	-18.57	-6.82	-25.15	-3.41	-5.81	2.77	-22.53	-7.22	-10.05	3.36	7.56	-8.21	-7.57	3.6	-0.2	-2.59	2.52
RLUS-1612E	0.65	-1.54	-3.46	-5.49	-4.23	-15.13	1.41	-2.92	-9.45	-1.04	-13.28	-10.45	-15.04	-15.75	-21.17	-22.72	-3.16	-13.99	-37.9	5.55	-18.67	-0.09	3.78	-3.03	-7.66	-6.86	-9.37	-5.5	-8.25
RLUS-1711C	-1.47	1.01	1.5	1.81	0.12	3.76	-0.97	1.43	5.02	-0.15	-1.72	-8.15	-2.36	2.04	-0.9	5.75	4.06	2.58	-1.69	6.09	-0.06	-5.2	-3.59	4.7	0.51	1.77	-3.69	-0.63	0.48
RLUS-2077B	-3.11	-0.32	-4.57	-3.37	-3.46	4.46	1.29	-1.08	4.87	0.92	-4.88	-10.59	-1.58	-2.55	-3.52	1.3	3.83	16.04	4.23	5.14	-2.44	-5.96	-2.69	10.22	-0.54	2.53	-4.88	4.9	4.21
RLUS-1714F	-1.3	-0.16	0.15	0.13	-1.61	2.29	4.36	1.18	1.17	1.87	-1.99	-20.35	-1.7	3.91	-8.96	5.82	8.44	10.39	3.32	12	-2.44	1.18	2.2	5.06	0.07	8.3	-1.49	0.89	1.33
RLUS-2104F	-2.5	-0.38	-3.83	-2.54	-6.56	-5.14	-5.52	-2.65	-5.03	-6	-8.49	-50.61	-7.51	-4.73	-30.61	-18.11	-0.8	23.04	0.79	0.27	-10.03	-0.15	-3.66	-1.73	-1.22	6.03	-7.33	0.29	-1.52
RLUS-2018E	-4.24	-1.9	-7.82	-2.09	-12.54	-1.19	-8.1	-2.78	0.41	-11.87	-8.22	-43.21	-7.86	-9.08	-21.53	6.85	-8.71	-1.06	-0.56	-3.81	-16.73	-11.11	-1.04	0.05	-3.61	-15.26	-2.48	-18.85	-23.32
RLUS-1966E	-2.6	-3.06	-6.14	-2.73	-13.29	-1.08	-3.2	2	-4	-13.61	-9.84	-40.36	-10.67	-13.67	-26.06	2.6	-9.89	10.33	-10.21	-3.81	-12.39	-9.77	-0.48	2.4	-15.68	-2.3	-33.52	-20.72	-20.73
RLUS-1755E	-0.78	-5.21	-3.37	-3	-7.79	-3.88	0.13	0.17	-5.17	-4.19	-4.23	-26.27	-3.53	-5.06	-19.6	9.1	1.18	11.49	-8.36	-4.14	-4.18	-4.24	1.46	-8.37	-12.22	-8.66	-14.84	-7.01	-10.91
RLUS-1885E	0.57	1.58	-3.17	-1.57	32.49	-1.47	-10.28	2.3	0.81	-7.9	-4.11	-9.9	-10.16	-5.73	-16.58	26.02	4.94	8.47	0.63	12.96	8.9	14.86	22.5	5.18	-7.88	27.62	-11.53	7.05	8.52
RLUS-1666D	0.49	0.8	0.69	8.45	6.81	-3.11	-9.44	1.03	-5.71	-9.95	-7.71	-9.43	-7.35	-4.56	-21.41	26.98	3.67	-5.24	-1.16	0.44	-9.05	1.82	9.27	-2.97	-2.22	15.96	-3	1.01	-0.51
RLUS-1651D	0.45	-10.04	1.11	1.79	-0.34	-3.16	-4.14	1.86	-13.94	-15.78	-17.9	-19.62	-6.9	-8.44	-10.74	3.42	0.99	-5.43	-4.63	8.82	-2.85	-4.26	-4.88	7.05	-7.49	12.33	-10.57	-9.59	-10.85
RLUS-1648F	4.57	-4.17	0.82	1.76	4.38	-2.52	0.62	2.98	-11.13	-14.06	-9.69	-22.14	-5.08	-0.3	-15.67	23.84	-7.22	-3.86	-3.4	16.79	-8.35	-3.38	-6.35	0.83	-5.38	0.84	-2.19	-2.54	-3.92
RLUS-1787F	-1.35	-0.28	-0.11	1.26	2.04	-10.42	-3.8	0.45	-8.62	-1.55	-17.87	-27.11	-7.32	-14.2	-11.68	22.33	20.38	0.09	6.7	11.85	3.44	2.86	3.05	5.08	4.04	-2.1	-11.03	4.54	8.28
RLUS-1778F	2.85	0.33	-1.64	-0.17	-1.06	-9.6	-1.32	1.35	-12.57	-10.37	-13.46	-32.85	-12.73	-11.05	-13.63	4.52	4.7	2.66	6.47	0.38	-6.16	-5.18	-3.85	4.56	-0.84	-10.33	-17.55	-1.04	-2.09
RLUS-1725E	-1.49	-4.05	-5.22	-3.55	-0.76	-18.93	-0.92	-1.52	-13.65	-15.18	-16.06	-29.59	-14.07	-14.82	-22.33	4.81	7.15	-14.36	-5.95	-6.93	-17.95	-8.65	-4.82	-1.85	-5.55	-10.33	-19.71	-6.03	-6.56
RLUS-1625F	2.32	1.17	0.18	-0.33	-3.03	-0.57	3.75	5.06	-2.94	-9.46	-9.86	-23.33	-9.4	-8.42	-35.58	2.55	-1.14	5.29	-2.87	-1.93	-15.69	0.79	4.37	2.58	-2.3	10.8	-16.15	3.58	2.62
RLUS-1601E	4.69	1.67	-1.23	1.35	-0.96	-12.93	6.04	3.15	-10.92	-17.36	-12.23	-22.31	-11.7	-13.18	-34.94	9.53	9.12	-7.89	-5.46	1.2	-14.61	0.88	8.77	-3.94	-7.84	2.37	-7.22	-4.45	-7.02
RLUS-1705F	3.14	0.06	-2	-1.2	3.26	-4.65	4.33	-1.09	-7.2	-9.07	-6.4	-21.8	-7.4	-3.08	-21	3.34	0.97	-8.04	-4.07	7.64	-5.83	2.68	-2.09	7.04	-3.97	-7.92	-6.72	0.34	-1.32
RLUS-1738C	2.82	0.72	-1.02	0.39	-1.92	-10.48	2.35	-1.51	-10.07	-14.29	-9.32	-24.38	-7.55	-10.46	-30.66	9.13	-7.97	-16.73	-0.41	5.85	-12.42	-0.06	3.08	2.32	6.01	-4.71	-17.85	2.15	5.58
RLUS-1614D	0.98	-0.1	-1.61	-0.13	-0.7	-0.15	0.07	2.53	-11.72	-18.8	-13.49	-22.27	-9.37	-13.43	-27.85	-4.84	5.16	5	-14.37	-13.64	-16.32	-6.88	-0.42	-17.3	-10.29	-4.18	-15.07	-9.27	-10.16
RLUS-1750E	3.94	0.02	-0.38	1.14	1.96	-10.13	6.51	-0.36	-10.78	-12.36	-11.01	-23.06	-11.23	-8.2	-17.84	1.48	14.81	4.25	-9.68	-0.01	-2.95	-2.94	0.79	-12.35	-5.64	-3.64	-26.71	-5.94	-6.19
RLUS-1661A	0.26	-9.31	1.56	2.95	1.34	8.48	-5.66	1.41	-1.72	-6.96	-7.56	4.24	4.34	4.89	-28.83	28.23	-17.15	27.7	-5.55	9.29	-3.32	2.27	-1.57	-2.42	-8.12	-2.26	7.37	-4.86	-5.65
RLUS-1643E	1.86	-0.55	0.92	0.57	1.26	-10.56	8.34	3.08	-7.46	-6.22	-8.14	-20.73	-0.54	-6.7	-36.96	11.27	-10.52	2.21	-7.49	19.5	-17.6	-3.98	-1.32	-8.93	-9.58	-15.74	1.64	-5.95	-2.45
RLUS-1649F	3.81	-3.59	0.32	0.93	-0.6	-0.79	-4.56	1.1	-5.45	-6.61	-6.24	-12.14	-2.22	4.3	-17.43	8.48	-1.91	11.1	-3.25	15.63	-10.13	-2.02	0.29	-6.12	-12.15	-15.06	-10.98	-6.82	-6.87
RLUS-2006E	0.96	-1.42	-6	0.02	-1.75	-3.48	-1.35	-1.14	-11.05	-6.42	-6.64	-5.32	-8.79	-5.11	-21.82	4.97	-12.87	9.47	-3.06	-1.98	-15.16	2.2	-2.67	-3.15	-11.17	-18.87	-13.33	-9.19	-8.4
RLUS-2070F	1.73	0.53	0.99	-0.6	0.55	-8.33	1.6	3.91	-9.44	-12.78	-8.53	-9.66	-12.97	-6.83	-19.59	-1.31	-17.94	3.48	1.26	4.13	-15.08	-0.19	0.12	-2.14	-4.4	-16.79	-14.73	-2.68	-2.69
RLUS-1930E	0.96	3.61	0.59	-0.01	-8.93	-3.58	-9.03	4.29	-2.96	-3.68	-3.95	-13.35	-4.69	-3.66	-6.79	-0.16	-17.1	-0.03	-4.96	-2.9	-8.16	-5.65	1.15	3.05	-4.77	-9.63	-13.38	-6.64	-5.48
RLUS-1943E	2.97	0.96	1.45	1.47	-5.02	-0.54	-2.28	-3.43	-1.93	-1.25	4.47	-17.58	-4.49	3.3	-19.11	4.97	-14.78	2.06	-6.46	-5.76	-8.29	-5.14	0.37	-1.8	-6.35	-10.94	-22.87	-4.64	-7.4
RLUS-1969E	9.39	5.46	9.36	3.11	11.24	2.04	4.67	7.94	2.54	-1.01	5.86	-18.42	-1	3.95	-20.57	7.59	-15.5	-3.39	1.38	3.7	-6.2	3	4.37	4.88	6.5	-13.89	-12.98	-1.58	6.77
RLUS-1859F	1.72	0.53	-3.72	-1.14	1.07	-10.85	-3.94	0.15	-10.69	-13.03	-4.4	-14.63	-12.94	-7.4	-16.07	8.68	-28.51	-13.18	-2.61	-0.69	-14.27	-2.57	-4.69	-9.59	1.64	-13.47	-15.39	-1.23	1.42
RLUS-1949F	2.58	5.58	1.25	1.67	3.56	-15.75	-0.08	3.32	-10.82	-16.8	-10.96	-15.7	-8.88	-6.81	-13.85	4.86	-30.17	-24.13	1.77	4.43	-11.97	-3.14	-6.12	-1.56	-8.21	-12.47	-8.45	-5.01	-0.53
RLUS-2004F	1.67	4.65	0.85	2.31	3.76	-12.01	6.2	2.01	-8.88	-13.66	-6.53	-19.42	-6.32	-5.23	-5.99	-2.3	-20.22	-12.27	2.62	-2.3	-13.33	0.36	-4.72	-2.76	-11.86	-16.6	-20.86	-3.21	-5.99
RLUS-2019E	-1.77	2.98	-2.95	-1.68	-4.03	-6.85	1.63	1.39	-13.81	-17.28	-9.92	-9.66	-13.88	-15.27	-26.53	-2.23	-23.92	-23.65	-5.69	0.93	-19.33	-0.19	-3.4	-4.75	-12.23	-13.38	-22.4	-8.89	-9.18
RLUS-2032F	-2.01	0.09	-3.45	-2.79	-4.23	-7.83	-5.75	1.54	-8.38	-14.2	-6.93	-8.4	-9.81	-8.89	-19.18	-3.81	-19.15	-20.64	0.27	-4.13	-11.2	-3.52	-4.92	-2.86	-6.43	-6.73	-26.7	-14.72	-12.32
RLUS-1861F	1.36	0.58	-6.88	-2.43	-1.84	-14.71	-6.74	-2.75	-12.82	-13.46	-6.25	-6.57	-15.64	-7.59	-39.1	-4.59	-14.64	-18.43	-2.68	-2	-14.86	-3.93	-3.93	-1.64	-13.59	-4.16	-16.28	-4.22	-1.97
RLUS-1941E	1.98	-0.36	-4.73	-4.43	-4.16	-7.16	1.39	2.38	-11.05	-9.79	-8.4	-15.87	-12.62	-5.46	-30.97	4.61	-13.31	-7.51	-3	-1.34	-12.29	-3.52	-3.37	1.63	-16.49	-6.66	-18.9	-12.7	-12.44
RLUS-1976E	3.83	1.79	0.42	2.11	-7.4	-2.18	-6.89	0.89	-7.06	-0.29	-0.84	-24.81	-7.61	4.9	-17.61	13.96	-12.01	-3.58	-8.96	-4.75	-10.34	-1.18	-2.21	1.98	0.96	-1.57	-0.27	-7.31	-0.1
RLUS-2014E	0.13	-0.27	0.23	0.48	-5.98	-6.94	-4.01	-0.57	-5	-3.63	-2.99	-16.19	-6.24	-2.04	-3.61	15.83	-19.61	-6.73	-8.45	-6.07	-6.45	-5.59	-4.23	2.76	1.89	-2.26	-14.94	-2.3	-2.6
RLUS-1961F	4.52	4.72	1.78	3.92	-1.75	-7.24	-1.49	2.49	-5.59	-3.84	0.36	-24.31	-8.7	3.18	-3.14	22.99	-16.31	5.98	-3.77	0.31	-11.92	-2.52	-1.41	4.86	5.34	2.9	-6.17	-5.87	2.47
RLUS-1890F	1.35	3.39	0.66	1.7	-1.94	-7.91	-4.24	-0.29	-6.9	-12.07	-4.02	-39.79	-8.93	-2.57	-1.52	30.19	-17.24	-8.84	-1.16	3.77	-10.4	-3.31	-0.93	-3.31	0.03	3.96	-7.04	1.7	2.97
RLUS-1916F	-0.12	-0.8	0.8	-1.08	0.04	-4.31	-3.52	1.08	-5.82	-12.21	-3.45	-39.75	-9.9	2.44	-9.9	7.61	-29.64	6.28	-1.65	0.21	-8.26	-6.7	-4.71	-3.46	1.64	-11.4	-15.24	3.16	3.27
RLUS-1930F	2.74	3.11	1.91	2.09	-1.31	-6.62	1.26	2.88	-5.58	-11.35	-6.31	-32.99	-7.34	-2.1	-0.79	2.07	-24.25	5.41	0.2	10.06	-11.2	-2.24	-1.74	-8.5	1.76	2.75	-1.18	-4.44	-3.39
RLUS-1943F	2.43	1.78	0.16	0.75	-2.33	-5.01	0.59	3.8	-4.19	-9.25	-3.53	-30.21	-6.84	-3.05	-13.76	5.34	-26.5	7.75	-2.54	3.76	-9.3	-4.98	-3.18	5.35	-1.1	2.23	-2.39	-2.05	-2.79
RLUS-1917F	2.96	1.55	0.43	-0.69	-1.51	-3.79	0.89	4.24	-5.76	-12.02	-5.03	-17.95	-9.6	-1.46	-2.88	6.83	-29.87	15.27	1.38	6.02	-9.89	-3	-3.08	-2.1	0.69	3.99	-4.8	0.68	0.26
RLUS-1872F	2.77	0.89	-3.39	-1.05	-2.41	-12.17	-5.83	-0.18	-10.01	-11.95	-6.29	-17.38	-12.36	-8.18	-6.78	-0.42	-20.1	11.44	-8.47	-0.25	-13.31	-4.71	-2.77	0.77	-4.47	2.39	-5.31	-4.09	-5.22
RLUS-1919F	3.14	3.89	2.19	3.3	3.4	-4.64	2.66	1.69	-4.42	-12.23	-5.19	-17.9	-4.44	-2.46	-1.63	6.32	-14.18	3.15	0.86	2.26	-9.21	0.16	6.7	-0.9	6.75	16.02	-5.19	1.18	5.21
RLUS-2000F	4.43	4.37	1.67	2.75	2.8	-5.78	-2.38	3.84	-4.1	-8.47	-0.12	-25.47	-5.79	-1.1	-4.46	5.37	-14.36	5.6	0.63	0.68	-10.22	3.97	0.96	0.37	5.56	5.89	-10.46	-2.75	5.03
RLUS-1869E	3.44	2.87	0.44	1.64	3.19	-6.41	-2.11	2.31	-4.26	-10.83	-4.37	-19.58	-8.27	-1.19	-5.36	6.49	-11.81	-0.21	-3.64	0.94	-7.08	2.27	-0.01	1.51	-1.42	7.12	-7.16	-2.35	-0.86
RLUS-1915F	2.09	-0.41	-3.04	-3.1	0.56	-8.29	-3.8	1.73	-8.27	-12.42	-6.91	-14.76	-12.29	-6.12	-22.52	6.08	-22.22	9.07	0.32	3.68	-8.36	-0.65	0.13	-5.75	-6.81	10.94	-6.78	0.9	-4.87
RLUS-1928F	1.68	0.01	-3.01	-3.66	-1.12	-11.03	0.2	2.32	-10.84	-13.08	-8.99	-26.27	-13.55	-7.91	-19.33	6.41	-23.85	-2.31	0.78	5.99	-11.03	2.75	1.46	-1.64	-6.52	6.54	-13.6	-2.26	-3.75
RLUS-1922F	2.12	3.35	0.99	1.59	2.07	-7.63	2.85	2.8	-6.05	-10.04	-5.76	-11.16	-8.97	-4.05	-13.67	4.9	-19.05	5.75	1.35	5.48	-11.82	1.42	2.36	-5.62	-0.2	3.75	-12.3	-1.84	1.38
RLUS-1940E	-6.95	4.73	-1.17	-0.73	1.01	-3.34	-3.59	-2.06	-6.38	-10.61	-14.69	-22.87	-10.92	-11.88	-18.64	8.43	-15.22	-4.92	-0.51	-1.66	-16.84	-3.29	1.62	-8.45	-11.34	-3.78	-16.61	-12.53	-6.26
RLUS-1954F	0.11	2.11	-2.99	0.07	5.93	-9.41	3.5	1.01	-14.7	-13.52	-11.64	-29.18	-9.01	-4.46	-17.3	16.07	-8.69	26.41	1.21	6.21	-12.88	3.25	0.08	-8.22	-5.29	0.12	-10.18	-8.48	-3.54
RLUS-1748E	7.47	-0.47	6.54	4.09	5.14	1.87	5.32	4.79	-4.37	-5.16	-10.11	-6.31	-2.41	-7.3	-0.88	20.72	-26.74	7.29	3.87	13.22	4.54	3.12	7.3	-2.1	-1.44	-0.5	-19.64	-4.51	-2.25
RLCA-1138A	-0.48	-1.74	-5.25	-3.66	-3.23	-3.83	-7.9	4.04	-2.27	-12.2	-2.64	-21.48	-1.35	-8.83	-27.53	6.33	-7.89	-16.86	1.8	2.23	-15.08	-7.46	-8.1	0.39	-2.88	9.46	4.63	0.42	0.66
RLUS-1897D	4.36	3.18	1.29	0.83	2.19	-9.57	3.68	4.19	-4.14	-9.25	-7.84	-12.02	-5.73	-7.24	-34.43	-4.51	-23.45	-4.29	-0.57	-2.37	-12.06	1.16	6.12	15.58	-1.01	1.55	12.43	1.8	7.51
RLUS-1967F	1.48	1.67	-1.67	0.16	-0.71	-9.55	-1.95	1.15	-11.25	-8.31	-4.5	-26.75	-14	-6.44	-39.32	-11.99	-19.45	-1.96	-2.51	-1.21	-15.27	7.37	-0.91	-13.5	-5.79	-11.32	3.23	-6.35	-2.9
RLUS-1976F	5.24	4.23	1.54	3.09	-0.49	-8.38	1.93	3.74	-6.28	-9.58	-2.32	-18.75	-7.68	-3	-30.37	6.38	-17.88	2.22	3.33	2.63	-10.42	3.58	-0.41	0.19	3.65	3.41	-5.1	-0.84	2.05
RLUS-1901F	0.83	1.03	-5.86	-2.29	-1.62	-7.26	1.06	-0.93	-9.25	-9.05	-8.64	-15.44	-12.16	-10.98	-39.26	-7.31	-16.66	-0.28	-5.63	1.17	-14.37	-4.91	-6.29	-9.26	-3.48	3.98	-8.42	-5.49	-5.8
RLUS-2077F	1.5	0.87	-1.33	-0.78	0.85	-6.28	0.63	2.14	-5.69	-12.92	-6.92	-7.3	-8.56	-4.54	-25.25	21.07	-25.9	-0.92	0.85	2.73	-21.86	-1.64	-1.19	-4.8	5.34	0.07	12.11	5.42	6.06
RLUS-2075F	2.03	1.97	1.58	4.14	6.32	-6.32	1.99	5.89	-6.71	-9.72	-4.08	4.55	-8.69	-1.2	-14.97	11.58	-16.94	3.24	3.82	7.38	-10.39	1.23	-1.01	-3.17	3.4	7.96	-1.69	4.28	5.88
RLUS-2086F	0.96	-0.3	0.24	0.41	4.77	-9.24	-0.82	1.99	-8.14	-15.4	-7.61	-1.82	-9.91	-3.55	-22.51	3.07	-16.36	-0.05	1.06	7.4	-12.73	-1.51	-3.63	-7.7	-1.09	7.04	-5.42	1.77	2.43
RLUS-1541E	-2.74	1.11	1.8	3.79	6.3	-12.21	15.36	-2.5	-10.25	-15.27	-8.55	-10.25	-6.87	-8.92	-29.68	-28.7	-0.34	-24.05	-8.98	-0.93	-13.56	-16.05	-18.9	-28.26	-21.08	7.2	-16.66	-14.22	-15.34
RLUS-2147F	-0.88	-0.33	-6.79	-0.83	-1.58	-9.14	1.25	-2.94	0.99	-13.7	-11.84	1.13	-3.15	0.88	-14.9	-24.84	-2.09	-7.33	-2.46	-5.55	-15.59	-8.46	-14.76	-20.76	-19.96	-4.45	-2.31	-5.1	-5.5
RLUS-1715E	-1.67	0.56	-1.11	0.23	-0.82	-15.52	3.99	-2.14	-11.91	-13.61	-13.55	-12.91	-12.9	-9.6	-25.04	-21.55	-9.21	-28.86	-16.21	-16.79	-17.62	-5.19	-2.75	-19.83	-11.72	-1.39	-10.58	-4.96	-7.95
RLUS-1626E	1.33	-0.87	-2.09	-0.64	-0.33	-6.78	0.05	-0.74	-7.97	-11.64	-11.69	-27.28	-8.26	-8.89	-15.31	-8.99	-0.84	-15.64	-12.36	-8.56	-15.76	-4.15	1.13	-23.48	-4.02	-0.67	-2.31	-3.81	-3.72
RLUS-2023D	2.24	4.46	3.23	1.98	-5.73	-0.57	-0.52	5.88	1.52	-8.12	-2.11	-4.39	-0.25	0.43	-0.91	-5.7	-10.91	7.43	-4.67	-2.76	-2.85	5.69	6.94	-6.98	-1.33	-0.68	-7.05	-5.3	-1.16
RLUS-1926E	-0.3	-2.1	-7.08	-4.82	-8.88	-5.84	0.45	2.16	-6.51	-9.04	-3.06	-21.93	-9.88	-5.99	-6.91	-13.95	-19.92	-6.54	-11.5	-11.87	-7.97	-5.69	-1.18	-11.33	-10.55	-11.93	-16.2	-6.08	-11.95
RLUS-1980E	-3.51	-2.07	-9.35	-5.7	-12.3	-5.53	-9.93	0.77	-9.46	-16.05	-12.86	-14.41	-11.77	-12.21	1.33	-6.53	-20.55	-11.33	0.39	2.76	-10.31	-3.19	0.63	-6.19	-13.03	5.5	-17.25	-8.86	-16.76
RLUS-1887E	0.61	0.24	-5.57	-2.14	-12.02	-5.33	-7.33	-0.54	-6.36	-11.74	-5.35	-21.78	-6.56	-4.86	-7.94	-2.93	-13.42	-6.39	-4.67	-4.31	-9.71	-1.42	2.03	-4.26	-12.07	12.66	-26.65	-5.15	-7.02
RLUS-2093E	-4.26	-2.34	-7.1	-6.28	-11.88	-8.47	-7.33	-1.45	-8.57	-6.53	-10.69	-20.35	-11.03	-6.68	-12.34	-13.73	-9.53	-12.99	-0.28	-2.44	-13.81	-6.24	-2.92	-3.74	-5.45	16.22	-22.44	-8.54	-10.1
RLUS-1939F	2.81	-1.86	-4.99	-3.98	0.04	-3.96	-2.75	2.93	-4.79	-6.52	-4.38	-20.05	-14.9	-2.51	-6.85	-16.38	-17.06	-6.68	0.66	4.51	-7.64	-0.67	-3.98	-1.44	-13.91	1.6	-10.36	5.55	-8.1
RLUS-1858F	2.58	1.24	1.31	0.7	0.75	-3.82	-0.79	5.1	-3.05	-6.53	-4.01	-24.13	-5.11	1.2	4.79	-4.73	-21.28	1.38	-0.23	13.29	-3.76	2.46	1.5	2.2	-7.15	6.54	-13.72	0.24	-0.41
RLUS-2092F	0.81	0.7	1.62	2.45	0.31	-9.3	0.11	6.52	-7.85	-12.65	-4.33	-18.12	-8.78	-2.41	0.27	-12.66	-14.06	2.59	0.52	0.22	-8.93	5.64	0.9	-2.9	-2.95	8.26	-17.65	-1.07	-2.03
RLCA-1066B	3.5	1.87	1.73	4.5	4.46	-5.61	1.82	6.16	-5.39	-0.22	0.34	-8.23	5.49	6.27	-2.94	-9.52	-1.33	-5.83	3.27	7.69	-2.5	3.14	0.68	-2.78	-2.18	6.08	3.15	4.5	-5.15
RLUS-1913F	3.01	-1.88	-5.75	-4.72	-2.57	-6.73	3.08	2.25	-5.36	-9.6	-4.71	-19.75	-16.35	-2.76	-5.52	-21.4	-20.71	-9.36	-7.42	-9.94	-10.88	-4.65	-7.47	-6.38	-19.55	4.81	3.03	-6.57	-13.97
RLUS-1876F	0.95	0.74	-1.49	-2.05	1.53	-7.73	0.66	1.55	-8.56	-9.23	-7.48	-23.61	-11.73	-5.54	0.72	-20.86	-22.58	-21.81	-0.53	-4.86	-8.18	-2.3	-0.55	-10.22	-10.44	12.96	-7.23	-4.78	-5.56
RLUS-2083B	-1.01	0.39	-1.43	-0.12	2.91	7.09	0.03	0.64	5.99	2.46	1.85	-2.98	2.11	6.78	-9.65	-17.85	-10.14	7.22	8.81	15.03	5.27	8.59	4.81	10.43	12.65	6.77	5.68	6.82	7.85
RLUS-1999D	0.69	5.31	4.24	5.22	6.67	11.28	2.26	7.36	7.84	4.9	-5.21	-6.6	3.99	10.7	-23.73	-31.64	-6.32	6.43	12.08	12.91	-12.28	9.51	10.32	20.59	10.75	4.85	6.83	8.22	8.09
RLUS-2064F	-3.12	0.02	-6.1	-6.8	-11.45	-7.82	-8.98	-2.57	-6.32	-5.42	-11.28	-11.03	-8.4	-9.93	-13.2	-49.76	-21.53	-12.52	11.07	-3.74	-9.86	-1.1	-3.46	-8.57	-2.2	0.22	-1.73	-0.81	-1.15
RLUS-2057D	-3.42	-2.19	0.16	-2.21	10.32	-18.69	6.12	-2.35	-15.6	7.4	-14.1	-25.19	-11.74	-15.34	-23.23	-44.75	-20.64	-12	2.56	2.76	-12.14	6.07	-0.19	9.36	5.75	-2.38	7.35	-2.73	-5.17
RLUS-2077C	-1.36	1.61	-1.53	-3.52	1.73	6.23	-5.21	-1.22	6.75	-10.52	-10.73	13.56	1.47	-11.46	-37.92	-32.93	-20.17	7.53	12.13	13.81	1.88	3.16	4.53	17.84	10.53	5.87	-16.27	8.16	9.55
RLUS-2109F	-2.24	-1.18	-7.64	-6.26	-7.71	-5.25	-2.88	-2.5	-7.25	-11.23	-11.99	-1.26	-9.5	-13.11	-32.11	-33.81	-10.44	11.25	-7.35	0.59	-12.2	-1.07	-2.6	-10.53	-1.67	-14.06	-14	-10.66	-7.17
RLUS-2096F	-1.1	-0.86	-4.87	-4.63	-0.62	-7.87	0.93	-0.27	-7.76	-9.67	-12.59	1.12	-10.39	-13.02	-36.94	-32.13	-0.89	6.1	2.09	0.2	-13.8	-1.04	-1.21	-4.47	-2.41	0.89	-19.99	-4.24	-3.56
RLUS-2083F	-1.51	-0.81	-5.94	-6.67	-4.4	-5.05	-5.29	-2.39	-6.06	-7.91	-14.34	-4.03	-10.15	-12.77	-35.89	-28.33	-10.56	1.64	2.06	4.11	-10.11	3.41	3.79	-2.52	3.86	7.31	-12.01	2.16	-1.06
RLUS-1938A	1.94	2.97	0.56	1.13	4.84	6.44	3.22	1.96	8.36	0.73	2.02	-5.91	-12.36	-13.06	-42.73	-40.09	-25.54	3.25	2.9	6.68	-17.43	7.39	8.37	10.82	12.52	3.59	-8.19	5.94	4.94
RLUS-1809F	5.69	0.29	6.9	0.31	4.52	-2.61	6.07	4.29	3.15	5.96	-8.71	-10.86	-9.51	-8.22	-28.61	-29.42	-15.93	7.17	5.43	9.22	-18.71	9.41	2.84	-1.28	1.96	2.65	-0.9	-2.2	4.54
RLUS-1898F	2.61	1.69	-4.21	0.08	-2.12	-23.43	-1.36	-0.62	-9.33	-14.76	-6.1	-25.08	-17.19	-22.85	-43.53	-43.79	-29.72	-0.76	-3.02	-5.58	-25.35	-3.15	-3.43	-9.18	-3.93	11.2	-16.46	-3.38	-4.08
[truncated: 4,200 more rows]

## Sheet: Fig 3B
Fig 3B
#1.3
4	29	0	0
id	S83L	Cip1	Cip3	Cip5	Cip2KB	Cip15KB	NA3	Cip8	Tet8	Cm2	Cm3	Rif1	Rif7	Rif11	Cef1	Cef8	Cef6	Cef7	Gn12	Kn14	Kn6	Gn14	Kn15	Str1	Str3	Str4	RK2	AC29-1	AC30-1
RLUS-1749D	-5.98	0.66	-4.82	1.34	-2.81	13.67	-22.38	0.93	17.01	23.11	11.86	13.79	12.99	11.92	18.28	24.24	-29.98	-31.42	-3.39	-2.52	-9.5	5.15	3.71	-13.94	9.66	-4.76	-3.14	-4.36	7.48
RLUS-1629D	0.79	0.97	-1.47	-0.71	-2.03	32.28	-14.4	7.48	25.32	22.04	28.56	14.92	24.51	15.73	14.3	37.04	-15.68	-34.66	2.71	6.24	-6.64	11.13	15.78	-7.8	-6.43	8.6	3.91	-2.22	-3.43
RLUS-1597C	-3.86	-5.64	-2.25	-2.93	-3.76	26.51	-11.92	-1.84	31.59	20.77	24.13	54.36	31.44	26.99	5.8	52.99	-51.62	-50.12	-1.42	-4.54	-16.71	8.86	15.75	-6.96	-0.07	-11.5	6.11	8.09	-5.6
RLUS-1608C	5.26	2	0.42	-0.67	5.53	35.83	-7.43	4.91	33.73	34.38	29.72	39.87	29.47	32.36	0.73	61.53	-66.1	-67.98	-6.16	-8.76	1.48	3	6.4	-8.97	-3.85	-22.87	8.46	3.51	-4.91
Note: Values represent clustered percent growths (%) in .gct format.

## Sheet: Fig 3C
Fig 3C
#1.3
4	29	0	0
id	S83L	Cip1	Cip3	Cip5	Cip2KB	Cip15KB	NA3	Cip8	Tet8	Cm2	Cm3	Rif1	Rif7	Rif11	Cef1	Cef8	Cef6	Cef7	Gn12	Kn14	Kn6	Gn14	Kn15	Str1	Str3	Str4	RK2	AC29-1	AC30-1
RLUS-1761E	-1.86	-0.41	-1.49	-4.04	-0.83	-29.01	-16.55	5.85	-46.2	-30.63	-30.27	-34.2	-34.89	-24.85	-7.72	7.16	15.6	7.87	3.43	7.83	10.67	7.99	2.86	-0.56	6.17	-18.18	2.25	10.53	14.23
RLUS-1804D	0.42	-3.57	-2.27	-7.33	-6.34	-46.49	-10.05	2.61	-67.25	-51.06	-49.04	-57.29	-46.41	-46.96	16.54	-18.33	20.69	3.07	11.99	19.16	1.96	14.5	20.04	14.38	13.32	12.59	-1.98	13.28	20.2
RLUS-1817F	-0.08	1.13	-0.08	-0.31	-3.95	-14.78	-5.79	-1.15	-22.01	-21.39	-19.24	-20.94	-19.16	-17.88	10.99	2.73	11.02	19.1	18.24	28.31	8.06	19.87	11.15	17.9	17.89	2.96	8.95	14.07	16.19
RLUS-1816E	0.56	0.78	-0.73	1.48	-1.74	-3.76	-9.81	0.11	-2.52	-6.31	-2.3	-17.76	-1.82	1.92	8.02	-16.83	19.57	11.72	15.63	23.09	14.1	13.92	10.17	11.34	16.21	2.46	2.2	19.46	13.16
Note: Values represent clustered percent growths (%) in .gct format.

## Sheet: Fig 3D
Fig 3D
#1.3
4	29	0	0
id	S83L	Cip1	Cip3	Cip5	Cip2KB	Cip15KB	NA3	Cip8	Tet8	Cm2	Cm3	Rif1	Rif7	Rif11	Cef1	Cef8	Cef6	Cef7	Gn12	Kn14	Kn6	Gn14	Kn15	Str1	Str3	Str4	RK2	AC29-1	AC30-1
RLUS-1726E	7.75	2.55	1.91	0	-2.22	6.55	7.21	2.97	-1.11	4.41	-2.74	1.11	-5.81	-4.05	13.77	20.13	-6.45	-0.99	-16.91	-31.17	-0.68	-10.31	-3.86	-23.65	-18.14	-3.31	-11.92	-6.7	-8.23
RLUS-1670E	2.89	2.34	2	1.21	-4.29	-3.64	-0.42	0.63	-3.32	-1.67	-2.76	-3.88	-2.95	1.18	7.17	8.32	-3.05	13.75	-9.39	-4.56	1.51	-6.15	0.63	-12.2	-6.55	-7.94	-19.25	-6.39	-6.91
RLUS-1984E	-3.25	-2.78	-4.3	1.3	-14.56	-1.92	-17.99	0.77	0.94	-10.57	-7.13	-21.76	-6.6	-5.85	0.72	10.15	-26.94	9.11	-32.76	-37.7	-9.97	-30.62	-24.86	-37.3	-37.59	-53.23	-36.55	-14.55	-21.15
RLUS-1538F	3.45	8.3	2.58	9.53	2.97	0.15	3.31	8.54	2.5	18.09	3.62	7.96	-2.63	-4.75	4.79	-7.02	-12.7	-74.68	-37.78	-27.24	-7.13	-30.04	-24.02	3.03	-24.5	-23.27	-5.37	-7.48	-7.13
Note: Values represent clustered percent growths (%) in .gct format.

## Sheet: Fig 4A
Fig 4A
#1.3
4	29	0	0
id	S83L	Cip1	Cip3	Cip5	Cip2KB	Cip15KB	NA3	Cip8	Tet8	Cm2	Cm3	Rif1	Rif7	Rif11	Cef1	Cef8	Cef6	Cef7	Gn12	Kn14	Kn6	Gn14	Kn15	Str1	Str3	Str4	RK2	AC29-1	AC30-1
RLUS-2093E	-4.26	-2.34	-7.1	-6.28	-11.88	-8.47	-7.33	-1.45	-8.57	-6.53	-10.69	-20.35	-11.03	-6.68	-12.34	-13.73	-9.53	-12.99	-0.28	-2.44	-13.81	-6.24	-2.92	-3.74	-5.45	16.22	-22.44	-8.54	-10.1
RLUS-1732D	2.36	-3.43	-9.99	-18.2	-28.77	-6.35	-33.64	-2.93	-11.5	-15.27	-5.9	-32.99	-17.34	-24.07	-11.61	-12.32	-59.1	-60.92	-9.02	1.35	-18.45	-10.06	6.39	-27.04	-12.28	4.91	-15.84	-13.63	-2.4
RLUS-2103F	0.3	0.42	-0.35	-0.52	-1.18	-8.86	-4.13	2.14	-7.69	-13.65	-7.69	5.03	-10.37	-5.66	-5.02	-9.79	-19.75	-13.63	2.3	8.83	-11.23	-1.85	-4.35	1.39	0.55	4.14	-8.32	0.7	0.79
RLUS-2106E	-4.49	-2.94	-8.69	-9.67	-11.53	-4.83	-10.22	-3.61	-5.28	-10.62	-11.14	-25.7	-4.99	-8.53	-6.73	-10.22	-15.61	-15.65	-6.25	-0.19	-9.07	-3.08	0.7	-12.4	-1.64	5.44	-28.25	-4.21	-5.18
Note: Values represent clustered percent growths (%) in .gct format.

## Sheet: Fig 4B
Fig 4B
	Drug-Resistant Strains
Hit Extract	MG1655	Cip8	S83L	Cip1	Cip3	Cip5	NA3	Cip2KB	Cip15KB	Tet8	Cm2	Cm3	Rif1	Rif7	Rif11	Cef8	Cef1	Cef6	Cef7	Kn6	Kn14	Kn15	Gn12	Gn14	Str1	Str3	Str4	RK2	AC29-1	AC30-1
RLUS-1732D	0	0	0	0	-1	0	0	0	0	0	0	0	0	0	-1	-1	-3	-3	0	0	-1	-1	-1	-1	0	0	-1	0	0	0
Note: Values represent Log2 'MIC' differences from wildtype (MG1655)

## Sheet: Fig 4C
Fig 4C
Fraction	Well Position	Cef7-Rep 1	Cef7-Rep 2	Cef7-Rep 3
F1	A1	92.6738	92.0335	87.5456
F2	A2	88.5733	90.8423	85.7141
F3	A3	92.1243	86.5773	78.5712
F4	A4	94.2072	94.3221	84.6152
F5	A5	89.0633	79.8533	94.5053
F6	A6	101.099	83.5163	84.4797
F7	A7	88.3049	96.7031	80.9522
F8	A8	86.6298	87.3336	89.9265
F9	A9	80.4925	79.1207	87.1793
F10	A10	93.2232	91.0649	89.0108
F11	A11	95.0812	91.758	100.366
F12	A12	86.2044	85.7141	91.2086
F13	B1	95.6042	87.9712	87.1793
F14	B2	82.4174	97.4357	89.7305
F15	B3	86.2144	82.6005	86.2635
F16	B4	95.2379	104.029	98.5003
F17	B5	87.9119	87.6086	85.8972
F18	B6	16.3003	18.7687	21.6117
F19	B7	28.7545	25.641	26.8467
F20	B8	114.285	115.162	115.384
F21	B9	99.4503	97.882	89.5602
F22	B10	92.8569	86.6298	89.8466
F23	B11	89.9265	92.0417	92.8569
F24	B12	91.3917	93.5895	92.8075
F25	C1	85.7141	81.1353	82.3629
F26	C2	91.9412	78.7544	78.895
F27	C3	96.1536	97.6188	96.2963
F28	C4	91.9171	86.813	93.2232
F29	C5	101.465	87.5456	92.762
F30	C6	100.549	98.7319	93.9558
F31	C7	91.7033	96.1536	91.5749
F32	C8	92.4717	91.2086	97.802
F33	C9	84.7983	89.0229	94.5053
F34	C10	92.8569	93.0401	92.936
F35	C11	87.1793	97.0694	95.9467
F36	C12	97.8684	97.802	98.5346
F37	D1	92.6213	101.099	80.769
F38	D2	90.2528	91.9412	88.8276
F39	D3	90.6767	88.6445	92.8569
F40	D4	98.8276	98.9009	92.1243
F41	D5	102.564	102.321	95.0547
F42	D6	93.9558	96.5199	96.3602
F43	D7	89.5602	96.7031	96.6279
F44	D8	103.113	93.9558	101.03
F45	D9	102.564	100.673	99.4503
F46	D10	95.578	93.4064	98.7177
F47	D11	100.549	100.495	92.1243
F48	D12	97.802	93.2232	93.776
F49	E1	79.1207	83.5321	84.7983
F50	E2	82.2342	83.8826	95.421
F51	E3	92.1243	87.878	86.2635
F52	E4	84.9988	102.381	79.6701
F53	E5	97.0694	85.8972	96.3901
F54	E6	95.9705	95.6876	92.8569
F55	E7	86.3954	84.432	95.6042
F56	E8	108.76	82.4174	110.073
F57	E9	101.465	90.476	98.943
F58	E10	89.3029	88.2782	98.1683
F59	E11	99.5124	103.48	97.9851
F60	E12	97.1835	98.5346	96.5199
F61	F1	82.0577	80.9522	83.3331
F62	F2	78.5712	78.6866	86.6298
F63	F3	100.732	83.6994	89.1518
F64	F4	85.9933	83.5163	88.095
F65	F5	106.659	99.2672	106.776
F66	F6	88.1586	84.0657	98.3514
F67	F7	93.0401	93.2038	94.3221
F68	F8	93.9558	89.0108	92.6567
F69	F9	103.296	87.9119	88.5637
F70	F10	84.2489	89.7434	87.2134
F71	F11	90.6591	94.5053	92.6373
F72	F12	101.648	94.8495	94.6884
F73	G1	95.7873	84.6152	89.423
F74	G2	87.5454	86.2635	87.9119
F75	G3	80.4027	86.2635	83.0419
F76	G4	91.3606	92.4906	88.2782
F77	G5	93.6265	91.0254	94.3221
F78	G6	90.2928	82.2637	80.5859
F79	G7	88.4613	88.3938	79.487
F80	G8	90.8423	82.7403	81.6848
F81	G9	90.2928	84.9815	89.6112
F82	G10	84.2489	85.8802	86.0804
F83	G11	93.0401	88.8276	90.4032
F84	G12	85.8972	97.4357	93.8628
F85	H1	100.915	84.9815	91.3464
F86	H2	83.8826	80.9106	80.2196
F87	H3	83.0356	91.2086	80.9522
F88	H4	76.9229	91.9412	79.8425
F89	H5	91.2086	86.2635	89.5563
F90	H6	82.4138	79.3038	83.6994
F91	H7	83.8196	82.4174	89.7434
F92	H8	103.509	102.747	103.663
F93	H9	86.0804	83.3127	82.7837
F94	H10	87.1216	85.1646	87.3624
F95	H11	84.432	88.6445	85.2573
F96	H12	102.775	108.974	91.5749
Note: Only the first 48 fractions are shown in the figure inset.

## Sheet: Fig 4D
Fig 4D

## Sheet: Fig 4F
Fig 4F
Concentration (uM)	MG1655-R1	MG1655-R2	MG1655-R3	Cef6-R1	Cef6-R2	Cef6-R3	Cef7-R1	Cef7-R2	Cef7-R3	RK2-R1	RK2-R2	RK2-R3
256	1.52642	2.20483	2.14984	-5.94139	-6.41133	-5.59214	-4.98678	-6.66649	-4.41888	2.56249	7.32362	3.16846
128	75.3033	75.6425	70.1289	-2.63518	-0.461756	-4.44693	-0.401218	1.6707	-0.621697	2.93714	11.6772	5.64364
64	87.5147	89.2107	88.8836	2.69454	2.34255	2.74809	2.07721	2.81959	1.87862	60.6395	66.7932	64.3145
32	96.334	94.8524	94.7871	0.583177	3.0441	-0.15102	1.21473	3.5957	-0.289328	95.8673	90.873	93.6925
16	96.8428	92.4331	96.5624	4.02884	3.46245	4.07382	1.08903	2.46399	1.00187	102.021	95.5998	98.8826
8	99.2172	97.0124	98.4314	4.04174	5.03078	3.40336	5.3004	9.39169	1.387	100.416	99.078	99.8625
4	98.7084	96.5036	97.5307	0.510088	3.0269	-0.495837	31.9447	27.0932	36.3628	103.091	97.5618	102.547
2	102.44	100.235	99.7954	18.7796	32.515	15.7458	82.7441	90.6033	82.5887	94.3512	100.327	95.3951
1	104.475	101.592	101.888	112.048	107.817	102.973	107.254	100.586	101.932	92.4783	93.9945	93.4842
0.5	105.832	103.796	103.502	94.6305	98.734	98.4568	99.219	104.424	97.0312	102.824	102.467	102.76
0.25	104.984	103.276	101.081	102.062	105.165	103.119	103.515	103.722	105.045	101.664	102.378	101.993
0.125	106.001	104.571	99.9516	97.789	96.5235	96.7807	103.963	103.122	102.553	108.977	102.11	108.324
0.0625	105.153	103.678	103.018	101.133	99.5378	100.66	105.978	99.3196	108.712	107.372	99.7023	103.993
0.03125	100.913	101.252	99.2839	102.806	97.7292	101.021	100.605	102.521	100.207	98.8104	99.1672	98.8301
0.015625	102.1	100.629	100.113	105.778	97.5282	105.648	101.5	94.9172	101.026	96.2241	98.8996	97.7916
0.0078125	88.7019	84.9706	93.3165	92.7725	79.4422	83.5308	97.0221	90.1145	96.2076	102.199	105.678	104.861
Note: Values represent percent growth when treated with compound (1) at x concentration.

[truncated: 14 more sheets: Fig 4G, Fig 4H, Fig 4I, Fig 5A, Fig 5B, Supplemental Fig 2, Supplemental Fig 3A, Supplemental Fig 3B, Supplemental Fig 3C, Supplemental Fig 4A, Supplemental Fig 4B, Supplemental Fig 4C, Supplemental Fig 5A, Supplemental Fig 5B]
